# Supplementary material for: A split and inducible adenine base editor for precise in vivo base editing
Source: Nat Commun. 2023 Sep 11;14:5573. doi: 10.1038/s41467-023-41331-5 (PMC10495389; doi:10.1038/s41467-023-41331-5)
Supplement: Supplementary file 5 — Supplementary Data 1 [file 41467_2023_41331_MOESM5_ESM.xlsx]

## Sheet: Supplementary Table. 1
Constructs, descriptions, and maps.
Construct	Description	Benchling
EBFP	pHEf1A-EBFP2	Link
EYFP*	pCAG-SV40 NLS-EYFP*	Link
EYFP* sgRNA	pU6-sgRNA CGTGCTACTTCATGTGGTCG	Link
sABE v1-N	pCMV-BPSV40 NLS-TadA8e (2-25)-FRB-BGHpA	Link
sABE v1-C	pCMV-SV40 NLS-FKBP3-TadA8e (26-167)-SpCas9(D10A)-SV40 NLS-BGHpA	Link
sABE v2-N	pCMV-BPSV40 NLS-TadA8e (2-74)-FRB-BGHpA	Link
sABE v2-C	pCMV-SV40 NLS-FKBP3-TadA8e (75-167)-SpCas9(D10A)-SV40 NLS-BGH-pA	Link
sABE v2.1-N	pCMV-BPSV40 NLS-TadA8e (2-73)-FRB-BGHpA	Link
sABE v2.1-C	pCMV-SV40 NLS-FKBP3-TadA8e (74-167)-SpCas9(D10A)-SV40 NLS-BGHpA	Link
sABE v2.2-N	pCMV-BPSV40 NLS-TadA8e (2-75)-FRB-BGHpA	Link
sABE v2.2-C	pCMV-SV40 NLS-FKBP3-TadA8e (76-167)-SpCas9(D10A)-SV40 NLS-BGHpA	Link
sABE v2.3-N	pCMV-BPSV40 NLS-TadA8e (2-76)-FRB-BGHpA	Link
sABE v2.3-C	pCMV-SV40 NLS-FKBP3-TadA8e (77-167)-SpCas9(D10A)-SV40 NLS-BGHpA	Link
sABE v2.4-N	pCMV-BPSV40 NLS-TadA8e (2-77)-FRB-BGHpA	Link
sABE v2.4-C	pCMV-SV40 NLS-FKBP3-TadA8e (78-167)-SpCas9(D10A)-SV40 NLS-BGHpA	Link
sABE v2.7-N	pCMV-bpSV40 NLS-TadA8e (2-76)-FRB-NPNLS-BGHpA	Link
sABE v2.7-C	Same as sABE v2.3-C
sABE v2.8-N	Same as sABE v2.3-N
sABE v2.8-C	Same as sABE v3.11-C
sABE v2.9-N	Same as sABE v3.11-N
sABE v2.9-C	Same as sABE v2.3-C
sABE v3.1x-N	pCMV-BPSV40 NLS-TadA8e (2-76)-Linker(N-1)-2xFRB-BGHpA	Link
sABE v3.2x-N	Same as sABE v3.22-N
sABE v3.3x-N	pCMV-BPSV40 NLS-TadA8e (2-76)-Linker(N-3)-2xFRB-BGHpA	Link
sABE v3.4x-N	pCMV-BPSV40 NLS-TadA8e (2-76)-Linker(N-4)-2xFRB-BGHpA	Link
sABE v3.x1-C	pCMV-SV40 NLS-2xFKBP3-Linker(C-1)-TadA8e (77-167)-SpCas9(D10A)-SV40 NLS-BGHpA	Link
sABE v3.x2-C	Same as sABE v3.22-C
sABE v3.x3-C	pCMV-SV40 NLS-2xFKBP3-Linker(C-3)-TadA8e (77-167)-SpCas9(D10A)-SV40 NLS-BGHpA	Link
sABE v3.x4-C	pCMV-SV40 NLS-2xFKBP3-Linker(C-4)-TadA8e (77-167)-SpCas9(D10A)-SV40 NLS-BGHpA	Link
sABE v3.22-N	pCMV-BPSV40 NLS-TadA8e (2-76)-Linker(N-2)-2xFRB-BGHpA	Link
sABE v3.22-C	pCMV-SV40 NLS-2xFKBP3-Linker(C-2)-TadA8e (77-167)-SpCas9(D10A)-SV40 NLS-BGHpA	Link
ABE8e	pCMV-bpSV40 NLS-TadA8e-SpCas9(D10A)-bpSV40 NLS-BGHpA	Link
ABE8e(F148A)	pCMV-bpSV40 NLS-TadA8e(F148A)-SpCas9(D10A)-bpSV40 NLS-BGHpA	Link
sABE(F148A) v3.22-N	Same as sABE v3.22-N
sABE(F148A) v3.22-C	pCMV-SV40 NLS-2xFKBP3-Linker(C-2)-TadA8e(F148A) (77-167)-SpCas9(D10A)-SV40 NLS-BGHpA	Link
ABE8e(V106W)	pCMV-bpSV40 NLS-TadA8e(V106W)-SpCas9(D10A)-bpSV40 NLS-BGHpA	Link
sABE(V106W) v3.22-N	Same as sABE v3.22-N
sABE(V106W) v3.22-C	pCMV-SV40 NLS-2xFKBP3-Linker(C-2)-TadA8e(V106W) (77-167)-SpCas9(D10A)-SV40 NLS-BGHpA	Link
Site 1 sgRNA	SpCas9 sgRNA TTGCATAGACCTGCCCACTG	Link
Site 2 sgRNA	SpCas9 sgRNA TTGCATAGACCTGCCCACTG	Link
Site 3 sgRNA	SpCas9 sgRNA GGTAGGGAGAGGCCCCCAGA	Link
Site 4 sgRNA	SpCas9 sgRNA GAGTATGAGGCATAGACTGC	Link
Site 5 sgRNA	SpCas9 sgRNA GAGCAGCGTCTTCGAGAGTG	Link
Site 6 sgRNA	SpCas9 sgRNA GAAGACCAAGGATAGACTGC	Link
Site 7 sgRNA	SpCas9 sgRNA GAGCAAAGAGAATAGACTGT	Link
Site 8 sgRNA	SpCas9 sgRNA GAATACTAAGCATAGACTCC	Link
Site 9 sgRNA	SpCas9 sgRNA GAACACAAAGCATAGACTGC	Link
Site 10 sgRNA	SpCas9 sgRNA GGACAGGCAGCATAGACTGT	Link
Site 12 sgRNA	SpCas9 sgRNA GAAGATAGAGAATAGACTGC	Link
Site 13 sgRNA	SpCas9 sgRNA GGCTAAAGACCATAGACTGT	Link
Site 14 sgRNA	SpCas9 sgRNA GTCTAGAAAGCTTAGACTGC	Link
Site 15 sgRNA	SpCas9 sgRNA GGGAATAAATCATAGAATCC	Link
Site 16 sgRNA	SpCas9 sgRNA GACAAAGAGGAAGAGAGACG	Link
Site 17 sgRNA	SpCas9 sgRNA CACACACACTTAGAATCTGT	Link
Site 18 sgRNA	SpCas9 sgRNA GGCCCAGACTGAGCACGTGA	Link
Site 19 sgRNA	SpCas9 sgRNA GGCACTGCGGCTGGAGGTGG	Link
Site 20 sgRNA	SpCas9 sgRNA GGTGAGTGAGTGTGTGCGTG	Link
Site 21 sgRNA	SpCas9 sgRNA GTAAACAAAGCATAGACTGA	Link
Site 22 sgRNA	SpCas9 sgRNA ACACACACACTTAGAATCTG	Link
Site 23 sgRNA	SpCas9 sgRNA GGAATCCCTTCTGCAGCACC	Link
Site 24 sgRNA	SpCas9 sgRNA GTCATCTTAGTCATTACCTG	Link
R-loop 1 SaCas9 sgRNA	pU6-Rloop 1 SaCas9 sgRNA GTGGTAGACAGCATGTGTCCTA	Link
R-loop 2 SaCas9 sgRNA	pU6-Rloop 2 SaCas9 sgRNA ATTTACAGCCTGGCCTTTGGGG	Link
R-loop 3 SaCas9 sgRNA	pU6-Rloop 3 SaCas9 sgRNA GTGTCAGGTAATGTGCTAAACA	Link
R-loop 4 SaCas9 sgRNA	pU6-Rloop 4 SaCas9 sgRNA GGTGGAGGAGGGTGCATGGGGT	Link
R-loop 5 SaCas9 sgRNA	pU6-Rloop 5 SaCas9 sgRNA TCTGCTTCTCCAGCCCTGGC	Link
All-In-One sABE v3.22 targeting Site 11	pU6-SpCas9 sgRNA-EF1a-SV40 NLS-2xFKBP-TadA8e (77-167)-SpCas9(D10A)-SV40 NLS-P2A-EGFP-P2A-BPSV40 NLS-TadA8e(2-76)-2xFRB-BGHpA	Link
ABE8e-P2A-GFP targeting Site 11	pU6-SpCas9 sgRNA-Ef1a-bpSV40 NLS-TadA8e-SpCas9(D10A)-SV40NLS-P2A-EGFP-BGHpA	Link
nCas9-P2A-GFP Site 11	pU6-SpCas9 sgRNA-Ef1a-SpCas9(D10A)-SV40 NLS-P2A-EGFP-BGHpA	Link
EYFP* Reporter R-loop SaCas9 sgRNA	pU6-Reporter R-loop SaCas9 sgRNA GAAGTCGTGCTACTTCATGTGGT (Reporter)	Link
CasMINIv3.1-ABE8e	pCMV-bpSV40 NLS-TadA8e-dCasMINIv3.1-bpSV40 NLS-BGHpA	Link
sTadA-CasMINIv3.1-ABE8e-N	Same as sABE v3.22-N
sTadA-CasMINIv3.1-ABE8e-C	pCMV-SV40 NLS-2xFKBP3-Linker(C-2)-TadA8e (77-167)-dCasMINIv3.1-SV40 NLS-BGHpA	Link
CasMINIv4-ABE8e	pCMV-bpSV40 NLS-TadA8e-dCasMINIv4-bpSV40 NLS-BGHpA	Link
sTadA-CasMINIv4-ABE8e-N	Same as sABE v3.22-N
sTadA-CasMINIv4-ABE8e-C	pCMV-SV40 NLS-2xFKBP3-Linker(C-2)-TadA8e (77-167)-dCasMINIv4-SV40 NLS-BGHpA	Link
Site 25	Un1Cas12f1 sgRNA with ge4.1 scaffold CTGAGATTTGCGAAGAGTTA	Link
Site 26	Un1Cas12f1 sgRNA with ge4.1 scaffold CACACACACAGTGGGCTACC	Link
Site 27	Un1Cas12f1 sgRNA with ge4.1 scaffold GAAGCACATCAAGGACATTC	Link
SaABE8e	pCMV-bpSV40 NLS-TadA8e-SaCas9(D10A)-bpSV40 NLS-BGHpA	Link
sTadA-SaABE8e-N	Same as sABE v3.22-N
sTadA-SaABE8e-C	pCMV-SV40 NLS-2xFKBP3-Linker(C-2)-TadA8e (77-167)-SaCas9(D10A)-SV40 NLS-BGHpA	Link
Site 28	SaCas9 sgRNA GTGTCAGGTAATGTGCTAAACA	Link
Site 29	SaCas9 sgRNA ATGCATTAACTGAAAATGGTCA	Link
sgRNA targeting B2M splice donor 1	SpCas9 sgRNA ACTCACGCTGGATAGCCTCC	Link
sgRNA targeting B2M splice donor 2	SpCas9 sgRNA targeting B2M splice donor 2	Link
B2M_KO_MBE	SpCas9 DAP-MBE targeting 2 B2M Splice Donors	Link
sgRNA targeting CD46 Splice Donor 1	SpCas9 sgRNA TCCTACCGGAGAAGGAGTAC	Link
sgRNA targeting CD46 Splice Donor 2	SpCas9 sgRNA CTTACTATAACAGGCGTCATC	Link
sgRNA targeting CD46 Splice Donor 3	SpCas9 sgRNA TTACCCCTCATTACAAATAA	Link
sgRNA targeting CD46 Splice Donor 4	SpCas9 sgRNA ACTTACTTTCACATATTGGG	Link
sgRNA targeting CD46 Splice Donor 5	SpCas9 sgRNA ACACTACCTTTACACTCTGG	Link
sgRNA targeting CD46 Splice Donor 6	SpCas9 sgRNA TTTGTACCTTTAAGACACTT	Link
sgRNA targeting CD46 Splice Donor 9	SpCas9 sgRNA TAACCAACCTGGATAATTTG	Link
CD46_KO_MBE	SpCas9 DAP-MBE targeting 7 CD46 Splice Donors	Link
ABE8e-SpG	pCMV-bpSV40NLS-TadA8e-SpG(D10A)-bpSV40NLS-BGHpA	Link
sABE v3.22-C-SpG	pCMV-SV40 NLS-2xFKBP3-Linker(C-2)-TadA8e (77-167)-SpG(D10A)-SV40 NLS-BGHpA	Link
3AAV, AAV#1 sABE v3.22	ITR-pCMV-SV40 NLS-2xFKBP3-TadA8e (77-167)-SpCas9(D10A, 2-468)-IntN-ITR	Link
3AAV, AAV#2 sABE v3.22	ITR-IntC-SpCas9(D10A, 469-1368)-SV40 NLS-ITR	Link
3AAV, AAV#3 sABE v3.22	ITR-pU6-SpCas9 sgRNA-pCMV-BPSV40 NLS-TadA8e (2-76)-2xFRB-ITR	Link
3Lenti-Lenti#1 sABE v3.22	5' LTR-HIV Psi-RRE-cPPT-pCMV-SV40 NLS-2xFKBP3-TadA8e (77-167)-SpCas9(D10A, 2-468)-IntN-WPRE-3' LTR	Link
3Lenti-Lenti#2 sABE v3.22	5' LTR-HIV Psi-RRE-cPPT-IntC-SpCas9(D10A, 469-1368)-SV40 NLS-WPRE-3' LTR	Link
3Lenti-Lenti#3 sABE v3.22	5' LTR-HIV Psi-RRE-cPPT-pU6-SpCas9 sgRNA-pCMV-BPSV40 NLS-TadA8e (2-76)-2xFRB-WPRE-3' LTR	Link
Lenti Integration of mPCSK9 Exon1-Intron1 junction	5' LTR-HIV Psi-RRE-cPPT-mPCSK9 fragment (200bp)-Ef1a-Puro-WPRE-3' LTR	Link
AAV #1 pP3 sABE v3.22	ITR-pP3-2*FKBP3-TadA8e (77-167)-SpCas9(D10A, 2-573)-gp41-1 IntN-BGHpA-pU6-mPCSK9 sgRNA-ITR	Link
AAV #2 pP3 sABE v3.22	ITR-pP3-gp41-1 IntC-SpCas9(D10A, 574-1368)-bpSV40 NLS-myc NLS-P2A-bpSV40 NLS-TadA8e (2-76)-2*FRB-BGHpA-ITR	Link
