# Supplementary material for: A split and inducible adenine base editor for precise in vivo base editing
Source: Nat Commun. 2023 Sep 11;14:5573. doi: 10.1038/s41467-023-41331-5 (PMC10495389; doi:10.1038/s41467-023-41331-5)
Supplement: Supplementary file 6 — Supplementary Data 2 [file 41467_2023_41331_MOESM6_ESM.xlsx]

## Sheet: Supplementary Table. 2
Information of tested genomic loci.
Site	Protospacer	PAM	Benchling
Site 1	TTGCATAGACCTGCCCACTG	TGG	Link
Site 2	TTGCATAGACCTGCCCACTG	TGG	Link
Site 2 OT1	TTGCATAtACCTGCCCACTG	AGG	Link
Site 2 OT3	TTaCATAGACaTGCCCACTG	TGG	Link
Site 2 OT4	cTGCATAGACCTGCCCACCG	CGG	Link
Site 2 OT5	TTGCATAGACtTGCtCACTG	TGG	Link
Site 2 OT6	TTtCATAGgCCTGCCCACTG	TGG	Link
Site 3	GGTAGGGAGAGGCCCCCAGA	GGG	Link
Site 4	GAGTATGAGGCATAGACTGC	AGG	Link
Site 5	GAGCAGCGTCTTCGAGAGTG	AGG	Link
Site 5 OT1	GAGaAGCGTCaTCGAGAGTG	AGG	Link
Site 5 OT2	GAGCAGCtTgTgCGAGAGTG	TGG	Link
Site 5 OT3	GAGCAGCccCTTCGtGAGTG	TGG	Link
Site 6	GAAGACCAAGGATAGACTGC	TGG	Link
Site 7	GAGCAAAGAGAATAGACTGT	AGG	Link
Site 8	GAATACTAAGCATAGACTCC	AGG	Link
Site 9	GAACACAAAGCATAGACTGC	GGG	Link
Site 9 OT1	GAACACAAtGCATAGATTGC	CGG	Link
Site 10	GGACAGGCAGCATAGACTGT	GGG	Link
Site 11	GTCAAGAAAGCAGAGACTGC	CGG	Link
Site 12	GAAGATAGAGAATAGACTGC	TGG	Link
Site 13	GGCTAAAGACCATAGACTGT	GGG	Link
Site 14	GTCTAGAAAGCTTAGACTGC	TGG	Link
Site 15	GGGAATAAATCATAGAATCC	TGG	Link
Site 16	GACAAAGAGGAAGAGAGACG	GGG	Link
Site 17	CACACACACTTAGAATCTGT	GGG	Link
Site 18	GGCCCAGACTGAGCACGTGA	TGG	Link
Site 19	GGCACTGCGGCTGGAGGTGG	GGG	Link
Site 19 OT1	tGCACTGCGGCcGGAGGaGG	TGG	Link
Site 19 OT3	GGCACgaCGGCTGGAGGTGG	GGG	Link
Site 19 OT4	GGCAtcaCGGCTGGAGGTGG	AGG	Link
Site 20	GGTGAGTGAGTGTGTGCGTG	TGG	Link
Site 20 OT4	GAGTGAGTGAGTGTGTGtGTG	GGG	Link
Site 20 OT6	GTGTGAGTaAGTGTGTGtGTG	TGG	Link
Site 20 OT12	GGTGAGTGtGTGTGTGCaTG	TGG	Link
Site 21	GTAAACAAAGCATAGACTGA	GGG	Link
Site 22	ACACACACACTTAGAATCTG	TGG	Link
Site 23	GGAATCCCTTCTGCAGCACC	TGG	Link
Site 24	GTCATCTTAGTCATTACCTG	AGG	Link
Site 25	CTGAGATTTGCGAAGAGTTA	TTTA	Link
Site 26	CACACACACAGTGGGCTACC	TTTG	Link
Site 27	GAAGCACATCAAGGACATTC	TTTA	Link
Site 28	GTGTCAGGTAATGTGCTAAACA	GAGAGT	Link
Site 29	ATGCATTAACTGAAAATGGTCA	AGGAGT	Link
SaCas9 R-loop 1	GTGGTAGACAGCATGTGTCCTA	AAGGGT	Link
SaCas9 R-loop 2	ATTTACAGCCTGGCCTTTGGGG	TCGGGT	Link
SaCas9 R-loop 3	GTGTCAGGTAATGTGCTAAACA	GAGAGT	Link
SaCas9 R-loop 4	GGTGGAGGAGGGTGCATGGGGT	CAGAAT	Link
SaCas9 R-loop 5	TCTGCTTCTCCAGCCCTGGC	CTGGGT	Link
B2M Splice Donor 1	ACTCACGCTGGATAGCCTCC	AGG	Link
B2M Splice Donor 2	ACTTACCCCACTTAACTATCT	TGG	Link
CD46 Splice Donor 1	TCCTACCGGAGAAGGAGTAC	AGC	Link
CD46 Splice Donor 2	CTTACTATAACAGGCGTCATC	TGA	Link
CD46 Splice Donor 3	TTACCCCTCATTACAAATAA	AGT	Link
CD46 Splice Donor 4	ACTTACTTTCACATATTGGG	GGC	Link
CD46 Splice Donor 5	ACACTACCTTTACACTCTGG	AGC	Link
CD46 Splice Donor 6	TTTGTACCTTTAAGACACTT	TGG	Link
CD46 Splice Donor 9	TAACCAACCTGGATAATTTG	AGA	Link
mPCSK9 Splice Donor 1	CCCATACCTTGGAGCAACGG	CGG	Link
mPCSK9 Splice Donor 1 OT1	CCCCTACCTTGGGGCAACAG	TGG	Link
mPCSK9 Splice Donor 1 OT3	ACCATACCTAAGAGCAAACT	GGG	Link
mPCSK9 Splice Donor 1 in HEK293T stable cell line	CCCATACCTTGGAGCAACGG	CGG	Link
