# Supplementary material for: A split and inducible adenine base editor for precise in vivo base editing
Source: Nat Commun. 2023 Sep 11;14:5573. doi: 10.1038/s41467-023-41331-5 (PMC10495389; doi:10.1038/s41467-023-41331-5)
Supplement: Supplementary file 7 — Supplementary Data 3 [file 41467_2023_41331_MOESM7_ESM.xlsx]

## Sheet: Supplementary Table. 3
Primers for high-throughput sequencing.
Site	HTS-F	HTS-R
Site 1	ACACTCTTTCCCTACACGACGCTCTTCCGATCTCTCAGCCTCTTTCTTCGCCCTC	GACTGGAGTTCAGACGTGTGCTCTTCCGATCTGTTCCACCGCCTTGTTTACTGCTC
Site 2	ACACTCTTTCCCTACACGACGCTCTTCCGATCTAGATGCTGACGGGGCTCCTGTT	GACTGGAGTTCAGACGTGTGCTCTTCCGATCTGACCCAGCCCCTGCTCTGTGTA
Site 2 OT1	ACACTCTTTCCCTACACGACGCTCTTCCGATCTTGGGGATCCACCATCTCATG	GACTGGAGTTCAGACGTGTGCTCTTCCGATCTATTGGATTCCTTGGGGGTTTCT
Site 2 OT3	ACACTCTTTCCCTACACGACGCTCTTCCGATCTTCCACCATCCCATCCTGTG	GACTGGAGTTCAGACGTGTGCTCTTCCGATCTAACAAAAAGTTCAACTCCACCTAAG
Site 2 OT4	ACACTCTTTCCCTACACGACGCTCTTCCGATCTTCCACCTCTCAGCTCCCTTGGC	GACTGGAGTTCAGACGTGTGCTCTTCCGATCTAGCTGAGCGGATGGTGGTCTGT
Site 2 OT5	ACACTCTTTCCCTACACGACGCTCTTCCGATCTTGTGGCTGCCTAGGACATAGCT	GACTGGAGTTCAGACGTGTGCTCTTCCGATCTACAGAAGAGGCCAATTGCAGTCA
Site 2 OT6	ACACTCTTTCCCTACACGACGCTCTTCCGATCTCGGTGGCCTGAGACGCAAACAT	GACTGGAGTTCAGACGTGTGCTCTTCCGATCTTGAACCTGAGGGCTTGCCTGGA
Site 3	ACACTCTTTCCCTACACGACGCTCTTCCGATCTGAGGTTGAAACTCCTCGCCA	GACTGGAGTTCAGACGTGTGCTCTTCCGATCTGGAATTAAGATGCAACTGAGAGTA
Site 4	ACACTCTTTCCCTACACGACGCTCTTCCGATCTAACTAGGCAAAGCCAAGCGCAAAGC	GACTGGAGTTCAGACGTGTGCTCTTCCGATCTCACTCCTTATATATAACTTCCTGAAATG
Site 5	ACACTCTTTCCCTACACGACGCTCTTCCGATCTTGTGCAGACGGCAGTCACTA	GACTGGAGTTCAGACGTGTGCTCTTCCGATCTGGGGAGAGGGACACACAGAT
Site 5 OT1	ACACTCTTTCCCTACACGACGCTCTTCCGATCTTCCATGTGTTCTCATTGTTCAACTCC	GACTGGAGTTCAGACGTGTGCTCTTCCGATCTAAGCCACTGTCAATCTCCAGCA
Site 5 OT2	ACACTCTTTCCCTACACGACGCTCTTCCGATCTTCATGCTCAGAACCCGGCTCCA	GACTGGAGTTCAGACGTGTGCTCTTCCGATCTTCCAGCCTCACCCCAGGACTTG
Site 5 OT3	ACACTCTTTCCCTACACGACGCTCTTCCGATCTGTAGCTCTGAGGGCCTCGCAGA	GACTGGAGTTCAGACGTGTGCTCTTCCGATCTCCAGCTTCTCCCTCAGCCCCTT
Site 6	ACACTCTTTCCCTACACGACGCTCTTCCGATCTATCATAGCGAGACCCTGTCTCAGC	GACTGGAGTTCAGACGTGTGCTCTTCCGATCTGAGTACTCTCCAATGACACCTTTGGC
	ACACTCTTTCCCTACACGACGCTCTTCCGATCTTAGACGCCAGTAGCTCAACAGCCTGGG	GACTGGAGTTCAGACGTGTGCTCTTCCGATCTTCACGCCACCAGGAACTCCGAT
	ACACTCTTTCCCTACACGACGCTCTTCCGATCTCGAGTACCAGTAGCTCAACAGCCTGGG
	ACACTCTTTCCCTACACGACGCTCTTCCGATCTACGCTTCCAGTAGCTCAACAGCCTGGG
Site 7	ACACTCTTTCCCTACACGACGCTCTTCCGATCTGTGCTAAACAGAGAGTTACTGCTCAGA	GACTGGAGTTCAGACGTGTGCTCTTCCGATCTTGATCCACCTGCCTCAGCCTC
Site 8	ACACTCTTTCCCTACACGACGCTCTTCCGATCTGTTCCACCGCCTTGTTTACTGCTC	GACTGGAGTTCAGACGTGTGCTCTTCCGATCTCTCAGCCTCTTTCTTCGCCCTC
	ACACTCTTTCCCTACACGACGCTCTTCCGATCTTAGACGTGGGGGTGGGGCAGATCAAGA	GACTGGAGTTCAGACGTGTGCTCTTCCGATCTGCCCTCTCAGCTTCCTCGGACT
	ACACTCTTTCCCTACACGACGCTCTTCCGATCTCGAGTATGGGGGTGGGGCAGATCAAGA
	ACACTCTTTCCCTACACGACGCTCTTCCGATCTACGCTTTGGGGGTGGGGCAGATCAAGA
Site 9	ACACTCTTTCCCTACACGACGCTCTTCCGATCTACAAGACCTGGCTGAGCTAACTGTG	GACTGGAGTTCAGACGTGTGCTCTTCCGATCTCCAGCCCCATCTGTCAAACTGTG
	ACACTCTTTCCCTACACGACGCTCTTCCGATCTTCGCCTTACCAGCCCCATCTGTCAAA	GACTGGAGTTCAGACGTGTGCTCTTCCGATCTAGGCAGAATGAATGGATTCCTTGGAAA
	ACACTCTTTCCCTACACGACGCTCTTCCGATCTCTAGTACGCCAGCCCCATCTGTCAAA
	ACACTCTTTCCCTACACGACGCTCTTCCGATCTTTCTGCCTCCAGCCCCATCTGTCAAA
	ACACTCTTTCCCTACACGACGCTCTTCCGATCTGCTCAGGACCAGCCCCATCTGTCAAA
	ACACTCTTTCCCTACACGACGCTCTTCCGATCTATCACGCCAGCCCCATCTGTCAAA
	ACACTCTTTCCCTACACGACGCTCTTCCGATCTTCGCCTTACCAGCCCCATCTGTCAAA	GACTGGAGTTCAGACGTGTGCTCTTCCGATCTTAAGGCGATGAATGGATTCCTTGGAAA
		GACTGGAGTTCAGACGTGTGCTCTTCCGATCTCGTACTAGTGAATGGATTCCTTGGAAA
		GACTGGAGTTCAGACGTGTGCTCTTCCGATCTAGGCAGAATGAATGGATTCCTTGGAAA
	ACACTCTTTCCCTACACGACGCTCTTCCGATCTTAGACGGGCCCTTCAAGTTACTGCAGC	GACTGGAGTTCAGACGTGTGCTCTTCCGATCTAACACCCTCTCCCCCACTGCTC
	ACACTCTTTCCCTACACGACGCTCTTCCGATCTCGAGTAGGCCCTTCAAGTTACTGCAGC
	ACACTCTTTCCCTACACGACGCTCTTCCGATCTACGCTTGGCCCTTCAAGTTACTGCAGC
Site 9 OT1	ACACTCTTTCCCTACACGACGCTCTTCCGATCTGTGTGGAGAGTGAGTAAGCCA	GACTGGAGTTCAGACGTGTGCTCTTCCGATCTACGGTAGGATGATTTCAGGCA
Site 10	ACACTCTTTCCCTACACGACGCTCTTCCGATCTGAGGACTACTGCATCTTATTGCCTGC	GACTGGAGTTCAGACGTGTGCTCTTCCGATCTGGAAATGAAGGCCTAGAAAGAGACAGC
Site 12	ACACTCTTTCCCTACACGACGCTCTTCCGATCTCATACCTATATATCACTTCAGCCCAGG	GACTGGAGTTCAGACGTGTGCTCTTCCGATCTCACTGGGTCATACTTCTTCTATTAAACT
Site 13	ACACTCTTTCCCTACACGACGCTCTTCCGATCTAACCTGAAGCCTTTCCCCAA	GACTGGAGTTCAGACGTGTGCTCTTCCGATCTAGTGTTGGGATTACAGCCTGA
	ACACTCTTTCCCTACACGACGCTCTTCCGATCTTAGACGAACCTGAAGCCTTTCCCCAA	GACTGGAGTTCAGACGTGTGCTCTTCCGATCTAGTGTTGGGATTACAGCCTGA
	ACACTCTTTCCCTACACGACGCTCTTCCGATCTCGAGTAAACCTGAAGCCTTTCCCCAA
	ACACTCTTTCCCTACACGACGCTCTTCCGATCTACGCTTAACCTGAAGCCTTTCCCCAA
Site 14	ACACTCTTTCCCTACACGACGCTCTTCCGATCTCAGAAAGGATCTCTCAGACTTACCCAG	GACTGGAGTTCAGACGTGTGCTCTTCCGATCTCTTAGCACTCAGCTAGACTTAACTCCC
Site 15	ACACTCTTTCCCTACACGACGCTCTTCCGATCTCAGCAATCCAGCAACACGC	GACTGGAGTTCAGACGTGTGCTCTTCCGATCTTCTCTATCCACCTGGAATGAGTTT
Site 16	ACACTCTTTCCCTACACGACGCTCTTCCGATCTAAGCCTGATTCCAAGGAGATTGCC	GACTGGAGTTCAGACGTGTGCTCTTCCGATCTGAGATCTTCGACTCACCCAGAGG
Site 17	ACACTCTTTCCCTACACGACGCTCTTCCGATCTATCTCAGCGCTTTCGTCCAC	GACTGGAGTTCAGACGTGTGCTCTTCCGATCTCTCATTTCCCCACTCCCTCC
Site 18	ACACTCTTTCCCTACACGACGCTCTTCCGATCTGCCCATGCAATTAGTCTATTTCTGCTG	GACTGGAGTTCAGACGTGTGCTCTTCCGATCTTGCAGGAGCTGCACATACTAGCC
Site 19	ACACTCTTTCCCTACACGACGCTCTTCCGATCTTTCAAGATGGCTGACAAAGGCCG	GACTGGAGTTCAGACGTGTGCTCTTCCGATCTTCCTTTCAACCCGAACGGAGACAC
Site 19 OT1	ACACTCTTTCCCTACACGACGCTCTTCCGATCTGGCATGGCTTCTGAGACTCA	GACTGGAGTTCAGACGTGTGCTCTTCCGATCTTGTCCCCTTGCACTCCCTGTCTTT
Site 19 OT3	ACACTCTTTCCCTACACGACGCTCTTCCGATCTGGTCTGAGGCTCGAATCCTG	GACTGGAGTTCAGACGTGTGCTCTTCCGATCTCTGTGGCCTCCATATCCCTG
Site 19 OT4	ACACTCTTTCCCTACACGACGCTCTTCCGATCTTTTCCACCAGAACTCAGCCC	GACTGGAGTTCAGACGTGTGCTCTTCCGATCTCCTCGGTTCCTCCACAACAC
Site 20	ACACTCTTTCCCTACACGACGCTCTTCCGATCTTGTGCAGACGGCAGTCACTA	GACTGGAGTTCAGACGTGTGCTCTTCCGATCTGGGGAGAGGGACACACAGAT
Site 20 OT4	ACACTCTTTCCCTACACGACGCTCTTCCGATCTCTGCAGTGAGGAGGTGGTTC	GACTGGAGTTCAGACGTGTGCTCTTCCGATCTGCTCATTTCCTACGGCCCAG
Site 20 OT6	ACACTCTTTCCCTACACGACGCTCTTCCGATCTACGGTCCTGACAGAGACTGGGG	GACTGGAGTTCAGACGTGTGCTCTTCCGATCTAGGACCCAGGACCATTTGAGGCA
Site 20 OT12	ACACTCTTTCCCTACACGACGCTCTTCCGATCTTGGGCTTTCCTCAGCAATGCTT	GACTGGAGTTCAGACGTGTGCTCTTCCGATCTGGGGAGGGGACATTGCCTCCTA
Site 21	ACACTCTTTCCCTACACGACGCTCTTCCGATCTTAGACGCCGACTCCGAAGACAGTCAGC	GACTGGAGTTCAGACGTGTGCTCTTCCGATCTGCCACTGTGACTGGCCCCCAAT
	ACACTCTTTCCCTACACGACGCTCTTCCGATCTCGAGTACCGACTCCGAAGACAGTCAGC
	ACACTCTTTCCCTACACGACGCTCTTCCGATCTACGCTTCCGACTCCGAAGACAGTCAGC
Site 22	ACACTCTTTCCCTACACGACGCTCTTCCGATCTTAGACGTCCTCGCCCACGGTCACTTCT	GACTGGAGTTCAGACGTGTGCTCTTCCGATCTTCCCCACTCCCTCCTTGGTCCA
	ACACTCTTTCCCTACACGACGCTCTTCCGATCTCGAGTATCCTCGCCCACGGTCACTTCT
	ACACTCTTTCCCTACACGACGCTCTTCCGATCTACGCTTTCCTCGCCCACGGTCACTTCT
Site 23	ACACTCTTTCCCTACACGACGCTCTTCCGATCTTAGACGTCATCTCGCACGTGGTTCCGG	GACTGGAGTTCAGACGTGTGCTCTTCCGATCTACCAAAGCGCCGATGGATGTGG
	ACACTCTTTCCCTACACGACGCTCTTCCGATCTCGAGTATCATCTCGCACGTGGTTCCGG
	ACACTCTTTCCCTACACGACGCTCTTCCGATCTACGCTTTCATCTCGCACGTGGTTCCGG
Site 24	ACACTCTTTCCCTACACGACGCTCTTCCGATCTTAGACGCCAACATACAGAAGTCAGGAA	GACTGGAGTTCAGACGTGTGCTCTTCCGATCTTGTGCAGACAAACGGAACTCAACC
	ACACTCTTTCCCTACACGACGCTCTTCCGATCTCGAGTACCAACATACAGAAGTCAGGAA
	ACACTCTTTCCCTACACGACGCTCTTCCGATCTACGCTTCCAACATACAGAAGTCAGGAA
Site 25	ACACTCTTTCCCTACACGACGCTCTTCCGATCTTAGACGCTTCCGTCAGCAAACATAATG	GACTGGAGTTCAGACGTGTGCTCTTCCGATCTGCTCCTTCAGCTGAGGCGTGG
	ACACTCTTTCCCTACACGACGCTCTTCCGATCTCGAGTACTTCCGTCAGCAAACATAATG
	ACACTCTTTCCCTACACGACGCTCTTCCGATCTACGCTTCTTCCGTCAGCAAACATAATG
Site 26	ACACTCTTTCCCTACACGACGCTCTTCCGATCTCGAGTACGTGCCATGAGGGGAATGAAA	GACTGGAGTTCAGACGTGTGCTCTTCCGATCTGCCAAGAAGCAAGGCTCTGACTG
	ACACTCTTTCCCTACACGACGCTCTTCCGATCTTAGACGCGTGCCATGAGGGGAATGAAA
	ACACTCTTTCCCTACACGACGCTCTTCCGATCTACGCTTCGTGCCATGAGGGGAATGAAA
Site 27	ACACTCTTTCCCTACACGACGCTCTTCCGATCTTAGACGTCTTTGGTCCACCCCAAAAAG	GACTGGAGTTCAGACGTGTGCTCTTCCGATCTAGTGAGGAGAAGGCAGGAGGCA
	ACACTCTTTCCCTACACGACGCTCTTCCGATCTCGAGTATCTTTGGTCCACCCCAAAAAG
	ACACTCTTTCCCTACACGACGCTCTTCCGATCTACGCTTTCTTTGGTCCACCCCAAAAAG
Site 28	ACACTCTTTCCCTACACGACGCTCTTCCGATCTTAGACGGTGCTGTGGCATCCAGAGACA	GACTGGAGTTCAGACGTGTGCTCTTCCGATCTCTGCACCTAGCCTCCATGTC
	ACACTCTTTCCCTACACGACGCTCTTCCGATCTCGAGTAGTGCTGTGGCATCCAGAGACA
	ACACTCTTTCCCTACACGACGCTCTTCCGATCTACGCTTGTGCTGTGGCATCCAGAGACA
Site 29	ACACTCTTTCCCTACACGACGCTCTTCCGATCTTAGACGCAATTGACATTCCCTAACTTC	GACTGGAGTTCAGACGTGTGCTCTTCCGATCTGATTCAGTGCTCAAAATAAGTTGTC
	ACACTCTTTCCCTACACGACGCTCTTCCGATCTCGAGTACAATTGACATTCCCTAACTTC
	ACACTCTTTCCCTACACGACGCTCTTCCGATCTACGCTTCAATTGACATTCCCTAACTTC
SaCas9 R-loop 1	ACACTCTTTCCCTACACGACGCTCTTCCGATCTTCGCCTTATGCAGTCTCCTGCTTCTC	GACTGGAGTTCAGACGTGTGCTCTTCCGATCTTAAGGCGAGTGGAGTGCTCTGTGTTTG
	ACACTCTTTCCCTACACGACGCTCTTCCGATCTCTAGTACGTGCAGTCTCCTGCTTCTC
	ACACTCTTTCCCTACACGACGCTCTTCCGATCTTTCTGCCTTGCAGTCTCCTGCTTCTC
SaCas9 R-loop 2	ACACTCTTTCCCTACACGACGCTCTTCCGATCTTCGCCTTAGGACATTTCCACCGCAAA	GACTGGAGTTCAGACGTGTGCTCTTCCGATCTTAAGGCGATACAGAAAGGTCAGCAGC
	ACACTCTTTCCCTACACGACGCTCTTCCGATCTCTAGTACGGGACATTTCCACCGCAAA
	ACACTCTTTCCCTACACGACGCTCTTCCGATCTTTCTGCCTGGACATTTCCACCGCAAA
SaCas9 R-loop 3	ACACTCTTTCCCTACACGACGCTCTTCCGATCTTCGCCTTACTGCACCTAGCCTCCATG	GACTGGAGTTCAGACGTGTGCTCTTCCGATCTTAAGGCGAGCTGTGGCATCCAGAGACA
	ACACTCTTTCCCTACACGACGCTCTTCCGATCTCTAGTACGCTGCACCTAGCCTCCATG
	ACACTCTTTCCCTACACGACGCTCTTCCGATCTTTCTGCCTCTGCACCTAGCCTCCATG
SaCas9 R-loop 4	ACACTCTTTCCCTACACGACGCTCTTCCGATCTTCGCCTTAGGAGGTGGAGAGAGGATG	GACTGGAGTTCAGACGTGTGCTCTTCCGATCTTAAGGCGATCCTGAGGTCTAGGAACCC
	ACACTCTTTCCCTACACGACGCTCTTCCGATCTCTAGTACGGGAGGTGGAGAGAGGATG
	ACACTCTTTCCCTACACGACGCTCTTCCGATCTTTCTGCCTGGAGGTGGAGAGAGGATG
SaCas9 R-loop 5	ACACTCTTTCCCTACACGACGCTCTTCCGATCTTCGCCTTAATGTGGGCTGCCTAGAAA	GACTGGAGTTCAGACGTGTGCTCTTCCGATCTTAAGGCGATCCAGCCAAACTTGTCAAC
	ACACTCTTTCCCTACACGACGCTCTTCCGATCTCTAGTACGATGTGGGCTGCCTAGAAA
	ACACTCTTTCCCTACACGACGCTCTTCCGATCTTTCTGCCTATGTGGGCTGCCTAGAAA
mPCSK9 Splice Donor 1	ACACTCTTTCCCTACACGACGCTCTTCCGATCTCTAGTACGGGCTGCACTTAGAGACCAC	GACTGGAGTTCAGACGTGTGCTCTTCCGATCTATGAAGAGCTGATGCTCGCC
	ACACTCTTTCCCTACACGACGCTCTTCCGATCTTTCTGCCTGGCTGCACTTAGAGACCAC
	ACACTCTTTCCCTACACGACGCTCTTCCGATCTTCGCCTTAGGCTGCACTTAGAGACCAC
	ACACTCTTTCCCTACACGACGCTCTTCCGATCTGCTCAGGAGGCTGCACTTAGAGACCAC
mPCSK9 Splice Donor 1 OT1	ACACTCTTTCCCTACACGACGCTCTTCCGATCTTCGCCTTATCTGCCCCATCCACTTCCC	GACTGGAGTTCAGACGTGTGCTCTTCCGATCTGCTGGCCCCAAGGGTTCTTTCC
	ACACTCTTTCCCTACACGACGCTCTTCCGATCTGCTCAGGATCTGCCCCATCCACTTCCC
	ACACTCTTTCCCTACACGACGCTCTTCCGATCTCTAGTACGTCTGCCCCATCCACTTCCC
	ACACTCTTTCCCTACACGACGCTCTTCCGATCTTTCTGCCTTCTGCCCCATCCACTTCCC
mPCSK9 Splice Donor 1 OT3	ACACTCTTTCCCTACACGACGCTCTTCCGATCTGCTCAGGAATGGAAGTGGCCAGGGCTG	GACTGGAGTTCAGACGTGTGCTCTTCCGATCTGGCTGACTGTAGGCCACCTCCT
	ACACTCTTTCCCTACACGACGCTCTTCCGATCTCTAGTACGATGGAAGTGGCCAGGGCTG
	ACACTCTTTCCCTACACGACGCTCTTCCGATCTTTCTGCCTATGGAAGTGGCCAGGGCTG
	ACACTCTTTCCCTACACGACGCTCTTCCGATCTTCGCCTTAATGGAAGTGGCCAGGGCTG
