# Supplementary material for: A split and inducible adenine base editor for precise in vivo base editing
Source: Nat Commun. 2023 Sep 11;14:5573. doi: 10.1038/s41467-023-41331-5 (PMC10495389; doi:10.1038/s41467-023-41331-5)
Supplement: Supplementary file 8 — Supplementary Data 4 [file 41467_2023_41331_MOESM8_ESM.xlsx]

## Sheet: Supplementary Table. 4
Primers for Sanger sequencing.
Site	Sanger-F	Sanger-R
Site 3	GAGGTTGAAACTCCTCGCCA	GGAATTAAGATGCAACTGAGAGTA
Site 8	TGGGGGTGGGGCAGATCAAGAG	GCCCTCTCAGCTTCCTCGGACT
Site 11	GCCAGGGGCATTTCTGACACCC	TTCAGCAGCTCCTCCTTCCCCC
Site 14	AGGAGCAGACACCCACAACTGT	ACAGGGAGCAGGTTTTATGGCT
mPCSK9 Splice Donor 1 in HEK293T stable cell line	GGCTGCACTTAGAGACCACC	GGCGAGCATCAGCTCTTCAT
