# Supplementary material for: A split and inducible adenine base editor for precise in vivo base editing
Source: Nat Commun. 2023 Sep 11;14:5573. doi: 10.1038/s41467-023-41331-5 (PMC10495389; doi:10.1038/s41467-023-41331-5)
Supplement: Supplementary file 9 — Source Data [file 41467_2023_41331_MOESM9_ESM.xlsx]

## Sheet: Legend
	Mock-transfected/Vehicle-Only/Untreated control
	sABE v3.22 -
	ABE8e
	sABE v3.22 +
	Protospacer
	A-to-G base editing efficiency

## Sheet: On-target
Site 1
		T	T	G	C	A	T	A	G	A	C	C	T	G	C	C	C	A	C	T	G
Site 1	A	5.79341e-05	5.79341e-05	0	0.000115868	0.989282	0	0.989514	5.79341e-05	0.997103	0	5.79341e-05	5.79341e-05	0.000579341	0	0.00028967	5.79341e-05	0.999826	5.79341e-05	0.000115868	0.000173802
Mock-transfected	C	5.79341e-05	5.79341e-05	0	0.99971	5.79341e-05	5.79341e-05	0	0	0	1	0.999942	0.000173802	0	0.999884	0.999537	0.999826	0	0.999884	0	5.79341e-05
Replicate 1	G	5.79341e-05	0	0.999942	0	0.0106599	5.79341e-05	0.0103702	0.999884	0.0028967	0	0	0	0.999363	0	5.79341e-05	0	5.79341e-05	0	0	0.99971
	T	0.999826	0.999884	5.79341e-05	0.000173802	0	0.999884	0.000115868	5.79341e-05	0	0	0	0.999768	5.79341e-05	0.000115868	0.000115868	5.79341e-05	0.000115868	5.79341e-05	0.999884	5.79341e-05
	N	0	0	0	0	0	0	0	0	0	0	0	0	0	0	0	0	0	0	0	0
	-	0	0	0	0	0	0	0	0	0	0	0	0	0	0	0	5.79341e-05	0	0	0	0
		T	T	G	C	A	T	A	G	A	C	C	T	G	C	C	C	A	C	T	G
Site 1	A	6.10911e-05	6.10911e-05	6.10911e-05	6.10911e-05	0.996823	0	0.996823	0	0.999145	0	0.000122182	0.000183273	0.000488729	0.000244364	0.000122182	0.000183273	0.999817	0	0.000122182	0
Mock-transfected	C	0.000122182	0	0	0.999939	6.10911e-05	6.10911e-05	0	0	0	0.999939	0.999695	0.000183273	6.10911e-05	0.999633	0.999817	0.999695	0	0.999939	0	6.10911e-05
Replicate 2	G	6.10911e-05	0	0.999939	0	0.00299346	0	0.00311565	0.999939	0.000794184	0	0	0	0.999267	0	0	6.10911e-05	0.000122182	6.10911e-05	0	0.999939
	T	0.999756	0.999939	0	0	0.000122182	0.999939	6.10911e-05	6.10911e-05	6.10911e-05	6.10911e-05	0.000183273	0.999633	0.000183273	0.000122182	6.10911e-05	6.10911e-05	6.10911e-05	0	0.999878	0
	N	0	0	0	0	0	0	0	0	0	0	0	0	0	0	0	0	0	0	0	0
	-	0	0	0	0	0	0	0	0	0	0	0	0	0	0	0	0	0	0	0	0
		T	T	G	C	A	T	A	G	A	C	C	T	G	C	C	C	A	C	T	G
Site 1	A	5.61073e-05	5.61073e-05	2.80536e-05	0.000168322	0.991584	8.41609e-05	0.991219	2.80536e-05	0.996101	0.000112215	0.000224429	5.61073e-05	0.000561073	0.000140268	0.000168322	0.000224429	0.999832	2.80536e-05	0.000140268	5.61073e-05
Mock-transfected	C	2.80536e-05	0.000224429	0	0.999579	8.41609e-05	2.80536e-05	8.41609e-05	0	0	0.99986	0.999748	0.000224429	2.80536e-05	0.999804	0.999748	0.999663	0	0.999944	8.41609e-05	2.80536e-05
Replicate 3	G	2.80536e-05	2.80536e-05	0.999748	0	0.00830388	0	0.00858441	0.99986	0.00381529	0	0	2.80536e-05	0.999327	0	2.80536e-05	8.41609e-05	5.61073e-05	0	0	0.999635
	T	0.999888	0.999691	0.000224429	0.000252483	2.80536e-05	0.999888	0.000112215	0.000112215	8.41609e-05	2.80536e-05	2.80536e-05	0.999691	8.41609e-05	5.61073e-05	5.61073e-05	2.80536e-05	0.000112215	2.80536e-05	0.999776	0.000280536
	N	0	0	0	0	0	0	0	0	0	0	0	0	0	0	0	0	0	0	0	0
	-	0	0	0	0	0	0	0	0	0	0	0	0	0	0	0	0	0	0	0	0
		T	T	G	C	A	T	A	G	A	C	C	T	G	C	C	C	A	C	T	G
Site 1	A	8.81523e-05	4.40762e-05	0.000176305	0	0.997047	0	0.997135	4.40762e-05	0.99903	4.40762e-05	0.000176305	0.000132228	0.000176305	8.81523e-05	0.000132228	4.40762e-05	0.99978	4.40762e-05	4.40762e-05	0
sABE v3.22 -	C	4.40762e-05	0	0	0.999824	0.000132228	8.81523e-05	8.81523e-05	4.40762e-05	8.81523e-05	0.999912	0.999515	0.000176305	0	0.999868	0.999736	0.99978	4.40762e-05	0.999956	0.000264457	4.40762e-05
Replicate 1	G	0	0	0.999736	4.40762e-05	0.00282087	4.40762e-05	0.00273272	0.999736	0.000793371	0	8.81523e-05	4.40762e-05	0.999603	0	4.40762e-05	0	0.000132228	0	0	0.999956
	T	0.999868	0.999956	8.81523e-05	0.000132228	0	0.999868	0	0.000176305	8.81523e-05	4.40762e-05	0.000220381	0.999647	0.000220381	4.40762e-05	8.81523e-05	8.81523e-05	4.40762e-05	0	0.999691	0
	N	0	0	0	0	0	0	0	0	0	0	0	0	0	0	0	0	0	0	0	0
	-	0	0	0	0	0	0	4.40762e-05	0	0	0	0	0	0	0	0	8.81523e-05	0	0	0	0
		T	T	G	C	A	T	A	G	A	C	C	T	G	C	C	C	A	C	T	G
Site 1	A	7.83147e-05	2.61049e-05	0.000182734	0.000156629	0.998643	0.00010442	0.998538	2.61049e-05	0.999556	7.83147e-05	0.000234944	5.22098e-05	0.000234944	0.00010442	0.000182734	0	0.999922	5.22098e-05	5.22098e-05	5.22098e-05
sABE v3.22 -	C	0.00010442	5.22098e-05	5.22098e-05	0.999713	5.22098e-05	2.61049e-05	0.00010442	2.61049e-05	0	0.999869	0.999713	7.83147e-05	2.61049e-05	0.999817	0.999791	0.999922	0	0.999922	5.22098e-05	5.22098e-05
Replicate 2	G	0.00010442	5.22098e-05	0.999739	2.61049e-05	0.00122693	5.22098e-05	0.00135745	0.999869	0.000365468	2.61049e-05	2.61049e-05	0	0.999661	2.61049e-05	2.61049e-05	2.61049e-05	0	0	0	0.999896
	T	0.999713	0.999843	2.61049e-05	0.00010442	7.83147e-05	0.999817	0	7.83147e-05	7.83147e-05	2.61049e-05	0	0.999869	7.83147e-05	5.22098e-05	0	0	7.83147e-05	2.61049e-05	0.999896	0
	N	0	0	0	0	0	0	0	0	0	0	0	0	0	0	0	0	0	0	0	0
	-	0	2.61049e-05	0	0	0	0	0	0	0	0	2.61049e-05	0	0	0	0	5.22098e-05	0	0	0	0
		T	T	G	C	A	T	A	G	A	C	C	T	G	C	C	C	A	C	T	G
Site 1	A	0	5.78972e-05	0	0	0.993979	0	0.994268	5.78972e-05	0.996989	0	0.000115794	5.78972e-05	0.000347383	5.78972e-05	0.000173692	5.78972e-05	0.999942	0	0	0.000173692
sABE v3.22 -	C	0.000173692	0	5.78972e-05	0.999826	0	0.000231589	0.000115794	5.78972e-05	0	0.999826	0.999884	0	0	0.999826	0.999768	0.999884	0	1	5.78972e-05	5.78972e-05
Replicate 3	G	0	0	0.999884	5.78972e-05	0.00590551	5.78972e-05	0.00550023	0.999768	0.00289486	5.78972e-05	0	0	0.999595	0	0	0	5.78972e-05	0	5.78972e-05	0.999768
	T	0.999826	0.999942	5.78972e-05	0.000115794	0.000115794	0.999711	0.000115794	0.000115794	0.000115794	0.000115794	0	0.999942	5.78972e-05	0.000115794	5.78972e-05	5.78972e-05	0	0	0.999884	0
	N	0	0	0	0	0	0	0	0	0	0	0	0	0	0	0	0	0	0	0	0
	-	0	0	0	0	0	0	0	0	0	0	0	0	0	0	0	0	0	0	0	0
		T	T	G	C	A	T	A	G	A	C	C	T	G	C	C	C	A	C	T	G
Site 1	A	0	0	0.000218595	0.00058292	0.624745	0.00029146	0.623361	0	0.789129	7.28651e-05	0.00014573	0	0.00043719	0.000218595	7.28651e-05	0	0.99796	7.28651e-05	0	0.00014573
ABE8e	C	0	7.28651e-05	7.28651e-05	0.997668	0	0.00014573	0.0014573	0	0	0.997887	0.997741	0.00014573	0	0.99745	0.998033	0.99796	0	0.998178	0	0
Replicate 1	G	7.28651e-05	0	0.998688	0.000364325	0.374089	0	0.373069	0.997887	0.208831	7.28651e-05	0	0	0.997377	0	0	7.28651e-05	7.28651e-05	0	0	0.99847
	T	0.99898	0.998907	7.28651e-05	0.00043719	0	0.998397	0.00029146	7.28651e-05	0	7.28651e-05	0	0.997741	7.28651e-05	0.000218595	0	0	7.28651e-05	0	0.998616	0
	N	0	0	0	0	0	0	0	0	0	0	0	0	0	0	0	0	0	0	0	0
	-	0.000947246	0.00102011	0.000947246	0.000947246	0.00116584	0.00116584	0.00182163	0.00204022	0.00204022	0.00189449	0.00211309	0.00211309	0.00211309	0.00211309	0.00189449	0.00196736	0.00189449	0.00174876	0.00138444	0.00138444
		T	T	G	C	A	T	A	G	A	C	C	T	G	C	C	C	A	C	T	G
Site 1	A	0	0	0.000117419	0.000352257	0.615041	5.87096e-05	0.613985	5.87096e-05	0.78753	5.87096e-05	0.000176129	0	0.000176129	0.000117419	0.000293548	0.000117419	0.999237	0	5.87096e-05	0.000117419
ABE8e	C	0.000176129	0	0	0.997828	0	0.000117419	0.000117419	0.000176129	0	0.999413	0.999237	0.000117419	0	0.999237	0.999119	0.999413	0	0.99953	0.000176129	0
Replicate 2	G	5.87096e-05	0	0.999295	0.000293548	0.38443	0	0.384782	0.998943	0.211648	0	0	0	0.999237	5.87096e-05	0.000117419	5.87096e-05	0.000293548	5.87096e-05	5.87096e-05	0.999883
	T	0.999295	0.99953	0.000117419	0.00105677	0	0.999413	0.000528386	0.000234838	0.000176129	5.87096e-05	0.000117419	0.999413	0.000117419	0.000117419	5.87096e-05	0	5.87096e-05	0	0.999295	0
	N	0	0	0	0	0	0	0	0	0	0	0	0	0	0	0	0	0	0	0	0
	-	0.000469677	0.000469677	0.000469677	0.000469677	0.000528386	0.000410967	0.000587096	0.000587096	0.000645805	0.000469677	0.000469677	0.000469677	0.000469677	0.000469677	0.000410967	0.000410967	0.000410967	0.000410967	0.000410967	0
		T	T	G	C	A	T	A	G	A	C	C	T	G	C	C	C	A	C	T	G
Site 1	A	0.000117488	5.87441e-05	0.000117488	0.000763673	0.656054	0	0.654996	0.000117488	0.812254	5.87441e-05	0.000234976	0.000117488	0.000117488	0.000176232	0.000234976	0.000117488	0.999178	0	0	5.87441e-05
ABE8e	C	5.87441e-05	5.87441e-05	0	0.997004	0.000234976	0.000117488	0.000998649	0	5.87441e-05	0.999119	0.998825	0.000117488	0	0.999119	0.999119	0.999236	5.87441e-05	0.99953	0	0
Replicate 3	G	0	0	0.999354	0.000117488	0.343007	0.000117488	0.342889	0.999178	0.18663	5.87441e-05	0	0	0.999001	0	5.87441e-05	0	0.000117488	0	5.87441e-05	0.999589
	T	0.999295	0.999295	0	0.00158609	0.000117488	0.999001	0.000469952	5.87441e-05	0.000234976	0	0.000176232	0.99906	0.000176232	0.000117488	0	0	0	0	0.999471	0
	N	0	0	0	0	0	0	0	0	0	0	0	0	0	0	0	0	0	0	0	0
	-	0.000528696	0.000587441	0.000528696	0.000528696	0.000587441	0.000763673	0.000646185	0.000646185	0.000822417	0.000763673	0.000763673	0.000704929	0.000704929	0.000587441	0.000587441	0.000646185	0.000646185	0.000469952	0.000469952	0.000352464
		T	T	G	C	A	T	A	G	A	C	C	T	G	C	C	C	A	C	T	G
Site 1	A	3.11459e-05	9.34376e-05	0.000155729	0.000404896	0.722366	9.34376e-05	0.751954	0	0.998723	3.11459e-05	0.000124583	0.000124583	0.000280313	6.22917e-05	0.000124583	9.34376e-05	0.999813	6.22917e-05	3.11459e-05	9.34376e-05
sABE v3.22 +	C	9.34376e-05	9.34376e-05	9.34376e-05	0.999159	0.000218021	6.22917e-05	0.000872084	0	3.11459e-05	0.999782	0.999595	0.000186875	9.34376e-05	0.99972	0.999782	0.999782	6.22917e-05	0.999938	0	0
Replicate 1	G	9.34376e-05	0	0.999689	3.11459e-05	0.277229	0	0.246395	0.999751	0.000934376	0	0	3.11459e-05	0.999252	0	3.11459e-05	3.11459e-05	0	0	9.34376e-05	0.999875
	T	0.999782	0.999813	6.22917e-05	0.000404896	0.000186875	0.999844	0.000716355	0.000124583	9.34376e-05	3.11459e-05	3.11459e-05	0.999408	0.000218021	0.000155729	0	0	6.22917e-05	0	0.999875	3.11459e-05
	N	0	0	0	0	0	0	0	0	0	0	0	0	0	0	0	0	0	0	0	0
	-	0	0	0	0	0	0	6.22917e-05	0.000124583	0.000218021	0.000155729	0.000249167	0.000249167	0.000155729	6.22917e-05	6.22917e-05	9.34376e-05	6.22917e-05	0	0	0
		T	T	G	C	A	T	A	G	A	C	C	T	G	C	C	C	A	C	T	G
Site 1	A	0	0	0	0.000447027	0.709879	0.000178811	0.738578	0	0.997228	0	0	8.94055e-05	0.000447027	0	8.94055e-05	8.94055e-05	0.999911	0	0	0
sABE v3.22 +	C	8.94055e-05	0.000178811	0	0.998748	0	8.94055e-05	0.000268216	0	0	0.999464	0.999553	0	8.94055e-05	1	0.999911	0.999642	0	0.999911	0	0
Replicate 2	G	8.94055e-05	0	0.999374	0	0.289495	0	0.260438	0.999464	0.00232454	0	0	0	0.999464	0	0	0.000178811	0	0	0	0.999821
	T	0.999374	0.999374	0.000178811	0.000357622	0.000178811	0.999285	0.000268216	8.94055e-05	0	8.94055e-05	0	0.999464	0	0	0	0	8.94055e-05	0	1	0.000178811
	N	0	0	0	0	0	0	0	0	0	0	0	0	0	0	0	0	0	0	0	0
	-	0.000447027	0.000447027	0.000447027	0.000447027	0.000447027	0.000447027	0.000447027	0.000447027	0.000447027	0.000447027	0.000447027	0.000447027	0	0	0	8.94055e-05	0	8.94055e-05	0	0
		T	T	G	C	A	T	A	G	A	C	C	T	G	C	C	C	A	C	T	G
Site 1	A	0	0	5.70028e-05	0.000342017	0.696403	0	0.731631	0	0.998461	0	5.70028e-05	0	0.000285014	0.000114006	5.70028e-05	5.70028e-05	0.999943	0	0	0
sABE v3.22 +	C	0.000171008	0.000171008	0	0.999259	0.000114006	5.70028e-05	0.000342017	5.70028e-05	5.70028e-05	0.999715	0.999658	5.70028e-05	0	0.999601	0.999829	0.999715	0	0.999943	0.000342017	0
Replicate 3	G	0	0	0.999658	0	0.303255	0	0.267628	0.999772	0.00125406	0	0	0	0.999316	0.000114006	0	0	0	5.70028e-05	0	1
	T	0.999715	0.999715	0.000171008	0.000285014	0.000114006	0.999829	0.000285014	5.70028e-05	0.000114006	0.000171008	0.000114006	0.999772	0.000285014	5.70028e-05	0	0.000114006	0	0	0.999658	0
	N	0	0	0	0	0	0	0	0	0	0	0	0	0	0	0	0	0	0	0	0
	-	0.000114006	0.000114006	0.000114006	0.000114006	0.000114006	0.000114006	0.000114006	0.000114006	0.000114006	0.000114006	0.000171008	0.000171008	0.000114006	0.000114006	0.000114006	0.000114006	5.70028e-05	0	0	0
Site 2
		T	T	G	C	A	T	A	G	A	C	C	T	G	C	C	C	A	C	T	G
Site 2	A	0.00232019	0.00464037	0	0.00232019	0.986079	0	0.990719	0	0.993039	0	0	0	0	0.00232019	0.00232019	0.00464037	1	0.00232019	0.00232019	0
Mock-transfected	C	0	0	0	0.99768	0	0	0	0	0	1	1	0	0	0.99768	0.99768	0.99536	0	0.99768	0	0.00232019
Replicate 1	G	0	0	0.99768	0	0.00928074	0.00232019	0.00928074	0.988399	0.00464037	0	0	0.00232019	0.99768	0	0	0	0	0	0	0.99768
	T	0.99768	0.99536	0.00232019	0	0.00464037	0.99768	0	0.0116009	0.00232019	0	0	0.99768	0.00232019	0	0	0	0	0	0.99768	0
	N	0	0	0	0	0	0	0	0	0	0	0	0	0	0	0	0	0	0	0	0
	-	0	0	0	0	0	0	0	0	0	0	0	0	0	0	0	0	0	0	0	0
		T	T	G	C	A	T	A	G	A	C	C	T	G	C	C	C	A	C	T	G
Site 2	A	0	0	0	0	1	0	1	0	0.996296	0	0	0.0037037	0	0	0.0037037	0	1	0	0	0
Mock-transfected	C	0	0	0	1	0	0	0	0	0	1	1	0	0.0037037	1	0.996296	1	0	1	0	0
Replicate 2	G	0.0037037	0	1	0	0	0	0	0.988889	0	0	0	0	0.996296	0	0	0	0	0	0	1
	T	0.996296	1	0	0	0	1	0	0.0111111	0.0037037	0	0	0.996296	0	0	0	0	0	0	1	0
	N	0	0	0	0	0	0	0	0	0	0	0	0	0	0	0	0	0	0	0	0
	-	0	0	0	0	0	0	0	0	0	0	0	0	0	0	0	0	0	0	0	0
		T	T	G	C	A	T	A	G	A	C	C	T	G	C	C	C	A	C	T	G
Site 2	A	0.000899281	0	0.000899281	0.000899281	0.986511	0	0.986511	0	0.999101	0.000899281	0.000899281	0.00179856	0.000899281	0.00269784	0.000899281	0.000899281	1	0	0	0
Mock-transfected	C	0	0	0	0.999101	0	0	0	0	0	0.999101	0.999101	0	0	0.997302	0.999101	0.998201	0	1	0	0.000899281
Replicate 3	G	0	0	0.998201	0	0.0134892	0	0.0134892	0.991007	0.000899281	0	0	0	0.999101	0	0	0.000899281	0	0	0	0.999101
	T	0.999101	1	0.000899281	0	0	1	0	0.00899281	0	0	0	0.998201	0	0	0	0	0	0	1	0
	N	0	0	0	0	0	0	0	0	0	0	0	0	0	0	0	0	0	0	0	0
	-	0	0	0	0	0	0	0	0	0	0	0	0	0	0	0	0	0	0	0	0
		T	T	G	C	A	T	A	G	A	C	C	T	G	C	C	C	A	C	T	G
Site 2	A	0	0.00103734	0	0.00207469	0.996888	0	0.996888	0	0.996888	0.00103734	0.00207469	0	0	0.00207469	0.00103734	0.00103734	0.998963	0.00103734	0	0
sABE v3.22 -	C	0	0	0	0.997925	0	0	0.00103734	0	0	0.998963	0.997925	0	0	0.997925	0.998963	0.998963	0	0.998963	0	0.00103734
Replicate 1	G	0.00103734	0.00103734	0.997925	0	0.00311203	0	0.00207469	0.994813	0.00103734	0	0	0	0.998963	0	0	0	0	0	0	0.998963
	T	0.998963	0.997925	0.00207469	0	0	1	0	0.00518672	0.00207469	0	0	1	0.00103734	0	0	0	0.00103734	0	1	0
	N	0	0	0	0	0	0	0	0	0	0	0	0	0	0	0	0	0	0	0	0
	-	0	0	0	0	0	0	0	0	0	0	0	0	0	0	0	0	0	0	0	0
		T	T	G	C	A	T	A	G	A	C	C	T	G	C	C	C	A	C	T	G
Site 2	A	0.000904977	0	0	0.00135747	0.999095	0	0.999548	0	0.999548	0.000452489	0.00180995	0.00135747	0.000452489	0.00226244	0.000904977	0.000904977	1	0.000452489	0.000452489	0
sABE v3.22 -	C	0.000452489	0	0	0.998643	0	0	0	0.000452489	0	0.999548	0.99819	0.000452489	0	0.997738	0.999095	0.999095	0	0.999548	0	0.000452489
Replicate 2	G	0.000904977	0	1	0	0.000452489	0.000452489	0.000452489	0.99276	0.000452489	0	0	0	0.998643	0	0	0	0	0	0	0.998643
	T	0.997738	1	0	0	0.000452489	0.999548	0	0.00678733	0	0	0	0.99819	0.000904977	0	0	0	0	0	0.999548	0.000904977
	N	0	0	0	0	0	0	0	0	0	0	0	0	0	0	0	0	0	0	0	0
	-	0	0	0	0	0	0	0	0	0	0	0	0	0	0	0	0	0	0	0	0
		T	T	G	C	A	T	A	G	A	C	C	T	G	C	C	C	A	C	T	G
Site 2	A	0	0	0.00148148	0.00148148	0.988148	0	0.988148	0	0.995556	0	0	0.00148148	0.00148148	0.00148148	0.00148148	0	1	0	0	0
sABE v3.22 -	C	0	0	0	0.998519	0	0	0	0	0	1	1	0	0	0.998519	0.998519	1	0	1	0	0
Replicate 3	G	0	0.00148148	0.998519	0	0.0118519	0	0.0118519	0.994074	0.00444444	0	0	0	0.998519	0	0	0	0	0	0	1
	T	1	0.998519	0	0	0	1	0	0.00592593	0	0	0	0.998519	0	0	0	0	0	0	1	0
	N	0	0	0	0	0	0	0	0	0	0	0	0	0	0	0	0	0	0	0	0
	-	0	0	0	0	0	0	0	0	0	0	0	0	0	0	0	0	0	0	0	0
		T	T	G	C	A	T	A	G	A	C	C	T	G	C	C	C	A	C	T	G
Site 2	A	0	0	0	0.0117994	0.265487	0	0.265487	0	0.643068	0	0.00294985	0	0	0	0	0	0.99115	0	0.00294985	0
ABE8e	C	0	0	0	0.982301	0	0	0.00294985	0	0	0.99115	0.988201	0	0	0.99115	0.99115	0.99115	0	0.99115	0	0
Replicate 1	G	0	0	0.99115	0	0.728614	0	0.725664	0.988201	0.351032	0	0	0	0.99115	0	0	0	0	0	0	0.99115
	T	0.9941	0.9941	0.00294985	0	0	0.9941	0	0.00589971	0	0	0	0.99115	0	0	0	0	0	0	0.988201	0
	N	0	0	0	0	0	0	0	0	0	0	0	0	0	0	0	0	0	0	0	0
	-	0.00589971	0.00589971	0.00589971	0.00589971	0.00589971	0.00589971	0.00589971	0.00589971	0.00589971	0.00884956	0.00884956	0.00884956	0.00884956	0.00884956	0.00884956	0.00884956	0.00884956	0.00884956	0.00884956	0.00884956
		T	T	G	C	A	T	A	G	A	C	C	T	G	C	C	C	A	C	T	G
Site 2	A	0.00292826	0	0	0.00292826	0.36164	0	0.360176	0	0.648609	0.00146413	0	0	0	0	0	0	0.994143	0	0	0
ABE8e	C	0	0	0	0.995608	0	0	0.00146413	0	0	0.995608	0.995608	0	0	0.995608	0.997072	0.997072	0.00146413	0.997072	0	0
Replicate 2	G	0.00146413	0	0.998536	0	0.635432	0	0.632504	0.989751	0.348463	0	0	0	0.995608	0	0	0	0.00146413	0	0	0.997072
	T	0.994143	0.998536	0	0	0.00146413	0.995608	0.00146413	0.00585652	0	0	0	0.995608	0	0	0	0	0	0	0.997072	0
	N	0	0	0	0	0	0	0	0	0	0	0	0	0	0	0	0	0	0	0	0
	-	0.00146413	0.00146413	0.00146413	0.00146413	0.00146413	0.00439239	0.00439239	0.00439239	0.00292826	0.00292826	0.00439239	0.00439239	0.00439239	0.00439239	0.00292826	0.00292826	0.00292826	0.00292826	0.00292826	0.00292826
		T	T	G	C	A	T	A	G	A	C	C	T	G	C	C	C	A	C	T	G
Site 2	A	0.00165563	0	0	0.00165563	0.369205	0.00165563	0.369205	0	0.642384	0.00165563	0	0	0.00165563	0	0	0.00331126	1	0	0	0
ABE8e	C	0	0	0	0.995033	0	0	0	0	0	0.996689	1	0	0	1	1	0.995033	0	1	0	0
Replicate 3	G	0.00165563	0.00165563	1	0	0.629139	0	0.627483	0.988411	0.357616	0.00165563	0	0	0.998344	0	0	0.00165563	0	0	0	1
	T	0.996689	0.998344	0	0.00331126	0.00165563	0.998344	0.00331126	0.0115894	0	0	0	1	0	0	0	0	0	0	1	0
	N	0	0	0	0	0	0	0	0	0	0	0	0	0	0	0	0	0	0	0	0
	-	0	0	0	0	0	0	0	0	0	0	0	0	0	0	0	0	0	0	0	0
		T	T	G	C	A	T	A	G	A	C	C	T	G	C	C	C	A	C	T	G
Site 2	A	0.00185874	0.000929368	0	0.000464684	0.43448	0.000929368	0.487918	0	0.999071	0	0.000929368	0.000464684	0	0.000464684	0.00139405	0.000464684	1	0.000464684	0.000464684	0.000464684
sABE v3.22 +	C	0.000464684	0	0	0.997677	0.000929368	0.00139405	0.00232342	0	0	1	0.999071	0	0	0.999535	0.998606	0.999535	0	0.999535	0	0
Replicate 1	G	0.000464684	0.000464684	0.999071	0.000464684	0.563662	0.000929368	0.509758	0.996747	0.000464684	0	0	0	1	0	0	0	0	0	0	0.999535
	T	0.997212	0.998606	0.000929368	0.00139405	0.000929368	0.996747	0	0.00325279	0.000464684	0	0	0.999535	0	0	0	0	0	0	0.999535	0
	N	0	0	0	0	0	0	0	0	0	0	0	0	0	0	0	0	0	0	0	0
	-	0	0	0	0	0	0	0	0	0	0	0	0	0	0	0	0	0	0	0	0
		T	T	G	C	A	T	A	G	A	C	C	T	G	C	C	C	A	C	T	G
Site 2	A	0	0	0	0.00188679	0.415094	0	0.477358	0	0.996226	0	0.00188679	0.00188679	0	0	0.00377358	0.00188679	1	0	0.00188679	0
sABE v3.22 +	C	0	0	0	0.996226	0	0	0	0	0	1	0.998113	0	0	1	0.996226	0.998113	0	1	0	0
Replicate 2	G	0	0.00188679	1	0	0.584906	0	0.520755	0.998113	0.00188679	0	0	0	0.998113	0	0	0	0	0	0	1
	T	1	0.998113	0	0.00188679	0	1	0.00188679	0.00188679	0.00188679	0	0	0.998113	0.00188679	0	0	0	0	0	0.998113	0
	N	0	0	0	0	0	0	0	0	0	0	0	0	0	0	0	0	0	0	0	0
	-	0	0	0	0	0	0	0	0	0	0	0	0	0	0	0	0	0	0	0	0
		T	T	G	C	A	T	A	G	A	C	C	T	G	C	C	C	A	C	T	G
Site 2	A	0.00219058	0.00109529	0	0.00219058	0.466594	0	0.532311	0.00109529	0.998905	0.00109529	0	0	0.00109529	0.00219058	0.00109529	0.00219058	1	0	0	0
sABE v3.22 +	C	0	0	0	0.997809	0	0	0.00219058	0	0	0.998905	1	0	0.00109529	0.997809	0.997809	0.997809	0	1	0	0
Replicate 3	G	0.00219058	0.00109529	1	0	0.533406	0.00109529	0.464403	0.996714	0.00109529	0	0	0	0.997809	0	0.00109529	0	0	0	0	1
	T	0.995619	0.997809	0	0	0	0.998905	0.00109529	0.00219058	0	0	0	1	0	0	0	0	0	0	1	0
	N	0	0	0	0	0	0	0	0	0	0	0	0	0	0	0	0	0	0	0	0
	-	0	0	0	0	0	0	0	0	0	0	0	0	0	0	0	0	0	0	0	0
Site 3
		G	G	T	A	G	G	G	A	G	A	G	G	C	C	C	C	C	A	G	A
Site 3	A	0	5.51329e-05	0	0.999559	5.51329e-05	0.00077186	5.51329e-05	0.999835	0	0.999394	0.000110266	5.51329e-05	0.000165399	0.000165399	0.000110266	0	0.000551329	0.999835	0	0.999945
Mock-transfected	C	0	0	0.000110266	0	5.51329e-05	5.51329e-05	0	0	0	0	0	5.51329e-05	0.999338	0.999779	0.999835	0.999779	0.999394	5.51329e-05	0	0
Replicate 1	G	0.999835	0.999779	0	0.000330797	0.999559	0.998952	0.999945	5.51329e-05	0.999945	0.000330797	0.999614	0.999559	5.51329e-05	0	5.51329e-05	5.51329e-05	0	0.000110266	0.999835	0
	T	0.000165399	0.000165399	0.99989	0.000110266	0.000330797	0.000220531	0	5.51329e-05	5.51329e-05	0.000275664	0.000275664	0.000330797	0.000441063	5.51329e-05	0	0.000165399	5.51329e-05	0	0.000165399	5.51329e-05
	N	0	0	0	0	0	0	0	0	0	0	0	0	0	0	0	0	0	0	0	0
	-	0	0	0	0	0	0	0	5.51329e-05	0	0	0	0	0	0	0	0	0	0	0	0
		G	G	T	A	G	G	G	A	G	A	G	G	C	C	C	C	C	A	G	A
Site 3	A	0	0	0.000155364	0.999767	7.7682e-05	0.000621456	0.000155364	0.999922	0	0.999612	0	0	7.7682e-05	0	0.000233046	0	0	0.999612	0	0.999845
Mock-transfected	C	0	0	7.7682e-05	7.7682e-05	0	0	0	0	7.7682e-05	0	0	0	0.999922	0.999922	0.999689	1	1	0.000233046	0	7.7682e-05
Replicate 2	G	0.999689	0.999767	0	7.7682e-05	0.999689	0.999068	0.999767	7.7682e-05	0.999922	0.00038841	1	0.999922	0	0	7.7682e-05	0	0	7.7682e-05	1	0
	T	0.000310728	0.000233046	0.999767	7.7682e-05	0.000233046	0.000310728	7.7682e-05	0	0	0	0	7.7682e-05	0	7.7682e-05	0	0	0	7.7682e-05	0	7.7682e-05
	N	0	0	0	0	0	0	0	0	0	0	0	0	0	0	0	0	0	0	0	0
	-	0	0	0	0	0	0	0	0	0	0	0	0	0	0	0	0	0	0	0	0
		G	G	T	A	G	G	G	A	G	A	G	G	C	C	C	C	C	A	G	A
Site 3	A	5.11169e-05	2.55585e-05	5.11169e-05	0.99862	5.11169e-05	0.000766754	0.000127792	0.999847	7.66754e-05	0.999566	0	0.000178909	7.66754e-05	2.55585e-05	5.11169e-05	0	5.11169e-05	0.999719	2.55585e-05	0.999872
Mock-transfected	C	5.11169e-05	7.66754e-05	7.66754e-05	2.55585e-05	0	2.55585e-05	0	2.55585e-05	0	5.11169e-05	2.55585e-05	2.55585e-05	0.999489	0.999872	0.999744	0.999847	0.999796	0.000102234	2.55585e-05	5.11169e-05
Replicate 3	G	0.999642	0.998518	2.55585e-05	0.00112457	0.999693	0.998799	0.999693	7.66754e-05	0.999847	0.000204468	0.99977	0.999668	0	0	0	2.55585e-05	0	0.000102234	0.999923	2.55585e-05
	T	0.000255585	0.00138016	0.999847	0.000204468	0.000255585	0.000408935	0.000153351	5.11169e-05	7.66754e-05	0.000178909	0.000204468	0.000127792	0.000434494	0.000102234	0.000204468	0.000127792	2.55585e-05	7.66754e-05	2.55585e-05	5.11169e-05
	N	0	0	0	0	0	0	0	0	0	0	0	0	0	0	0	0	0	0	0	0
	-	0	0	0	2.55585e-05	0	0	2.55585e-05	0	0	0	0	0	0	0	0	0	0.000127792	0	0	0
		G	G	T	A	G	G	G	A	G	A	G	G	C	C	C	C	C	A	G	A
Site 3	A	0	0	6.00745e-05	0.99201	6.00745e-05	0.000780968	0.000240298	0.998799	0	0.999099	0	0	0.000120149	0	0.000120149	0.000180223	6.00745e-05	0.999339	0	0.999519
sABE v3.22 -	C	6.00745e-05	0.000120149	0.000120149	6.00745e-05	6.00745e-05	0	0	0	0	0	0	0.000180223	0.999279	0.99964	0.999459	0.999339	0.999339	0.000240298	0	0
Replicate 1	G	0.99982	0.999579	0	0.00780968	0.9997	0.999159	0.999579	0.000720894	0.999519	0.000300372	0.999579	0.999459	0	0	0	6.00745e-05	0	0	0.999459	0.000120149
	T	0.000120149	0.000300372	0.99982	0.000120149	0.000180223	6.00745e-05	6.00745e-05	0.000120149	0.000120149	0.000240298	6.00745e-05	0	0.000240298	0	6.00745e-05	6.00745e-05	0.000120149	6.00745e-05	0.000180223	0
	N	0	0	0	0	0	0	0	0	0	0	0	0	0	0	0	0	0	0	0	0
	-	0	0	0	0	0	0	0.000120149	0.000360447	0.000360447	0.000360447	0.000360447	0.000360447	0.000360447	0.000360447	0.000360447	0.000360447	0.000480596	0.000360447	0.000360447	0.000360447
		G	G	T	A	G	G	G	A	G	A	G	G	C	C	C	C	C	A	G	A
Site 3	A	0	0	9.92129e-05	0.996461	0.000297639	0.000892916	0.000198426	0.999603	6.61419e-05	0.999405	6.61419e-05	0	9.92129e-05	9.92129e-05	0.000165355	9.92129e-05	9.92129e-05	0.999835	3.3071e-05	0.999967
sABE v3.22 -	C	6.61419e-05	0	9.92129e-05	0	3.3071e-05	0	0	0	0	0	0	3.3071e-05	0.999306	0.99957	0.999802	0.999901	0.999735	9.92129e-05	3.3071e-05	0
Replicate 2	G	0.999636	0.999802	3.3071e-05	0.00334017	0.999471	0.998843	0.999769	0.000363781	0.999868	0.00033071	0.999735	0.999802	6.61419e-05	3.3071e-05	0	0	0	3.3071e-05	0.999769	0
	T	0.000297639	0.000198426	0.999769	0.000198426	0.000198426	0.000264568	0	3.3071e-05	6.61419e-05	0.000264568	0.000198426	0.000165355	0.000529136	0.000297639	3.3071e-05	0	6.61419e-05	3.3071e-05	0.000165355	3.3071e-05
	N	0	0	0	0	0	0	0	0	0	0	0	0	0	0	0	0	0	0	0	0
	-	0	0	0	0	0	0	3.3071e-05	0	0	0	0	0	0	0	0	0	9.92129e-05	0	0	0
		G	G	T	A	G	G	G	A	G	A	G	G	C	C	C	C	C	A	G	A
Site 3	A	0	0	0	0.989005	6.54493e-05	0.000523594	0	0.99496	0	0.997055	6.54493e-05	0.000523594	0	0	0.000196348	0	0.000196348	0.999215	0	0.999411
sABE v3.22 -	C	6.54493e-05	6.54493e-05	0.000196348	0	6.54493e-05	0	0	0	0	6.54493e-05	0	6.54493e-05	0.99928	0.999804	0.999149	0.999542	0.999215	0.000196348	0	6.54493e-05
Replicate 3	G	0.999346	0.999346	6.54493e-05	0.0102755	0.999542	0.999084	0.999804	0.00497415	0.999935	0.00261797	0.999738	0.999215	0.000392696	0	6.54493e-05	0	0	0	0.999476	0
	T	0.000130899	0.000130899	0.999215	0.000196348	0.000196348	0.000327247	0.000130899	0	0	6.54493e-05	0.000130899	0.000130899	0.000261797	0.000130899	0.000130899	0	6.54493e-05	0.000130899	6.54493e-05	6.54493e-05
	N	0	0	0	0	0	0	0	0	0	0	0	0	0	0	0	0	0	0	0	0
	-	0.000458145	0.000458145	0.000523594	0.000523594	0.000130899	6.54493e-05	6.54493e-05	6.54493e-05	6.54493e-05	0.000196348	6.54493e-05	6.54493e-05	6.54493e-05	6.54493e-05	0.000458145	0.000458145	0.000523594	0.000458145	0.000458145	0.000458145
		G	G	T	A	G	G	G	A	G	A	G	G	C	C	C	C	C	A	G	A
Site 3	A	0	0	6.51211e-05	0.434032	0.000130242	0.00110706	0.00058609	0.454611	6.51211e-05	0.760094	6.51211e-05	0	0	0.000195363	0.000455848	0.000130242	0.000195363	0.990883	6.51211e-05	0.992837
ABE8e	C	0	0	6.51211e-05	6.51211e-05	0	0	0	0.00136754	0.000260485	0.000195363	0	6.51211e-05	0.988148	0.990948	0.990688	0.991339	0.990753	0.00058609	6.51211e-05	0
Replicate 1	G	0.996744	0.996549	0	0.561149	0.995376	0.993358	0.993358	0.5351	0.991795	0.212881	0.98945	0.991013	0.00280021	0	0	0	0	6.51211e-05	0.991599	0.000195363
	T	0.000390727	0.00058609	0.996093	0.000325606	0.000195363	0.000130242	0.000195363	0.000651211	0	0.000455848	0.000390727	0.000130242	0.000325606	0	0	0	0	0	0	0
	N	0	0	0	0	0	0	0	0	0	0	0	0	0	0	0	0	0	0	0	0
	-	0.00286533	0.00286533	0.00377703	0.00442824	0.00429799	0.00540505	0.0058609	0.00827038	0.00787966	0.0263741	0.0100938	0.00879135	0.00872623	0.00885647	0.00885647	0.00853087	0.00905184	0.00846575	0.00827038	0.00696796
		G	G	T	A	G	G	G	A	G	A	G	G	C	C	C	C	C	A	G	A
Site 3	A	8.71688e-05	0	8.71688e-05	0.501743	8.71688e-05	0.000435844	8.71688e-05	0.517608	8.71688e-05	0.778766	0	8.71688e-05	0.000610181	0	0.000174338	0.000261506	0	0.995642	0	0.996775
ABE8e	C	0	0	0.000348675	0	0	0	0	0.000435844	8.71688e-05	0.00130753	0	8.71688e-05	0.993026	0.996077	0.996077	0.99599	0.995903	0	0	0
Replicate 2	G	0.997385	0.996165	0	0.49416	0.996077	0.995642	0.99599	0.476029	0.995903	0.200227	0.995206	0.995293	0.00217922	8.71688e-05	0	0	8.71688e-05	0	0.995642	0.000174338
	T	0.000174338	0.000174338	0.995903	0.000435844	0.000174338	0.000261506	8.71688e-05	0.000610181	0	0.000435844	0	0.000348675	0.000174338	8.71688e-05	0	0	0	0.000174338	0.000174338	0.000174338
	N	0	0	0	0	0	0	0	0	0	0	0	0	0	0	0	0	0	0	0	0
	-	0.00235356	0.00366109	0.00366109	0.00366109	0.00366109	0.00366109	0.00383543	0.00531729	0.00392259	0.0192643	0.00479428	0.0041841	0.00400976	0.00374826	0.00374826	0.00374826	0.00400976	0.0041841	0.0041841	0.00287657
		G	G	T	A	G	G	G	A	G	A	G	G	C	C	C	C	C	A	G	A
Site 3	A	0	0	7.97003e-05	0.510799	0	0.000637603	0.000637603	0.528812	0	0.77915	0	7.97003e-05	7.97003e-05	0	7.97003e-05	7.97003e-05	7.97003e-05	0.998247	0	0.998486
ABE8e	C	0	7.97003e-05	0	0	0	0	7.97003e-05	0.000717303	0	0	0	7.97003e-05	0.993943	0.998486	0.998486	0.998565	0.997609	0.000159401	0	0
Replicate 3	G	0.998247	0.998486	0	0.487049	0.998087	0.997529	0.996812	0.468239	0.997689	0.204352	0.996812	0.99737	0.00326771	0	0	0	0	0.000159401	0.998565	7.97003e-05
	T	0.000398502	7.97003e-05	0.998167	0.000318801	0.000159401	7.97003e-05	0.000159401	0	0.000159401	0.000318801	0	0.000159401	0.000398502	0.000159401	7.97003e-05	0	0	7.97003e-05	7.97003e-05	7.97003e-05
	N	0	0	0	0	0	0	0	0	0	0	0	0	0	0	0	0	0	0	0	0
	-	0.00135491	0.00135491	0.00175341	0.00183311	0.00175341	0.00175341	0.00231131	0.00223161	0.00215191	0.0161792	0.00318801	0.00231131	0.00231131	0.00135491	0.00135491	0.00135491	0.00231131	0.00135491	0.00135491	0.00135491
		G	G	T	A	G	G	G	A	G	A	G	G	C	C	C	C	C	A	G	A
Site 3	A	8.72753e-05	0.000349101	0	0.555114	4.36376e-05	0.000872753	0.000261826	0.974516	0.000349101	0.995898	0.000305463	0.000261826	0.000130913	0.000130913	0.000130913	8.72753e-05	4.36376e-05	0.996771	4.36376e-05	0.99712
sABE v3.22 +	C	0.000349101	0	4.36376e-05	4.36376e-05	0	0	0	0	0	0	0	0.000305463	0.996858	0.996727	0.996771	0.99712	0.996902	0.000130913	0	0
Replicate 1	G	0.996684	0.996727	8.72753e-05	0.441307	0.996814	0.996073	0.99664	0.0222988	0.996858	0.00100367	0.996553	0.996509	0	0	0	0	4.36376e-05	0.000174551	0.99712	0
	T	0.000305463	0.000130913	0.997076	0.00074184	0.000349101	0.000261826	0.000305463	0.000349101	0	0.000305463	0.000349101	0.000130913	0.000218188	0.000349101	0.000305463	0	8.72753e-05	0.000130913	4.36376e-05	0.000305463
	N	0	0	0	0	0	0	0	0	0	0	0	0	0	0	0	0	0	0	0	0
	-	0.00257462	0.00279281	0.00279281	0.00279281	0.00279281	0.00279281	0.00279281	0.00283645	0.00279281	0.00279281	0.00279281	0.00279281	0.00279281	0.00279281	0.00279281	0.00279281	0.00292372	0.00279281	0.00279281	0.00257462
		G	G	T	A	G	G	G	A	G	A	G	G	C	C	C	C	C	A	G	A
Site 3	A	0.00011909	0.00011909	0	0.539597	0.00011909	0.000952721	0.00035727	0.978207	0	0.997142	0	0.00023818	0.00011909	0	0.00023818	0.000476361	0	0.997618	0.00011909	0.997856
sABE v3.22 +	C	0	0	0	0.000476361	0	0	0	0	0.00011909	0	0	0	0.997618	0.997618	0.997618	0.99738	0.997737	0.00011909	0	0
Replicate 2	G	0.998214	0.998214	0	0.458259	0.997975	0.997142	0.997856	0.0202453	0.998214	0.00130999	0.997737	0.997618	0	0	0	0	0	0.00011909	0.997618	0
	T	0.00011909	0.00011909	0.998452	0.00011909	0.00035727	0.00035727	0.00023818	0	0.00011909	0	0.00011909	0	0.00011909	0.00023818	0	0	0.00011909	0	0.00011909	0
	N	0	0	0	0	0	0	0	0	0	0	0	0	0	0	0	0	0	0	0	0
	-	0.00154817	0.00154817	0.00154817	0.00154817	0.00154817	0.00154817	0.00154817	0.00154817	0.00154817	0.00154817	0.00214362	0.00214362	0.00214362	0.00214362	0.00214362	0.00214362	0.00214362	0.00214362	0.00214362	0.00214362
		G	G	T	A	G	G	G	A	G	A	G	G	C	C	C	C	C	A	G	A
Site 3	A	0	0	0	0.611773	6.88468e-05	0.000963855	0.000275387	0.979139	6.88468e-05	0.998485	6.88468e-05	0.000275387	0	6.88468e-05	6.88468e-05	6.88468e-05	0	0.999312	0	0.999518
sABE v3.22 +	C	0	0	0.000137694	0.000344234	0	0	0	0	0	0	0	0.000137694	0.998898	0.999312	0.99938	0.999449	0.999449	0.000137694	0	0
Replicate 3	G	0.99938	0.999587	0	0.387194	0.99938	0.998485	0.999449	0.0201721	0.999518	0.00110155	0.999105	0.998967	0	0	0	0	0	0	0.999105	0
	T	0.000344234	0.000137694	0.999587	0.000413081	0.000275387	0.000275387	0	0.000344234	0.000137694	6.88468e-05	0.00020654	0.000137694	0.000619621	0.000137694	6.88468e-05	0	0	6.88468e-05	0.000413081	0
	N	0	0	0	0	0	0	0	0	0	0	0	0	0	0	0	0	0	0	0	0
	-	0.000275387	0.000275387	0.000275387	0.000275387	0.000275387	0.000275387	0.000275387	0.000344234	0.000275387	0.000344234	0.000619621	0.000481928	0.000481928	0.000481928	0.000481928	0.000481928	0.000550775	0.000481928	0.000481928	0.000481928
Site 4
		G	A	G	T	A	T	G	A	G	G	C	A	T	A	G	A	C	T	G	C
Site 4	A	0.000152929	0.999847	0.000305857	0	0.999847	0	0.000305857	0.999694	0	0.000764643	0.000152929	0.999847	0	1	0	0.999541	0.000152929	0	0.000152929	0.000152929
Mock-transfected	C	0	0	0	0	0	0	0	0	0	0	0.999541	0	0.000305857	0	0	0	0.999694	0	0	0.999082
Replicate 1	G	0.999541	0.000152929	0.999541	0	0	0	0.999388	0	0.999541	0.998318	0	0.000152929	0	0	0.999847	0.000305857	0.000152929	0	0.999694	0.000458786
	T	0.000305857	0	0.000152929	1	0.000152929	1	0.000305857	0.000305857	0.000458786	0.000917571	0.000305857	0	0.999694	0	0.000152929	0.000152929	0	1	0.000152929	0.000305857
	N	0	0	0	0	0	0	0	0	0	0	0	0	0	0	0	0	0	0	0	0
	-	0	0	0	0	0	0	0	0	0	0	0	0	0	0	0	0	0	0	0	0
		G	A	G	T	A	T	G	A	G	G	C	A	T	A	G	A	C	T	G	C
Site 4	A	0	0.999551	0	0	0.99985	0	0	0.999102	0	0.000149589	0.000448766	0.999402	0.000149589	0.99985	0	0.999701	0.000149589	0.000149589	0.000149589	0.000299177
Mock-transfected	C	0.000149589	0	0	0.000149589	0	0.000149589	0	0.000149589	0	0	0.999402	0	0.000149589	0	0	0	0.99985	0.000299177	0	0.999252
Replicate 2	G	0.998953	0.000299177	1	0	0	0	0.999701	0.000299177	0.999252	0.999551	0.000149589	0.000448766	0	0	0.999701	0.000149589	0	0	0.999252	0
	T	0.000897532	0.000149589	0	0.99985	0.000149589	0.99985	0.000299177	0.000448766	0.000747943	0.000299177	0	0.000149589	0.999701	0.000149589	0.000299177	0.000149589	0	0.999551	0.000598355	0.000448766
	N	0	0	0	0	0	0	0	0	0	0	0	0	0	0	0	0	0	0	0	0
	-	0	0	0	0	0	0	0	0	0	0	0	0	0	0	0	0	0	0	0	0
		G	A	G	T	A	T	G	A	G	G	C	A	T	A	G	A	C	T	G	C
Site 4	A	0	0.999683	0	0.000190404	0.997334	0	0	0.998604	0	0.00101549	0.000380807	0.999873	0	0.999937	6.34679e-05	1	0.000317339	0	0.000190404	0.000444275
Mock-transfected	C	0	0	6.34679e-05	0.000126936	6.34679e-05	0	0	0	0	0	0.999556	6.34679e-05	6.34679e-05	0	0	0	0.999619	0.000126936	0	0.998858
Replicate 3	G	0.99981	0.000253872	0.99981	0	0.00215791	6.34679e-05	0.999873	0.000571211	0.999175	0.998477	6.34679e-05	6.34679e-05	0.000317339	6.34679e-05	0.999937	0	0	0	0.998794	0.000126936
	T	0.000190404	6.34679e-05	0.000126936	0.999683	0.000444275	0.999937	0.000126936	0.000825083	0.000825083	0.000507743	0	0	0.999619	0	0	0	6.34679e-05	0.999873	0.00101549	0.000571211
	N	0	0	0	0	0	0	0	0	0	0	0	0	0	0	0	0	0	0	0	0
	-	0	0	0	0	0	0	0	0	0	0	0	0	0	0	0	0	0	0	0	0
		G	A	G	T	A	T	G	A	G	G	C	A	T	A	G	A	C	T	G	C
Site 4	A	0.000105719	0.999366	0	0.000211439	0.99778	0	0	0.998626	0	0.000105719	0.000634317	0.999366	0.000211439	0.999789	0	1	0.000211439	0	0	0.000422878
sABE v3.22 -	C	0	0.000105719	0	0.000105719	0	0.000105719	0	0	0	0	0.998731	0	0.000105719	0	0	0	0.999683	0	0.000105719	0.998837
Replicate 1	G	0.999789	0.000211439	0.999894	0	0.00190295	0	0.999577	0.000634317	0.99926	0.999154	0	0.000317158	0.000105719	0.000105719	0.999894	0	0.000105719	0	0.999683	0.000105719
	T	0.000105719	0.000317158	0.000105719	0.999683	0.000317158	0.999894	0.000422878	0.000740036	0.000740036	0.000740036	0.000634317	0.000317158	0.999577	0.000105719	0.000105719	0	0	1	0.000211439	0.000634317
	N	0	0	0	0	0	0	0	0	0	0	0	0	0	0	0	0	0	0	0	0
	-	0	0	0	0	0	0	0	0	0	0	0	0	0	0	0	0	0	0	0	0
		G	A	G	T	A	T	G	A	G	G	C	A	T	A	G	A	C	T	G	C
Site 4	A	0.000110779	0.999889	0	0.000110779	0.998061	0	0	0.99928	0	0.000221558	0.000332336	0.999612	0.000110779	0.999834	5.53894e-05	0.999778	0.000498504	0	0	0.000110779
sABE v3.22 -	C	5.53894e-05	0	5.53894e-05	0	0	0	0	0	0	0	0.999501	0	0.000110779	0	0	0	0.999335	0	5.53894e-05	0.999335
Replicate 2	G	0.999501	5.53894e-05	0.999501	5.53894e-05	0.00166168	0	0.999668	0.000498504	0.999612	0.999225	5.53894e-05	0.000110779	0.000166168	0.000110779	0.999723	5.53894e-05	0.000110779	5.53894e-05	0.999335	0.000166168
	T	0.000276947	0	0.000387726	0.999778	0.000221558	0.999945	0.000276947	0.000166168	0.000332336	0.000498504	5.53894e-05	0.000221558	0.999557	0	0.000166168	0.000110779	0	0.999889	0.000553894	0.000332336
	N	0	0	0	0	0	0	0	0	0	0	0	0	0	0	0	0	0	0	0	0
	-	5.53894e-05	5.53894e-05	5.53894e-05	5.53894e-05	5.53894e-05	5.53894e-05	5.53894e-05	5.53894e-05	5.53894e-05	5.53894e-05	5.53894e-05	5.53894e-05	5.53894e-05	5.53894e-05	5.53894e-05	5.53894e-05	5.53894e-05	5.53894e-05	5.53894e-05	5.53894e-05
		G	A	G	T	A	T	G	A	G	G	C	A	T	A	G	A	C	T	G	C
Site 4	A	0	0.999416	0.000233781	0.000233781	0.992519	0	0.000116891	0.997195	0	0.000116891	0.000584454	0.999416	0.000233781	0.999883	0.000116891	0.999883	0.000116891	0	0.000116891	0.000350672
sABE v3.22 -	C	0	0	0	0	0.000116891	0.000116891	0	0	0	0	0.999065	0	0.000233781	0	0	0	0.999766	0.000116891	0	0.999065
Replicate 3	G	0.999532	0.000467563	0.999766	0	0.0063121	0	0.999766	0.0024547	0.999532	0.999532	0.000116891	0.000584454	0	0.000116891	0.999883	0	0.000116891	0	0.999766	0.000116891
	T	0.000467563	0.000116891	0	0.999766	0.00105202	0.999883	0.000116891	0.000350672	0.000467563	0.000350672	0.000233781	0	0.999532	0	0	0.000116891	0	0.999883	0.000116891	0.000467563
	N	0	0	0	0	0	0	0	0	0	0	0	0	0	0	0	0	0	0	0	0
	-	0	0	0	0	0	0	0	0	0	0	0	0	0	0	0	0	0	0	0	0
		G	A	G	T	A	T	G	A	G	G	C	A	T	A	G	A	C	T	G	C
Site 4	A	0	0.959353	0	0.000101112	0.420728	0	0	0.683114	0.000202224	0.000606673	0.000606673	0.843984	0.000101112	0.97725	0	0.998281	0.000303337	0	0	0.000707786
ABE8e	C	0	0	0	0	0	0	0	0	0	0	0.998281	0	0.000202224	0	0	0	0.998686	0.000101112	0	0.997978
Replicate 1	G	0.999191	0.0393327	0.99909	0	0.578059	0.000101112	0.999191	0.315976	0.998483	0.997371	0.000101112	0.154499	0	0.021638	0.998787	0.000606673	0	0	0.998281	0.000303337
	T	0.000101112	0.000606673	0.000202224	0.999191	0.000505561	0.999191	0.000101112	0.000202224	0.000606673	0.00111223	0	0.000505561	0.998686	0.000101112	0.000202224	0.000101112	0	0.998382	0.000202224	0.000101112
	N	0	0	0	0	0	0	0	0	0	0	0	0	0	0	0	0	0	0	0	0
	-	0.000707786	0.000707786	0.000707786	0.000707786	0.000707786	0.000707786	0.000707786	0.000707786	0.000707786	0.00091001	0.00101112	0.00101112	0.00101112	0.00101112	0.00101112	0.00101112	0.00101112	0.00151668	0.00151668	0.00091001
		G	A	G	T	A	T	G	A	G	G	C	A	T	A	G	A	C	T	G	C
Site 4	A	0.000147667	0.954666	0.000147667	0.000147667	0.421294	0	0	0.682959	0.000147667	0.000295334	0.000590667	0.851742	0	0.983609	0	0.997637	0.000590667	0.000147667	0.000147667	0.000147667
ABE8e	C	0	0	0	0.000147667	0	0.000147667	0.000147667	0	0	0	0.997194	0	0.000147667	0	0	0	0.997785	0.000147667	0.000147667	0.998376
Replicate 2	G	0.998671	0.0445954	0.998966	0	0.577377	0	0.998819	0.314973	0.998376	0.997047	0	0.146338	0	0.0143237	0.998228	0.000738334	0	0	0.997342	0.000147667
	T	0.000443001	0	0	0.998819	0.000443001	0.998966	0.000147667	0.000738334	0.000147667	0.001329	0.000295334	0	0.997933	0.000147667	0.000147667	0.000147667	0.000147667	0.997785	0.000443001	0.000147667
	N	0	0	0	0	0	0	0	0	0	0	0	0	0	0	0	0	0	0	0	0
	-	0.000738334	0.000738334	0.000886001	0.000886001	0.000886001	0.000886001	0.000886001	0.001329	0.001329	0.001329	0.00191967	0.00191967	0.00191967	0.00191967	0.00162434	0.00147667	0.00147667	0.00191967	0.00191967	0.00118133
		G	A	G	T	A	T	G	A	G	G	C	A	T	A	G	A	C	T	G	C
Site 4	A	0	0.970759	0.00026462	0.00026462	0.612067	0	0.00013231	0.793464	0.00013231	0.000661551	0.00039693	0.904869	0	0.987431	0.00026462	0.998148	0.00026462	0	0.00026462	0.00013231
ABE8e	C	0	0	0	0.00026462	0	0	0	0	0	0	0.997618	0	0	0	0	0	0.998545	0.00026462	0	0.998809
Replicate 3	G	0.997883	0.0271236	0.997883	0	0.385552	0	0.997883	0.204684	0.997618	0.997221	0.00013231	0.0932786	0	0.0107171	0.997751	0	0	0	0.998545	0.00013231
	T	0.00026462	0.00026462	0	0.997618	0.000529241	0.998148	0.00013231	0	0.00039693	0.00026462	0	0	0.998148	0	0.00013231	0	0	0.998545	0	0.00026462
	N	0	0	0	0	0	0	0	0	0	0	0	0	0	0	0	0	0	0	0	0
	-	0.00185234	0.00185234	0.00185234	0.00185234	0.00185234	0.00185234	0.00185234	0.00185234	0.00185234	0.00185234	0.00185234	0.00185234	0.00185234	0.00185234	0.00185234	0.00185234	0.00119079	0.00119079	0.00119079	0.000661551
		G	A	G	T	A	T	G	A	G	G	C	A	T	A	G	A	C	T	G	C
Site 4	A	0	0.99795	0	8.91345e-05	0.492825	0	0	0.995543	0	0.000356538	0.000534807	0.998485	0	0.99902	0	0.998841	0.000802211	0	8.91345e-05	0.000178269
sABE v3.22 +	C	0	0	8.91345e-05	0.000178269	8.91345e-05	8.91345e-05	0	0	0	0	0.998485	8.91345e-05	0	0	0	0	0.998306	0	0	0.998485
Replicate 1	G	0.998841	0.000802211	0.998663	8.91345e-05	0.505749	0	0.99893	0.00311971	0.998574	0.998485	0	0.000267404	0.000178269	0	0.998663	0.000267404	0	0	0.998752	8.91345e-05
	T	0.000178269	0.000267404	0.000267404	0.998663	0.000356538	0.99893	8.91345e-05	0.000356538	0.000445673	0.000178269	0	0.000178269	0.998841	0	0.000445673	0	0	0.999109	0.000267404	0.000356538
	N	0	0	0	0	0	0	0	0	0	0	0	0	0	0	0	0	0	0	0	0
	-	0.00098048	0.00098048	0.00098048	0.00098048	0.00098048	0.00098048	0.00098048	0.00098048	0.00098048	0.00098048	0.00098048	0.00098048	0.00098048	0.00098048	0.000891345	0.000891345	0.000891345	0.000891345	0.000891345	0.000891345
		G	A	G	T	A	T	G	A	G	G	C	A	T	A	G	A	C	T	G	C
Site 4	A	0	0.997317	0.000335345	0	0.505366	0	0	0.991952	0	0	0.000335345	0.996982	0	0.998323	0	0.998659	0.000335345	0	0	0.000335345
sABE v3.22 +	C	0	0	0	0	0	0	0	0	0	0	0.997653	0	0	0	0	0	0.998323	0	0	0.997317
Replicate 2	G	0.996647	0.00100604	0.997988	0	0.492287	0	0.998323	0.00570087	0.997653	0.997988	0.000335345	0.000670691	0	0	0.998659	0	0	0	0.998659	0
	T	0.00167673	0	0	0.998323	0.000670691	0.998323	0	0.000670691	0.000670691	0.000335345	0	0.000670691	0.998323	0	0	0	0	0.998659	0	0.00100604
	N	0	0	0	0	0	0	0	0	0	0	0	0	0	0	0	0	0	0	0	0
	-	0.00167673	0.00167673	0.00167673	0.00167673	0.00167673	0.00167673	0.00167673	0.00167673	0.00167673	0.00167673	0.00167673	0.00167673	0.00167673	0.00167673	0.00134138	0.00134138	0.00134138	0.00134138	0.00134138	0.00134138
		G	A	G	T	A	T	G	A	G	G	C	A	T	A	G	A	C	T	G	C
Site 4	A	0	0.998206	0	0.000512689	0.633427	0	0.000256345	0.997437	0	0.000769034	0.000256345	0.997949	0	0.997949	0	0.998206	0.00102538	0.000256345	0	0.000256345
sABE v3.22 +	C	0	0	0	0	0	0	0	0	0	0	0.998206	0	0	0	0	0	0.997437	0	0	0.997693
Replicate 3	G	0.997949	0.000256345	0.998462	0	0.364778	0	0.997949	0.000769034	0.997437	0.99718	0	0.000256345	0	0.000512689	0.998462	0	0	0	0.997949	0.000256345
	T	0.000512689	0	0	0.997949	0.000256345	0.998462	0.000256345	0.000256345	0.00102538	0.000512689	0	0.000256345	0.998462	0	0	0.000256345	0	0.998206	0.000512689	0.000256345
	N	0	0	0	0	0	0	0	0	0	0	0	0	0	0	0	0	0	0	0	0
	-	0.00153807	0.00153807	0.00153807	0.00153807	0.00153807	0.00153807	0.00153807	0.00153807	0.00153807	0.00153807	0.00153807	0.00153807	0.00153807	0.00153807	0.00153807	0.00153807	0.00153807	0.00153807	0.00153807	0.00153807
Site 5
		G	A	G	C	A	G	C	G	T	C	T	T	C	G	A	G	A	G	T	G
Site 5	A	7.51541e-05	0.999474	0	0	0.994288	0	0.000450924	0	7.51541e-05	7.51541e-05	0	7.51541e-05	0.000150308	7.51541e-05	0.999624	7.51541e-05	0.999248	0.000676387	0	7.51541e-05
Mock-transfected	C	0	0	0	0.999399	0.000225462	0	0.999023	0	0	0.999549	0.000150308	0	0.999248	7.51541e-05	0	0	0	0	0	0
Replicate 1	G	0.999549	0.000150308	0.999699	0.000225462	0.00496017	0.999624	0	0.999549	0	7.51541e-05	7.51541e-05	7.51541e-05	7.51541e-05	0.999549	0	0.999699	0.000150308	0.999098	0	0.999775
	T	7.51541e-05	7.51541e-05	0	7.51541e-05	0.000150308	7.51541e-05	0.000225462	0.000150308	0.999775	0.000150308	0.999549	0.999699	0.000225462	0	7.51541e-05	0	0.00037577	7.51541e-05	0.99985	0
	N	0	0	0	0	0	0	0	0	0	0	0	0	0	0	0	0	0	0	0	0
	-	0.000300616	0.000300616	0.000300616	0.000300616	0.00037577	0.000300616	0.000300616	0.000300616	0.000150308	0.000150308	0.000225462	0.000150308	0.000300616	0.000300616	0.000300616	0.000225462	0.000225462	0.000150308	0.000150308	0.000150308
		G	A	G	C	A	G	C	G	T	C	T	T	C	G	A	G	A	G	T	G
Site 5	A	0	0.999327	9.60799e-05	0	0.99462	0	0.00019216	0	0	9.60799e-05	0	0	0	9.60799e-05	0.999424	0	0.999135	0	0	9.60799e-05
Mock-transfected	C	0	0	0	0.999327	9.60799e-05	0	0.999135	0	9.60799e-05	0.999424	9.60799e-05	9.60799e-05	0.99952	0	0	0	0	0	0	9.60799e-05
Replicate 2	G	0.999616	0.00019216	0.999327	9.60799e-05	0.004804	0.999424	0	0.99952	0	0.00038432	0.00028824	0.00028824	0	0.999712	0.00019216	0.999808	0.00019216	0.999712	0	0.999616
	T	0	9.60799e-05	0.00019216	0.00019216	9.60799e-05	0.00019216	0.00028824	0.00019216	0.999712	0	0.99952	0.99952	0.00028824	0	0.00019216	0	0.0004804	9.60799e-05	0.999808	0
	N	0	0	0	0	0	0	0	0	0	0	0	0	0	0	0	0	0	0	0	0
	-	0.00038432	0.00038432	0.00038432	0.00038432	0.00038432	0.00038432	0.00038432	0.00028824	0.00019216	9.60799e-05	9.60799e-05	9.60799e-05	0.00019216	0.00019216	0.00019216	0.00019216	0.00019216	0.00019216	0.00019216	0.00019216
		G	A	G	C	A	G	C	G	T	C	T	T	C	G	A	G	A	G	T	G
Site 5	A	0	0.999556	0.000111078	0.000111078	0.993928	0	3.70261e-05	0.00018513	3.70261e-05	0.000296209	0	0	0.00018513	0	0.999815	0	0.999297	3.70261e-05	0.000148104	0
Mock-transfected	C	3.70261e-05	3.70261e-05	0	0.999445	0.000148104	0	0.999593	0	0.000111078	0.999371	0.000222156	3.70261e-05	0.999519	0	0	3.70261e-05	0.000148104	0	0.000111078	3.70261e-05
Replicate 3	G	0.999593	0.000111078	0.999482	3.70261e-05	0.00536878	0.999482	3.70261e-05	0.999445	0	7.40521e-05	0.000111078	3.70261e-05	0	0.999778	0	0.999556	0	0.999667	3.70261e-05	0.999556
	T	0.000111078	3.70261e-05	0.000148104	0.000148104	0.000259182	0.000222156	3.70261e-05	7.40521e-05	0.999593	0.000111078	0.999519	0.999815	0.000148104	7.40521e-05	3.70261e-05	0.000222156	0.000296209	7.40521e-05	0.999482	0.00018513
	N	0	0	0	0	0	0	0	0	0	0	0	0	0	0	0	0	0	0	0	0
	-	0.000259182	0.000259182	0.000259182	0.000259182	0.000296209	0.000296209	0.000296209	0.000296209	0.000259182	0.000148104	0.000148104	0.000111078	0.000148104	0.000148104	0.000148104	0.00018513	0.000259182	0.000222156	0.000222156	0.000222156
		G	A	G	C	A	G	C	G	T	C	T	T	C	G	A	G	A	G	T	G
Site 5	A	6.43252e-05	0.998778	6.43252e-05	0.000257301	0.918243	0	0.00012865	0	0	0.000192976	0.00012865	6.43252e-05	0.00012865	0	0.998135	6.43252e-05	0.998199	0	6.43252e-05	0
sABE v3.22 -	C	0	6.43252e-05	0	0.997427	0.000578927	6.43252e-05	0.998135	0	0.00012865	0.997041	0.000192976	6.43252e-05	0.998199	0	6.43252e-05	6.43252e-05	0	0	0	6.43252e-05
Replicate 1	G	0.998906	0.000321626	0.998906	0.000192976	0.0792487	0.99807	0	0.998456	0	0.000771903	0	6.43252e-05	0	0.998328	6.43252e-05	0.998263	6.43252e-05	0.998713	0	0.999164
	T	0.000321626	0.00012865	0.000321626	0.000900553	0.000385951	0.000321626	0.000192976	6.43252e-05	0.998392	0.000514602	0.998199	0.998328	0.00012865	0.00012865	0.000192976	6.43252e-05	0.000192976	6.43252e-05	0.999292	0.00012865
	N	0	0	0	0	0	0	0	0	0	0	0	0	0	0	0	0	0	0	0	0
	-	0.000707578	0.000707578	0.000707578	0.00122218	0.00154381	0.00154381	0.00154381	0.00147948	0.00147948	0.00147948	0.00147948	0.00147948	0.00154381	0.00154381	0.00154381	0.00154381	0.00154381	0.00122218	0.000643252	0.000643252
		G	A	G	C	A	G	C	G	T	C	T	T	C	G	A	G	A	G	T	G
Site 5	A	3.83686e-05	0.99954	7.67371e-05	0	0.994245	3.83686e-05	0.000345317	7.67371e-05	0.000306949	0.000498791	0	3.83686e-05	0.000422054	0.00026858	0.999194	0	0.998887	0	3.83686e-05	0
sABE v3.22 -	C	0	0	0	0.99954	3.83686e-05	0	0.998926	0.000191843	3.83686e-05	0.999118	7.67371e-05	0.000191843	0.999079	3.83686e-05	3.83686e-05	3.83686e-05	0	0	0.000115106	0
Replicate 2	G	0.999501	0	0.999463	7.67371e-05	0.00525649	0.999463	3.83686e-05	0.999309	0	7.67371e-05	0.000115106	0.000306949	0	0.999348	0.000153474	0.999731	0	0.999079	0	0.999002
	T	0.000115106	0.000115106	0.000115106	3.83686e-05	0.000115106	0.000153474	0.000345317	7.67371e-05	0.999386	3.83686e-05	0.999616	0.999271	0.00026858	0.000115106	0.000383686	0	0.000153474	0	0.998926	7.67371e-05
	N	0	0	0	0	0	0	0	0	0	0	0	0	0	0	0	0	0	0	0	0
	-	0.000345317	0.000345317	0.000345317	0.000345317	0.000345317	0.000345317	0.000345317	0.000345317	0.00026858	0.00026858	0.000191843	0.000191843	0.000230211	0.000230211	0.000230211	0.000230211	0.000959214	0.000920846	0.000920846	0.000920846
		G	A	G	C	A	G	C	G	T	C	T	T	C	G	A	G	A	G	T	G
Site 5	A	0.000244778	0.996247	0	0.000163185	0.986048	0	0	0	0	0	0	0	0.000163185	0.000163185	0.996247	8.15927e-05	0.996165	0	0	8.15927e-05
sABE v3.22 -	C	0	0	8.15927e-05	0.99486	0.000163185	0	0.99592	0	0	0.99641	0.000244778	0.000244778	0.996247	8.15927e-05	0	0	0.000163185	8.15927e-05	8.15927e-05	0
Replicate 3	G	0.995839	8.15927e-05	0.996165	8.15927e-05	0.00979112	0.996328	0	0.99641	0	0.000163185	8.15927e-05	0	0	0.996247	0	0.996328	8.15927e-05	0.99641	0	0.997063
	T	0.000326371	0	8.15927e-05	0.00122389	0.000326371	8.15927e-05	0.000489556	0	0.996573	8.15927e-05	0.996328	0.99641	8.15927e-05	0	0.000244778	8.15927e-05	8.15927e-05	0	0.997063	0
	N	0	0	0	0	0	0	0	0	0	0	0	0	0	0	0	0	0	0	0	0
	-	0.00359008	0.00367167	0.00367167	0.00367167	0.00367167	0.00359008	0.00359008	0.00359008	0.00342689	0.0033453	0.0033453	0.0033453	0.00350849	0.00350849	0.00350849	0.00350849	0.00350849	0.00350849	0.00285574	0.00285574
		G	A	G	C	A	G	C	G	T	C	T	T	C	G	A	G	A	G	T	G
Site 5	A	0	0.97736	0	0.00089537	0.332182	0.00051164	0.00089537	0	0.00025582	0.00498849	0.00012791	0	0.00012791	0.00012791	0.995139	0	0.995395	0	0	0
ABE8e	C	0	0	0	0.992837	0.00063955	0	0.992453	0	0	0.966999	0.00025582	0	0.994244	0	0.00012791	0	0	0	0.00025582	0
Replicate 1	G	0.997442	0.0203377	0.997442	0.00179074	0.662829	0.996035	0.00102328	0.996674	0	0.0131747	0.00012791	0	0	0.994372	0.00012791	0.995139	0.00076746	0.995907	0	0.998209
	T	0.00012791	0	0.00025582	0.00217447	0.00204656	0.00012791	0.00230238	0	0.996419	0.0101049	0.994244	0.994884	0.00012791	0	0	0.00025582	0	0	0.997698	0
	N	0	0	0	0	0	0	0	0	0	0	0	0	0	0	0	0	0	0	0	0
	-	0.00243029	0.00230238	0.00230238	0.00230238	0.00230238	0.00332566	0.00332566	0.00332566	0.00332566	0.00473267	0.00524431	0.0051164	0.00550013	0.00550013	0.00460476	0.00460476	0.0038373	0.00409312	0.00204656	0.00179074
		G	A	G	C	A	G	C	G	T	C	T	T	C	G	A	G	A	G	T	G
Site 5	A	0	0.97887	9.56114e-05	0.00133856	0.344297	0	0.000956114	0	0	0.00382446	0	0	9.56114e-05	9.56114e-05	0.996462	0	0.996654	0	9.56114e-05	0
ABE8e	C	0	0	0	0.992447	0.00066928	9.56114e-05	0.994072	0	0.000191223	0.973324	9.56114e-05	9.56114e-05	0.997323	0	0	0	0	0	9.56114e-05	9.56114e-05
Replicate 2	G	0.998183	0.0188355	0.997514	0.00277273	0.650636	0.996654	0	0.996654	0	0.0110909	0	0.000286834	9.56114e-05	0.997514	0.000956114	0.997418	9.56114e-05	0.996654	0	0.997801
	T	0.000191223	0	9.56114e-05	0.000860503	0.00114734	0.000286834	0.00200784	9.56114e-05	0.997132	0.00908309	0.997514	0.997227	9.56114e-05	0	0.000191223	0.000191223	0.000382446	9.56114e-05	0.997705	0
	N	0	0	0	0	0	0	0	0	0	0	0	0	0	0	0	0	0	0	0	0
	-	0.00162539	0.00229467	0.00229467	0.00258151	0.00325079	0.00296395	0.00296395	0.00325079	0.00267712	0.00267712	0.00239029	0.00239029	0.00239029	0.00239029	0.00239029	0.00239029	0.00286834	0.00325079	0.00210345	0.00210345
		G	A	G	C	A	G	C	G	T	C	T	T	C	G	A	G	A	G	T	G
Site 5	A	0.000248715	0.984663	0	0.00066324	0.480434	8.2905e-05	0.000746145	0	0.000414525	0.00257005	0	0	0	0	0.996021	0	0.995855	8.2905e-05	0	0
ABE8e	C	0	0.00016581	0	0.994943	0.00033162	8.2905e-05	0.993036	0.000248715	0	0.977035	8.2905e-05	8.2905e-05	0.995523	0	8.2905e-05	0	0	0	8.2905e-05	0
Replicate 3	G	0.997098	0.0123528	0.997181	0.00082905	0.515255	0.996269	0.00049743	0.996021	0	0.00870502	8.2905e-05	0.000248715	0	0.995772	0	0.996601	8.2905e-05	0.996269	0	0.997181
	T	8.2905e-05	8.2905e-05	8.2905e-05	0.00049743	0.000911955	0.000248715	0.00240424	0.00033162	0.996103	0.00820759	0.995772	0.995606	8.2905e-05	0.00016581	0.000248715	0.000248715	0.00033162	0	0.99743	0.00033162
	N	0	0	0	0	0	0	0	0	0	0	0	0	0	0	0	0	0	0	0	0
	-	0.00257005	0.00273586	0.00273586	0.00306748	0.00306748	0.0033162	0.0033162	0.0033991	0.00348201	0.00348201	0.00406234	0.00406234	0.00439396	0.00406234	0.00364782	0.00315039	0.00373072	0.00364782	0.00248715	0.00248715
		G	A	G	C	A	G	C	G	T	C	T	T	C	G	A	G	A	G	T	G
Site 5	A	0	0.998987	0.000151876	0.000202501	0.525743	0	0.000151876	5.06252e-05	0	0.000303751	0.00010125	0	0.000151876	0	0.998937	0	0.99838	0	5.06252e-05	0
sABE v3.22 +	C	0	0.000151876	0	0.999089	0.000759378	0	0.997621	0	5.06252e-05	0.998431	0	0.00010125	0.998684	0	0	5.06252e-05	5.06252e-05	0	0.000151876	0
Replicate 1	G	0.999291	0.000202501	0.99919	5.06252e-05	0.471827	0.999342	0.000556877	0.999291	0	0.00010125	0	0.00010125	0	0.999089	0	0.998734	5.06252e-05	0.998684	5.06252e-05	0.998127
	T	0.00010125	5.06252e-05	5.06252e-05	5.06252e-05	0.00106313	0.00010125	0.00111375	0.00010125	0.998886	0.000253126	0.998987	0.998886	0.000253126	0	0.000151876	0.000253126	0.000202501	0	0.997924	5.06252e-05
	N	0	0	0	0	0	0	0	0	0	0	0	0	0	0	0	0	0	0	0	0
	-	0.000607503	0.000607503	0.000607503	0.000607503	0.000607503	0.000556877	0.000556877	0.000556877	0.00106313	0.000911254	0.000911254	0.000911254	0.000911254	0.000911254	0.000911254	0.000961879	0.00131626	0.00131626	0.00182251	0.00182251
		G	A	G	C	A	G	C	G	T	C	T	T	C	G	A	G	A	G	T	G
Site 5	A	0	0.996863	0	0	0.503137	0.000196078	0.000196078	0.000196078	0	0.000196078	0	0	0	0.000196078	0.99549	0.000196078	0.995294	0	0.000196078	0
sABE v3.22 +	C	0	0	0	0.996275	0.00156863	0	0.99451	0	0	0.993333	0	0	0.995098	0	0	0	0	0	0	0
Replicate 2	G	0.996667	0	0.996863	0	0.490392	0.995098	0	0.994902	0	0.000784314	0	0.000196078	0	0.995098	0	0.995294	0	0.99549	0	0.99549
	T	0.000392157	0	0	0.000196078	0.000784314	0	0.000588235	0.000196078	0.995294	0.000980392	0.99549	0.995294	0.000392157	0.000196078	0	0	0.000196078	0	0.995294	0
	N	0	0	0	0	0	0	0	0	0	0	0	0	0	0	0	0	0	0	0	0
	-	0.00294118	0.00313725	0.00313725	0.00352941	0.00411765	0.00470588	0.00470588	0.00470588	0.00470588	0.00470588	0.0045098	0.0045098	0.0045098	0.0045098	0.0045098	0.0045098	0.0045098	0.0045098	0.0045098	0.0045098
		G	A	G	C	A	G	C	G	T	C	T	T	C	G	A	G	A	G	T	G
Site 5	A	9.02364e-05	0.998466	0	0	0.528515	9.02364e-05	9.02364e-05	0	0	0.000270709	0	0	0.000541419	0.000360946	0.998195	9.02364e-05	0.998466	0	0.000180473	9.02364e-05
sABE v3.22 +	C	0	9.02364e-05	0	0.998376	0.000631655	0	0.998376	0	9.02364e-05	0.996571	9.02364e-05	0.000180473	0.998105	0	0	0	0	9.02364e-05	0	9.02364e-05
Replicate 3	G	0.998827	0.000180473	0.998556	0.000451182	0.468868	0.998376	0	0.998646	0	0.00162426	9.02364e-05	0.000541419	0	0.998466	9.02364e-05	0.998827	9.02364e-05	0.998827	9.02364e-05	0.998646
	T	0	0.000180473	0.000360946	9.02364e-05	0.000902364	9.02364e-05	0.000360946	0.000180473	0.998737	0.000360946	0.998737	0.998195	0.000270709	9.02364e-05	0.000631655	0	0.000451182	9.02364e-05	0.998737	0.000180473
	N	0	0	0	0	0	0	0	0	0	0	0	0	0	0	0	0	0	0	0	0
	-	0.00108284	0.00108284	0.00108284	0.00108284	0.00108284	0.00144378	0.00117307	0.00117307	0.00117307	0.00117307	0.00108284	0.00108284	0.00108284	0.00108284	0.00108284	0.00108284	0.000992601	0.000992601	0.000992601	0.000992601
Site 6
		G	A	A	G	A	C	C	A	A	G	G	A	T	A	G	A	C	T	G	C
Site 6	A	0	0.999443	0.999761	0	0.999761	0.000159172	0.000159172	0.999682	0.999284	0	0	0.999682	0	0.999761	0	0.99992	0	7.95862e-05	0	0.000477517
Mock-transfected	C	0	0	0	0	0	0.999841	0.999841	7.95862e-05	0.000397931	0	0	0.000159172	7.95862e-05	0	0	0	1	7.95862e-05	7.95862e-05	0.999443
Replicate 1	G	0.99992	0.000397931	7.95862e-05	0.99992	0.000159172	0	0	7.95862e-05	7.95862e-05	0.999682	0.999363	0	7.95862e-05	7.95862e-05	0.999761	0	0	0	0.999602	0
	T	7.95862e-05	0.000159172	0.000159172	7.95862e-05	7.95862e-05	0	0	0.000159172	0.000238758	0.000318345	0.000636689	0.000159172	0.999841	0.000159172	0.000238758	7.95862e-05	0	0.999841	0.000318345	7.95862e-05
	N	0	0	0	0	0	0	0	0	0	0	0	0	0	0	0	0	0	0	0	0
	-	0	0	0	0	0	0	0	0	0	0	0	0	0	0	0	0	0	0	0	0
		G	A	A	G	A	C	C	A	A	G	G	A	T	A	G	A	C	T	G	C
Site 6	A	9.86972e-05	0.999704	0.999901	9.86972e-05	0.999507	0.000296092	0.000493486	0.999408	0.999507	9.86972e-05	0	0.999803	9.86972e-05	0.999901	0.000197394	1	9.86972e-05	0	0.000493486	0.000493486
Mock-transfected	C	0	9.86972e-05	0	9.86972e-05	0	0.999507	0.999507	0.000197394	0.000197394	0	0.000197394	0	9.86972e-05	0	0	0	0.999704	0	0	0.999408
Replicate 2	G	0.999803	9.86972e-05	9.86972e-05	0.999605	0.000197394	0	0	9.86972e-05	0	0.999112	0.99852	0	0	0	0.999605	0	0.000197394	0	0.999507	0
	T	9.86972e-05	9.86972e-05	0	0.000197394	0.000296092	0.000197394	0	0.000296092	0.000296092	0.000789578	0.00128306	0.000197394	0.999803	9.86972e-05	0.000197394	0	0	1	0	9.86972e-05
	N	0	0	0	0	0	0	0	0	0	0	0	0	0	0	0	0	0	0	0	0
	-	0	0	0	0	0	0	0	0	0	0	0	0	0	0	0	0	0	0	0	0
		G	A	A	G	A	C	C	A	A	G	G	A	T	A	G	A	C	T	G	C
Site 6	A	0.000117897	0.999332	0.99945	3.92989e-05	0.998546	3.92989e-05	0.000235793	0.999253	0.999371	7.85978e-05	3.92989e-05	0.999961	0	0.999646	0	0.999725	0.000235793	0	0	0.000392989
Mock-transfected	C	0	0	0.000196495	0	0	0.999686	0.999646	0.000235793	7.85978e-05	7.85978e-05	0.000157196	0	0.000157196	0	0	3.92989e-05	0.999686	0.000275092	7.85978e-05	0.999371
Replicate 3	G	0.99945	0.000314391	0.000117897	0.999607	0.00110037	3.92989e-05	0	3.92989e-05	3.92989e-05	0.998782	0.998978	3.92989e-05	0.000157196	0.000196495	0.999686	0.000196495	7.85978e-05	0	0.999371	3.92989e-05
	T	0.00035369	0.000275092	0.000157196	0.000275092	0.000275092	0.000157196	3.92989e-05	0.000471587	0.000471587	0.00106107	0.000825277	0	0.999686	0.000157196	0.000314391	3.92989e-05	0	0.999725	0.000550185	0.000196495
	N	0	0	0	0	0	0	0	0	0	0	0	0	0	0	0	0	0	0	0	0
	-	7.85978e-05	7.85978e-05	7.85978e-05	7.85978e-05	7.85978e-05	7.85978e-05	7.85978e-05	0	3.92989e-05	0	0	0	0	0	0	0	0	0	0	0
		G	A	A	G	A	C	C	A	A	G	G	A	T	A	G	A	C	T	G	C
Site 6	A	0.000150478	0.999549	0.999699	0	0.997592	7.52389e-05	0.000225717	0.998646	0.999398	0	0	0.999549	0	0.999774	0	0.999774	7.52389e-05	0	0	0.000300956
sABE v3.22 -	C	0	0	7.52389e-05	7.52389e-05	7.52389e-05	0.999624	0.999549	0.000150478	7.52389e-05	0	0.000225717	0	0	0	0	0	0.999774	0	7.52389e-05	0.999624
Replicate 1	G	0.999774	0.000225717	7.52389e-05	0.999774	0.00203145	0	0	0.000827628	0	0.999323	0.999022	0.000150478	0.000150478	0.000150478	0.999624	0.000150478	7.52389e-05	7.52389e-05	0.999398	0
	T	0	0.000150478	7.52389e-05	7.52389e-05	0.000225717	0.000225717	0.000150478	0.000376194	0.000526672	0.00067715	0.000752389	0.000300956	0.99985	7.52389e-05	0.000376194	7.52389e-05	7.52389e-05	0.999925	0.000526672	7.52389e-05
	N	0	0	0	0	0	0	0	0	0	0	0	0	0	0	0	0	0	0	0	0
	-	7.52389e-05	7.52389e-05	7.52389e-05	7.52389e-05	7.52389e-05	7.52389e-05	7.52389e-05	0	0	0	0	0	0	0	0	0	0	0	0	0
		G	A	A	G	A	C	C	A	A	G	G	A	T	A	G	A	C	T	G	C
Site 6	A	0	0.999448	0.999842	0	0.997437	7.88581e-05	7.88581e-05	0.999566	0.999093	3.94291e-05	3.94291e-05	0.999685	0.000118287	0.999409	3.94291e-05	0.999763	7.88581e-05	0	0	0.000473149
sABE v3.22 -	C	0	3.94291e-05	0	0	0	0.999803	0.999842	0.000157716	0.000197145	0	3.94291e-05	3.94291e-05	7.88581e-05	3.94291e-05	3.94291e-05	0	0.999842	3.94291e-05	7.88581e-05	0.99933
Replicate 2	G	0.999803	0.000276003	0.000118287	0.999645	0.00236574	3.94291e-05	0	0.000157716	0.000118287	0.999448	0.999487	3.94291e-05	0.000157716	0.00043372	0.999763	0.000118287	7.88581e-05	0	0.999409	7.88581e-05
	T	0.000157716	0.000197145	0	0.000315433	0.000157716	3.94291e-05	3.94291e-05	0.000118287	0.000591436	0.000512578	0.000354862	0.000236574	0.999645	0.000118287	0.000157716	0.000118287	0	0.999961	0.000512578	0.000118287
	N	0	0	0	0	0	0	0	0	0	0	0	0	0	0	0	0	0	0	0	0
	-	3.94291e-05	3.94291e-05	3.94291e-05	3.94291e-05	3.94291e-05	3.94291e-05	3.94291e-05	0	0	0	7.88581e-05	0	0	0	0	0	0	0	0	0
		G	A	A	G	A	C	C	A	A	G	G	A	T	A	G	A	C	T	G	C
Site 6	A	0	0.999839	0.999035	0	0.995016	8.03859e-05	0.000241158	0.996302	0.998714	0	8.03859e-05	0.999518	0	0.999759	0	0.999839	0	8.03859e-05	0	0.000562701
sABE v3.22 -	C	0	0	8.03859e-05	0	0	0.999839	0.999598	8.03859e-05	0.000241158	0	0	0	0.000241158	0	0	0	0.999839	0	8.03859e-05	0.999277
Replicate 3	G	0.999759	0.000160772	0.000803859	0.999759	0.00474277	0	0	0.00305466	0.000401929	0.999196	0.999116	0.000241158	0.000160772	0.000160772	0.999678	0	8.03859e-05	0	0.999357	0
	T	0.000241158	0	0	0.000160772	0.000160772	0	8.03859e-05	0.000482315	0.000562701	0.000723473	0.000723473	0.000160772	0.999518	0	0.000241158	8.03859e-05	0	0.999839	0.000482315	8.03859e-05
	N	0	0	0	0	0	0	0	0	0	0	0	0	0	0	0	0	0	0	0	0
	-	0	0	8.03859e-05	8.03859e-05	8.03859e-05	8.03859e-05	8.03859e-05	8.03859e-05	8.03859e-05	8.03859e-05	8.03859e-05	8.03859e-05	8.03859e-05	8.03859e-05	8.03859e-05	8.03859e-05	8.03859e-05	8.03859e-05	8.03859e-05	8.03859e-05
		G	A	A	G	A	C	C	A	A	G	G	A	T	A	G	A	C	T	G	C
Site 6	A	0	0.994131	0.915553	0	0.401043	0.000326052	0.000108684	0.522008	0.951853	0	0	0.961309	0	0.941854	0	0.998044	0.000217368	0	0.000326052	0.000326052
ABE8e	C	0	0.000108684	0	0	0	0.992501	0.994131	0.000543419	0.000217368	0.000108684	0	0.000217368	0.000978155	0	0.000217368	0.000326052	0.99837	0	0	0.998804
Replicate 1	G	0.998478	0.00347788	0.0822737	0.996739	0.596674	0.00141289	0.000760787	0.473644	0.0453212	0.996196	0.995979	0.0354309	0	0.0559722	0.99837	0	0	0	0.998044	0
	T	0.000108684	0.000326052	0.000217368	0.00130421	0.000217368	0.00358657	0.0027171	0.00163026	0.000326052	0.00141289	0.000326052	0.000108684	0.996848	0	0	0.000217368	0	0.998696	0.000217368	0
	N	0	0	0	0	0	0	0	0	0	0	0	0	0	0	0	0	0	0	0	0
	-	0.00141289	0.00195631	0.00195631	0.00195631	0.00206499	0.00217368	0.00228236	0.00217368	0.00228236	0.00228236	0.00369525	0.00293446	0.00217368	0.00217368	0.00141289	0.00141289	0.00141289	0.00130421	0.00141289	0.000869471
		G	A	A	G	A	C	C	A	A	G	G	A	T	A	G	A	C	T	G	C
Site 6	A	0	0.996123	0.916864	0	0.453155	0.000107689	0.000646134	0.564506	0.956063	0	0	0.967693	0	0.949386	0	0.996339	0.000107689	0	0	0.000538445
ABE8e	C	0.000107689	0	0.000107689	0	0	0.995585	0.9902	0.000323067	0.000215378	0	0.000107689	0	0.000107689	0	0	0	0.996446	0	0.000107689	0.996554
Replicate 2	G	0.999354	0.00323067	0.0818436	0.998708	0.544368	0.000215378	0.00538445	0.432479	0.0422141	0.997415	0.996769	0.0282145	0	0.0473832	0.996769	0.000215378	0.000107689	0.000107689	0.996662	0
	T	0	0.000107689	0	0.000107689	0.000538445	0.00269222	0.00236916	0.000969201	0.000215378	0.000861512	0.000107689	0.000215378	0.996877	0.000215378	0.000215378	0.000107689	0	0.997092	0.000430756	0.000107689
	N	0	0	0	0	0	0	0	0	0	0	0	0	0	0	0	0	0	0	0	0
	-	0.000538445	0.000538445	0.00118458	0.00118458	0.0019384	0.00139996	0.00139996	0.00172302	0.00129227	0.00172302	0.00301529	0.0038768	0.00301529	0.00301529	0.00301529	0.00333836	0.00333836	0.00279991	0.00279991	0.00279991
		G	A	A	G	A	C	C	A	A	G	G	A	T	A	G	A	C	T	G	C
Site 6	A	0	0.996206	0.950949	0	0.596838	0.000271003	0.000813008	0.687624	0.97037	0	0.000361337	0.979494	9.03342e-05	0.967028	9.03342e-05	0.998826	0	0.000271003	0.000180668	0.000271003
ABE8e	C	9.03342e-05	9.03342e-05	0.000271003	0	9.03342e-05	0.997109	0.996658	0.000361337	9.03342e-05	9.03342e-05	0	0	9.03342e-05	9.03342e-05	9.03342e-05	0	0.999187	0.000180668	0	0.998735
Replicate 3	G	0.998916	0.00216802	0.0475158	0.998103	0.401445	0.000361337	0.000903342	0.309756	0.0279133	0.998103	0.997742	0.0189702	0.000180668	0.031888	0.999097	0.000180668	9.03342e-05	0	0.998645	9.03342e-05
	T	9.03342e-05	0.000451671	0.000180668	0.00063234	0.000361337	0.000903342	0.000451671	0.00108401	0.000451671	0.000361337	0.000542005	0.000271003	0.998826	0.000180668	0	0.000271003	0	0.998555	0.000180668	0
	N	0	0	0	0	0	0	0	0	0	0	0	0	0	0	0	0	0	0	0	0
	-	0.000903342	0.00108401	0.00108401	0.00126468	0.00126468	0.00135501	0.00117435	0.00117435	0.00117435	0.00144535	0.00135501	0.00126468	0.000813008	0.000813008	0.000722674	0.000722674	0.000722674	0.000993677	0.000993677	0.000903342
		G	A	A	G	A	C	C	A	A	G	G	A	T	A	G	A	C	T	G	C
Site 6	A	0.000194288	0.999547	0.997733	0	0.670034	0.000388576	0.000194288	0.99307	0.997863	0	6.47626e-05	0.999158	6.47626e-05	0.998964	0	0.999352	0.000194288	0	0	0.000453339
sABE v3.22 +	C	0	6.47626e-05	6.47626e-05	0	0	0.999029	0.998251	0.000129525	0	0	0.000194288	0	0	0.000129525	0	6.47626e-05	0.999029	6.47626e-05	0.000194288	0.999288
Replicate 1	G	0.999611	0.000323813	0.00213717	0.999806	0.329642	0.000194288	0.000647626	0.00602293	0.000582864	0.998381	0.998251	0.000129525	0.000194288	0.000129525	0.999223	6.47626e-05	0.000323813	0	0.999093	6.47626e-05
	T	0.000194288	6.47626e-05	6.47626e-05	0.000194288	0.000323813	0.000388576	0.000453339	0.000323813	0.000906677	0.00097144	0.000841914	6.47626e-05	0.999093	0.000129525	0.000323813	6.47626e-05	0	0.999935	0.000712389	0.000194288
	N	0	0	0	0	0	0	0	0	0	0	0	0	0	0	0	0	0	0	0	0
	-	0	0	0	0	0	0	0.000453339	0.000453339	0.000647626	0.000647626	0.000647626	0.000647626	0.000647626	0.000647626	0.000453339	0.000453339	0.000453339	0	0	0
		G	A	A	G	A	C	C	A	A	G	G	A	T	A	G	A	C	T	G	C
Site 6	A	0	0.998451	0.998106	0	0.71372	0.000344293	0.000172147	0.994663	0.997246	0	0	0.997934	0.000172147	0.997418	0	0.99759	0	0	0	0.00051644
sABE v3.22 +	C	0	0	0	0	0.000344293	0.997074	0.997074	0	0	0.000172147	0	0	0	0.000344293	0	0	0.998279	0	0	0.998967
Replicate 2	G	0.998623	0.000344293	0.000688587	0.998795	0.284386	0.000172147	0	0.00344293	0.000172147	0.997074	0.997762	0	0	0.000172147	0.99759	0	0	0	0.998795	0
	T	0.000172147	0	0	0	0	0.000860733	0.00051644	0	0.00051644	0.00051644	0.000344293	0.000172147	0.997934	0.000172147	0.000172147	0.000172147	0	0.998795	0	0
	N	0	0	0	0	0	0	0	0	0	0	0	0	0	0	0	0	0	0	0	0
	-	0.00120503	0.00120503	0.00120503	0.00120503	0.00154932	0.00154932	0.00223791	0.00189361	0.00206576	0.00223791	0.00189361	0.00189361	0.00189361	0.00189361	0.00223791	0.00223791	0.00172147	0.00120503	0.00120503	0.00051644
		G	A	A	G	A	C	C	A	A	G	G	A	T	A	G	A	C	T	G	C
Site 6	A	0.000208965	0.998746	0.997492	0	0.710689	0	0.000940341	0.993	0.998433	0	0.000104482	0.99906	0.000104482	0.998119	0.000208965	0.998537	0	0	0	0.000626894
sABE v3.22 +	C	0	0	0	0	0	0.998433	0.997597	0	0	0	0	0	0.000104482	0.000104482	0	0.000104482	0.999164	0	0	0.998642
Replicate 3	G	0.99906	0.000626894	0.00146275	0.999373	0.288162	0.000417929	0.000313447	0.00605997	0.000417929	0.998851	0.998851	0	0	0.000731376	0.998851	0.000208965	0	0	0.998955	0
	T	0.000104482	0	0.000417929	0	0.000417929	0.000417929	0.000104482	0.000208965	0.000313447	0.000417929	0.000313447	0.000104482	0.99906	0.000208965	0.000104482	0.000313447	0	0.999269	0.000417929	0.000104482
	N	0	0	0	0	0	0	0	0	0	0	0	0	0	0	0	0	0	0	0	0
	-	0.000626894	0.000626894	0.000626894	0.000626894	0.000731376	0.000731376	0.00104482	0.000731376	0.000835858	0.000731376	0.000731376	0.000835858	0.000731376	0.000835858	0.000835858	0.000835858	0.000835858	0.000731376	0.000626894	0.000626894
Site 7
		G	A	G	C	A	A	A	G	A	G	A	A	T	A	G	A	C	T	G	T
Site 7	A	0.001002	0.997244	0	0.00300601	0.997745	0.993737	0.996493	0.00275551	0.997244	0.0007515	0.996493	0.995491	0.00125251	0.992485	0.0002505	0.993737	0.001002	0.001002	0.001002	0.0007515
Mock-transfected	C	0.001002	0.0007515	0.00450902	0.992234	0	0.00250501	0.00125251	0.00125251	0.0007515	0.000501	0.00125251	0.001002	0.00175351	0.0002505	0.0007515	0.00125251	0.994489	0.00175351	0.00175351	0.000501
Replicate 1	G	0.993487	0.0002505	0.991232	0.0007515	0.0002505	0.0007515	0	0.993737	0	0.991733	0.0002505	0.0007515	0.0002505	0.0007515	0.992485	0.00125251	0.0002505	0.0002505	0.992735	0.00150301
	T	0.00300601	0.0002505	0.00200401	0.00225451	0.0007515	0.00175351	0.0002505	0.0002505	0.000501	0.00450902	0	0.001002	0.99499	0.00300601	0.00350701	0.00125251	0.0007515	0.993737	0.00125251	0.993988
	N	0	0	0	0	0	0	0	0	0	0	0	0	0	0	0	0	0	0	0	0
	-	0.00150301	0.00150301	0.00225451	0.00175351	0.00125251	0.00125251	0.00200401	0.00200401	0.00150301	0.00250501	0.00200401	0.00175351	0.00175351	0.00350701	0.00300601	0.00250501	0.00350701	0.00325651	0.00325651	0.00325651
		G	A	G	C	A	A	A	G	A	G	A	A	T	A	G	A	C	T	G	T
Site 7	A	0.00149835	0.997003	0.00029967	0.00389571	0.998202	0.998202	0.996704	0.00359604	0.996404	0.00029967	0.997603	0.998502	0.00149835	0.995805	0	0.998801	0.00179802	0.000599341	0	0.00029967
Mock-transfected	C	0.00029967	0.000899011	0.00239736	0.994306	0.00029967	0.00029967	0.00149835	0	0.000899011	0.000899011	0.000599341	0.000599341	0.000599341	0	0.000599341	0.00029967	0.995205	0.00029967	0.00029967	0
Replicate 2	G	0.994606	0.00029967	0.994906	0	0	0	0.000599341	0.996404	0.000599341	0.996104	0.000899011	0.00029967	0.00029967	0	0.993707	0.00029967	0	0.000899011	0.996104	0.000899011
	T	0.00269703	0.000899011	0.00119868	0.000899011	0.000599341	0.000899011	0.000899011	0	0.00209769	0.00239736	0.00029967	0	0.997003	0.00389571	0.00449506	0	0.000899011	0.995805	0.000899011	0.995805
	N	0	0	0	0	0	0	0	0	0	0	0	0	0	0	0	0	0	0	0	0
	-	0.000899011	0.000899011	0.00119868	0.000899011	0.000899011	0.000599341	0.00029967	0	0	0.00029967	0.000599341	0.000599341	0.000599341	0.00029967	0.00119868	0.000599341	0.00209769	0.00239736	0.00269703	0.0029967
		G	A	G	C	A	A	A	G	A	G	A	A	T	A	G	A	C	T	G	T
Site 7	A	0.00136855	0.998221	0	0.00424251	0.996852	0.996852	0.997947	0.00478993	0.997263	0.00027371	0.997126	0.998631	0.00054742	0.993842	0	0.996852	0.000957985	0	0	0.000136855
Mock-transfected	C	0.00082113	0	0.00369509	0.99302	0.000410565	0.00054742	0.00109484	0.0012317	0.00109484	0.000136855	0.0012317	0.000410565	0.000684275	0.000136855	0.000136855	0.000684275	0.994252	0.00027371	0.0012317	0.000410565
Replicate 3	G	0.992062	0.00109484	0.994526	0.00150541	0.00164226	0.00177912	0.00054742	0.993568	0.000410565	0.993978	0.000684275	0.000136855	0	0.00027371	0.992747	0	0	0.00054742	0.993842	0.00027371
	T	0.00506364	0.000136855	0.00109484	0.00054742	0.000410565	0.000136855	0	0	0.00082113	0.00520049	0.000136855	0	0.9974	0.00355823	0.00478993	0.00054742	0.00054742	0.9948	0.000136855	0.994389
	N	0	0	0	0	0	0	0	0	0	0	0	0	0	0	0	0	0	0	0	0
	-	0.000684275	0.00054742	0.000684275	0.000684275	0.000684275	0.000684275	0.000410565	0.000410565	0.000410565	0.000410565	0.00082113	0.00082113	0.00136855	0.00218968	0.00232654	0.00191597	0.00424251	0.00437936	0.00478993	0.00478993
		G	A	G	C	A	A	A	G	A	G	A	A	T	A	G	A	C	T	G	T
Site 7	A	0.00238405	0.998483	0	0.00216732	0.996099	0.995665	0.998049	0.00195059	0.998266	0.000433463	0.996966	0.998483	0.000433463	0.995882	0.000216732	0.997833	0.00108366	0.000650195	0	0.000216732
sABE v3.22 -	C	0.000216732	0	0.00173385	0.995015	0.000433463	0.000216732	0.000650195	0.00151712	0.00108366	0.000216732	0.00173385	0.000216732	0.000433463	0	0.000216732	0	0.996749	0	0.00130039	0.000216732
Replicate 1	G	0.994365	0.000433463	0.995882	0.00173385	0.00281751	0.00325098	0.000866927	0.996532	0	0.996099	0.000433463	0.000216732	0	0	0.994798	0	0	0.000433463	0.996316	0.000216732
	T	0.00281751	0.000866927	0.00216732	0.000866927	0.000433463	0.000650195	0.000216732	0	0.000650195	0.00281751	0	0.000216732	0.998266	0.00216732	0.00260078	0	0.000216732	0.996749	0.000433463	0.997399
	N	0	0	0	0	0	0	0	0	0	0	0	0	0	0	0	0	0	0	0	0
	-	0.000216732	0.000216732	0.000216732	0.000216732	0.000216732	0.000216732	0.000216732	0	0	0.000433463	0.000866927	0.000866927	0.000866927	0.00195059	0.00216732	0.00216732	0.00195059	0.00216732	0.00195059	0.00195059
		G	A	G	C	A	A	A	G	A	G	A	A	T	A	G	A	C	T	G	T
Site 7	A	0.000380856	0.998223	0.000253904	0.0034277	0.995557	0.995938	0.998223	0.00266599	0.998223	0.000126952	0.997969	0.999111	0.000380856	0.995811	0.000126952	0.99835	0.000507808	0.000126952	0	0
sABE v3.22 -	C	0.000126952	0.000253904	0.00304685	0.99543	0.000380856	0.000126952	0.000253904	0.000507808	0.000380856	0.000253904	0.000761711	0.000126952	0.000126952	0	0	0.000126952	0.996318	0.000126952	0.000507808	0.000253904
Replicate 2	G	0.995684	0.000761711	0.995303	0.000380856	0.00291989	0.00253904	0.000634759	0.995684	0.000380856	0.995557	0.000380856	0	0	0	0.995684	0.000380856	0	0.000507808	0.995938	0
	T	0.00304685	0	0.000634759	0	0.000380856	0.000634759	0.000126952	0.000380856	0.000253904	0.00330075	0.000126952	0.000126952	0.998857	0.0031738	0.00304685	0	0.000253904	0.995938	0.000253904	0.996318
	N	0	0	0	0	0	0	0	0	0	0	0	0	0	0	0	0	0	0	0	0
	-	0.000761711	0.000761711	0.000761711	0.000761711	0.000761711	0.000761711	0.000761711	0.000761711	0.000761711	0.000761711	0.000761711	0.000634759	0.000634759	0.00101562	0.00114257	0.00114257	0.00291989	0.00330075	0.00330075	0.0034277
		G	A	G	C	A	A	A	G	A	G	A	A	T	A	G	A	C	T	G	T
Site 7	A	0.00022941	0.997706	0	0.00183528	0.992888	0.9922	0.993806	0.00114705	0.997935	0	0.997476	0.998165	0.00022941	0.995871	0.00022941	0.997706	0	0	0	0.00022941
sABE v3.22 -	C	0.00022941	0.00022941	0.00137646	0.9961	0	0.00022941	0.000458821	0.000688231	0.000458821	0.00022941	0.000688231	0	0	0	0	0.00022941	0.997476	0	0.000688231	0.00022941
Replicate 3	G	0.996788	0.000688231	0.996788	0.000688231	0.00550585	0.00596467	0.00458821	0.996788	0.00022941	0.996788	0.00022941	0.00022941	0.00022941	0.000917642	0.996329	0.00022941	0.00022941	0.00022941	0.997018	0
	T	0.00160587	0.00022941	0.000688231	0.00022941	0.000458821	0.000458821	0	0.00022941	0.00022941	0.00183528	0.00022941	0.00022941	0.998165	0.00137646	0.00160587	0	0	0.997476	0	0.997476
	N	0	0	0	0	0	0	0	0	0	0	0	0	0	0	0	0	0	0	0	0
	-	0.00114705	0.00114705	0.00114705	0.00114705	0.00114705	0.00114705	0.00114705	0.00114705	0.00114705	0.00114705	0.00137646	0.00137646	0.00137646	0.00183528	0.00183528	0.00183528	0.0022941	0.0022941	0.0022941	0.00206469
		G	A	G	C	A	A	A	G	A	G	A	A	T	A	G	A	C	T	G	T
Site 7	A	0.00143596	0.975302	0	0.00947731	0.384549	0.384549	0.455773	0.00890293	0.934808	0	0.962665	0.989087	0.000861574	0.958932	0	0.990523	0.000861574	0	0.000287191	0
ABE8e	C	0	0	0.0097645	0.980471	0	0.000574383	0.000574383	0.00258472	0.00287191	0.000287191	0.00258472	0	0.000287191	0	0	0	0.984204	0.000287191	0.00258472	0.000574383
Replicate 1	G	0.984492	0.0224009	0.984779	0.00258472	0.609133	0.610281	0.537048	0.982194	0.0551407	0.981333	0.0275704	0.00459506	0	0.0244113	0.981045	0.000287191	0	0.000861574	0.982769	0.000574383
	T	0.0117748	0	0.00258472	0.00287191	0.00172315	0	0.000287191	0	0.00114877	0.0112005	0.00114877	0.000287191	0.99282	0.00775416	0.00919012	0	0.000287191	0.984779	0.000287191	0.985928
	N	0	0	0	0	0	0	0	0	0	0	0	0	0	0	0	0	0	0	0	0
	-	0.00229753	0.00229753	0.00287191	0.00459506	0.00459506	0.00459506	0.00631821	0.00631821	0.00603102	0.00717978	0.00603102	0.00603102	0.00603102	0.00890293	0.0097645	0.00919012	0.0146468	0.0140724	0.0140724	0.0129236
		G	A	G	C	A	A	A	G	A	G	A	A	T	A	G	A	C	T	G	T
Site 7	A	0.000923574	0.985454	0.000461787	0.00669591	0.497807	0.501501	0.559455	0.00554145	0.951743	0.000461787	0.967675	0.994459	0	0.970215	0	0.994689	0.000461787	0	0.000230894	0
ABE8e	C	0	0	0.00577234	0.987532	0.000230894	0.000230894	0.000230894	0.00115447	0.000692681	0	0.000923574	0	0	0.000692681	0	0	0.990072	0.000230894	0.000923574	0.000230894
Replicate 2	G	0.991457	0.0122374	0.990302	0.00115447	0.498499	0.494574	0.436851	0.991226	0.0445625	0.989379	0.0256292	0.00230894	0	0.0182406	0.988224	0	0	0	0.990533	0
	T	0.00669591	0	0.00115447	0.00161625	0.000461787	0.000692681	0	0	0.000692681	0.0071577	0.00115447	0	0.996767	0.00554145	0.00623413	0.000230894	0.000230894	0.990995	0	0.992381
	N	0	0	0	0	0	0	0	0	0	0	0	0	0	0	0	0	0	0	0	0
	-	0.000923574	0.00230894	0.00230894	0.00300162	0.00300162	0.00300162	0.0034634	0.00207804	0.00230894	0.00300162	0.00461787	0.00323251	0.00323251	0.00531055	0.00554145	0.00507966	0.00923574	0.00877396	0.00831217	0.00738859
		G	A	G	C	A	A	A	G	A	G	A	A	T	A	G	A	C	T	G	T
Site 7	A	0.00154389	0.986105	0	0.0055139	0.634318	0.638068	0.67843	0.00463167	0.961844	0	0.978606	0.994927	0.000441112	0.975739	0.000441112	0.994927	0.000441112	0.000220556	0	0
ABE8e	C	0	0	0.00529334	0.990737	0.000661667	0.000441112	0.000441112	0.000441112	0.000220556	0	0.000220556	0.000441112	0.000441112	0	0.000441112	0	0.991839	0	0.000441112	0
Replicate 3	G	0.991619	0.0123511	0.992501	0.000220556	0.362373	0.358624	0.318041	0.991398	0.0348478	0.991619	0.0180856	0.00176445	0	0.0154389	0.989854	0.000220556	0	0.000441112	0.991619	0
	T	0.00529334	0	0.000441112	0.000882223	0	0.000220556	0.000220556	0.000661667	0.000661667	0.00529334	0.000220556	0	0.995368	0.00485223	0.00485223	0.000441112	0	0.991398	0	0.992281
	N	0	0	0	0	0	0	0	0	0	0	0	0	0	0	0	0	0	0	0	0
	-	0.00154389	0.00154389	0.00176445	0.00264667	0.00264667	0.00264667	0.00286723	0.00286723	0.00242611	0.00308778	0.00286723	0.00286723	0.00374945	0.00397	0.00441112	0.00441112	0.00771945	0.00794001	0.00794001	0.00771945
		G	A	G	C	A	A	A	G	A	G	A	A	T	A	G	A	C	T	G	T
Site 7	A	0.00100647	0.995543	0	0.00575126	0.599569	0.76046	0.962473	0.00575126	0.993961	0.000862689	0.994249	0.995543	0.00115025	0.988641	0.000143781	0.99353	0.00115025	0.000143781	0.000287563	0.000287563
sABE v3.22 +	C	0.000718907	0.000143781	0.00704529	0.987635	0.000575126	0.00129403	0.000143781	0.00129403	0.000862689	0.000575126	0.00143781	0.000143781	0.000718907	0.000431344	0.000431344	0	0.989216	0.00100647	0.00100647	0.00100647
Replicate 1	G	0.988497	0.000718907	0.988497	0.00172538	0.394968	0.234508	0.0326384	0.98936	0.00115025	0.987779	0.000287563	0.000287563	0.000431344	0.000575126	0.987347	0.00100647	0	0.000431344	0.987922	0.000718907
	T	0.00661395	0.000287563	0.00115025	0.00186916	0.00143781	0.000287563	0.000718907	0.000287563	0.000862689	0.00690151	0.000143781	0.000143781	0.993817	0.00560748	0.00718907	0.000575126	0.000431344	0.988929	0.00129403	0.98936
	N	0	0	0	0	0	0	0	0	0	0	0	0	0	0	0	0	0	0	0	0
	-	0.00316319	0.00330697	0.00330697	0.00301941	0.00345075	0.00345075	0.00402588	0.00330697	0.00316319	0.0038821	0.0038821	0.0038821	0.0038821	0.00474479	0.00488857	0.00488857	0.00920201	0.00948958	0.00948958	0.00862689
		G	A	G	C	A	A	A	G	A	G	A	A	T	A	G	A	C	T	G	T
Site 7	A	0.00153846	0.992692	0	0.00269231	0.583077	0.743462	0.960385	0.00269231	0.992308	0	0.991923	0.991923	0	0.989231	0	0.992692	0	0	0	0
sABE v3.22 +	C	0	0	0.00269231	0.991154	0	0	0.000384615	0.000769231	0.000384615	0	0.000384615	0	0	0	0	0	0.990385	0	0.000384615	0.00153846
Replicate 2	G	0.990385	0.00192308	0.990769	0.00115385	0.411154	0.249615	0.0330769	0.989231	0.000384615	0.99	0.000384615	0	0	0.000384615	0.989231	0	0	0	0.991154	0.000384615
	T	0.00307692	0.000384615	0.00153846	0	0.000384615	0.000769231	0	0.000384615	0	0.00307692	0	0.000769231	0.993077	0.00269231	0.00307692	0.000384615	0.000384615	0.991154	0	0.993077
	N	0	0	0	0	0	0	0	0	0	0	0	0	0	0	0	0	0	0	0	0
	-	0.005	0.005	0.005	0.005	0.00538462	0.00615385	0.00615385	0.00692308	0.00692308	0.00692308	0.00730769	0.00730769	0.00692308	0.00769231	0.00769231	0.00692308	0.00923077	0.00884615	0.00846154	0.005
		G	A	G	C	A	A	A	G	A	G	A	A	T	A	G	A	C	T	G	T
Site 7	A	0.0012826	0.991022	0.000427533	0.0038478	0.574605	0.750321	0.955964	0.0025652	0.992304	0.000427533	0.994015	0.993159	0.000427533	0.991877	0	0.993159	0.000427533	0.000427533	0	0.000855066
sABE v3.22 +	C	0.000855066	0.000427533	0.0025652	0.988884	0.0012826	0.0012826	0	0.000855066	0	0.000427533	0.000855066	0	0	0	0	0	0.991449	0.0012826	0	0.000427533
Replicate 3	G	0.990167	0.00171013	0.991022	0.000855066	0.41599	0.242411	0.0376229	0.992304	0.000855066	0.991877	0	0.00171013	0	0	0.991022	0.000427533	0	0.000427533	0.991877	0.000855066
	T	0.00213767	0.0012826	0.000427533	0.000855066	0.0025652	0.000427533	0	0	0.0025652	0.00299273	0	0	0.99487	0.00342027	0.0025652	0	0.000427533	0.990167	0.000427533	0.993587
	N	0	0	0	0	0	0	0	0	0	0	0	0	0	0	0	0	0	0	0	0
	-	0.00555793	0.00555793	0.00555793	0.00555793	0.00555793	0.00555793	0.006413	0.00427533	0.00427533	0.00427533	0.0051304	0.0051304	0.00470286	0.00470286	0.006413	0.006413	0.0076956	0.0076956	0.0076956	0.00427533
Site 8
		G	A	A	T	A	C	T	A	A	G	C	A	T	A	G	A	C	T	C	C
Site 8	A	0	0.999768	0.999826	5.79341e-05	0.999884	0.000173802	0.000115868	0.999768	0.999884	0	5.79341e-05	1	0.000115868	0.999768	0.000115868	0.999942	5.79341e-05	5.79341e-05	0.00028967	0.000405538
Mock-transfected	C	5.79341e-05	0	5.79341e-05	0	0	0.999826	5.79341e-05	5.79341e-05	5.79341e-05	5.79341e-05	0.999826	0	0.000115868	0	0	0	0.999826	0.000173802	0.999652	0.999363
Replicate 1	G	0.999826	5.79341e-05	0.000115868	0.000115868	0.000115868	0	0	0.000115868	0	0.999537	5.79341e-05	0	0.000115868	0.000173802	0.999479	5.79341e-05	0	0	0	0.000115868
	T	0.000115868	0.000173802	0	0.999826	0	0	0.999826	5.79341e-05	5.79341e-05	0.000405538	5.79341e-05	0	0.999652	5.79341e-05	0.000405538	0	0.000115868	0.999768	5.79341e-05	0.000115868
	N	0	0	0	0	0	0	0	0	0	0	0	0	0	0	0	0	0	0	0	0
	-	0	0	0	0	0	0	0	0	0	0	0	0	0	0	0	0	0	0	0	0
		G	A	A	T	A	C	T	A	A	G	C	A	T	A	G	A	C	T	C	C
Site 8	A	0	0.999878	0.999817	0	0.999756	6.10911e-05	0	0.999633	0.999817	6.10911e-05	0.000122182	0.999817	0	0.999572	0	0.999878	0.000244364	0.000183273	0.000244364	0.000244364
Mock-transfected	C	0	0	6.10911e-05	0	0	0.999939	6.10911e-05	0	6.10911e-05	6.10911e-05	0.999817	0	0	6.10911e-05	0	0	0.999756	6.10911e-05	0.99945	0.999695
Replicate 2	G	0.999878	0	6.10911e-05	6.10911e-05	0.000183273	0	0	0.000244364	0.000122182	0.999511	6.10911e-05	0	0	0.000122182	0.999511	6.10911e-05	0	0	6.10911e-05	0
	T	0.000122182	0.000122182	0	0.999939	6.10911e-05	0	0.999939	0.000122182	0	0.000366547	0	0.000183273	1	0.000244364	0.000488729	6.10911e-05	0	0.999756	0.000244364	6.10911e-05
	N	0	0	0	0	0	0	0	0	0	0	0	0	0	0	0	0	0	0	0	0
	-	0	0	6.10911e-05	0	0	0	0	0	0	0	0	0	0	0	0	0	0	0	0	0
		G	A	A	T	A	C	T	A	A	G	C	A	T	A	G	A	C	T	C	C
Site 8	A	5.61073e-05	0.999691	0.999607	5.61073e-05	0.998148	0.000252483	0.000168322	0.999635	0.999748	0	0.000168322	0.999972	0.000196375	0.999972	2.80536e-05	1	0.000168322	8.41609e-05	0.000196375	0.000336644
Mock-transfected	C	5.61073e-05	2.80536e-05	8.41609e-05	5.61073e-05	5.61073e-05	0.999663	8.41609e-05	0.000140268	5.61073e-05	8.41609e-05	0.999748	0	0.000140268	0	0	0	0.999832	0.000112215	0.999523	0.999467
Replicate 3	G	0.999663	0.000112215	0.000140268	8.41609e-05	0.00162711	2.80536e-05	0	5.61073e-05	5.61073e-05	0.999635	0	0	5.61073e-05	2.80536e-05	0.999467	0	0	0	8.41609e-05	0
	T	0.000224429	0.000168322	0.000168322	0.999804	0.000168322	5.61073e-05	0.999748	0.000168322	0.000140268	0.000280536	8.41609e-05	2.80536e-05	0.999607	0	0.000504965	0	0	0.999804	0.000196375	0.000196375
	N	0	0	0	0	0	0	0	0	0	0	0	0	0	0	0	0	0	0	0	0
	-	0	0	0	0	0	0	0	0	0	0	0	0	0	0	0	0	0	0	0	0
		G	A	A	T	A	C	T	A	A	G	C	A	T	A	G	A	C	T	C	C
Site 8	A	4.40762e-05	0.999603	0.999471	0	0.997532	0.000132228	4.40762e-05	0.998942	0.999868	0.000176305	0.000440762	0.999912	0.000132228	0.99978	0.000132228	0.999868	8.81523e-05	8.81523e-05	8.81523e-05	0.000352609
sABE v3.22 -	C	0	0	0	8.81523e-05	0	0.999824	4.40762e-05	4.40762e-05	4.40762e-05	4.40762e-05	0.999471	0	4.40762e-05	0	0	0	0.999736	0.000132228	0.999736	0.999647
Replicate 1	G	0.999912	0.000220381	0.000396685	0	0.00233604	0	4.40762e-05	0.000881523	8.81523e-05	0.999515	4.40762e-05	0	4.40762e-05	8.81523e-05	0.999295	8.81523e-05	0	4.40762e-05	0	0
	T	4.40762e-05	0.000176305	0.000132228	0.999912	0.000132228	4.40762e-05	0.999868	0.000132228	0	0.000220381	0	4.40762e-05	0.999736	8.81523e-05	0.000528914	0	0.000132228	0.999647	0.000176305	0
	N	0	0	0	0	0	0	0	0	0	0	0	0	0	0	0	0	0	0	0	0
	-	0	0	0	0	0	0	0	0	0	4.40762e-05	4.40762e-05	4.40762e-05	4.40762e-05	4.40762e-05	4.40762e-05	4.40762e-05	4.40762e-05	8.81523e-05	0	0
		G	A	A	T	A	C	T	A	A	G	C	A	T	A	G	A	C	T	C	C
Site 8	A	5.22098e-05	0.999791	0.999765	5.22098e-05	0.997363	0.000130524	2.61049e-05	0.999191	0.999713	7.83147e-05	7.83147e-05	0.999869	7.83147e-05	0.999869	2.61049e-05	0.999896	0.000182734	0.00010442	0.00010442	0.000313259
sABE v3.22 -	C	7.83147e-05	0	7.83147e-05	5.22098e-05	0	0.999843	2.61049e-05	7.83147e-05	0.000156629	5.22098e-05	0.999922	2.61049e-05	5.22098e-05	2.61049e-05	0	0	0.999765	0.000182734	0.999661	0.999556
Replicate 2	G	0.999687	0.000130524	0.000130524	0.000130524	0.00255828	2.61049e-05	0	0.000522098	0.000130524	0.999608	0	7.83147e-05	2.61049e-05	5.22098e-05	0.999843	2.61049e-05	0	5.22098e-05	0	0
	T	0.000182734	7.83147e-05	2.61049e-05	0.999765	7.83147e-05	0	0.999948	0.000208839	0	0.000261049	0	2.61049e-05	0.999843	5.22098e-05	0.000130524	7.83147e-05	5.22098e-05	0.999661	0.000234944	7.83147e-05
	N	0	0	0	0	0	0	0	0	0	0	0	0	0	0	0	0	0	0	0	0
	-	0	0	0	0	0	0	0	0	0	0	0	0	0	0	0	0	0	0	0	5.22098e-05
		G	A	A	T	A	C	T	A	A	G	C	A	T	A	G	A	C	T	C	C
Site 8	A	5.78972e-05	0.999653	0.998379	0.000115794	0.993573	5.78972e-05	0.000173692	0.996352	0.999711	0.000173692	0.000115794	0.999479	5.78972e-05	0.999884	0	0.999884	0.000115794	5.78972e-05	5.78972e-05	0.00040528
sABE v3.22 -	C	0	0	0.000115794	0.000115794	0	0.999884	0	0	0	0	0.999884	5.78972e-05	5.78972e-05	0	0	0	0.999826	0.000347383	0.999826	0.999421
Replicate 3	G	0.999768	0.000347383	0.00150533	0.000115794	0.00625289	0	0	0.00358962	0.000231589	0.999711	0	0.00040528	5.78972e-05	5.78972e-05	0.999595	0.000115794	0	5.78972e-05	5.78972e-05	5.78972e-05
	T	0.000173692	0	0	0.999653	0.000173692	5.78972e-05	0.999826	5.78972e-05	0	0.000115794	0	5.78972e-05	0.999826	5.78972e-05	0.00040528	0	5.78972e-05	0.999537	5.78972e-05	0.000115794
	N	0	0	0	0	0	0	0	0	0	0	0	0	0	0	0	0	0	0	0	0
	-	0	0	0	0	0	0	0	0	5.78972e-05	0	0	0	0	0	0	0	0	0	0	0
		G	A	A	T	A	C	T	A	A	G	C	A	T	A	G	A	C	T	C	C
Site 8	A	0	0.979816	0.906806	0	0.684932	0.000874381	7.28651e-05	0.707082	0.97304	0.000218595	0.00014573	0.970417	0	0.990455	0	0.997231	7.28651e-05	0.00014573	0.00014573	0.00058292
ABE8e	C	0	0	7.28651e-05	0	7.28651e-05	0.997377	0	0	0	7.28651e-05	0.997814	0	0	0	0	0	0.997377	0	0.997814	0.997741
Replicate 1	G	0.999781	0.019965	0.0929029	0	0.314631	0.000947246	0	0.291679	0.0257214	0.998251	0	0.027543	7.28651e-05	0.00692218	0.997158	0.00014573	0	0	0	7.28651e-05
	T	0	0	0	0.999781	0.00014573	0.00058292	0.999636	0.00014573	0.00014573	0.000364325	7.28651e-05	7.28651e-05	0.99796	7.28651e-05	0.00029146	7.28651e-05	7.28651e-05	0.997668	0.000364325	0
	N	0	0	0	0	0	0	0	0	0	0	0	0	0	0	0	0	0	0	0	0
	-	0.000218595	0.000218595	0.000218595	0.000218595	0.000218595	0.000218595	0.00029146	0.00109298	0.00109298	0.00109298	0.00196736	0.00196736	0.00196736	0.00255028	0.00255028	0.00255028	0.00247741	0.00218595	0.0016759	0.00160303
		G	A	A	T	A	C	T	A	A	G	C	A	T	A	G	A	C	T	C	C
Site 8	A	0	0.981976	0.922151	0.000117419	0.753479	0.000469677	0	0.775671	0.97863	0	0.000117419	0.971643	0.000117419	0.994423	0.000117419	0.999883	0.000234838	0.000117419	0.000117419	0.000352257
ABE8e	C	0	0	0.000117419	0	0	0.997299	5.87096e-05	0	5.87096e-05	0.000117419	0.999706	0	5.87096e-05	0	0	0	0.999648	0	0.999706	0.999472
Replicate 2	G	0.999883	0.0179651	0.077614	5.87096e-05	0.246169	0.00146774	0	0.224036	0.0211354	0.999472	0	0.0281806	0	0.00540128	0.999413	0	5.87096e-05	0	0	5.87096e-05
	T	0.000117419	5.87096e-05	0.000117419	0.999706	0.000234838	0.000645805	0.999824	0.000176129	0.000117419	0.000352257	0	0	0.999706	5.87096e-05	0.000352257	5.87096e-05	0	0.999824	0.000117419	5.87096e-05
	N	0	0	0	0	0	0	0	0	0	0	0	0	0	0	0	0	0	0	0	0
	-	0	0	0	0.000117419	0.000117419	0.000117419	0.000117419	0.000117419	5.87096e-05	5.87096e-05	0.000176129	0.000176129	0.000117419	0.000117419	0.000117419	5.87096e-05	5.87096e-05	5.87096e-05	5.87096e-05	5.87096e-05
		G	A	A	T	A	C	T	A	A	G	C	A	T	A	G	A	C	T	C	C
Site 8	A	0.000117488	0.984198	0.933913	0.000117488	0.785584	0.000176232	0	0.799507	0.980438	5.87441e-05	0.000234976	0.979557	5.87441e-05	0.9953	0	0.999648	0.00029372	0.000117488	0	0.000234976
ABE8e	C	0	0	0	0.000117488	0	0.996358	0.000117488	0	0.000117488	5.87441e-05	0.999354	0	0	0	0	0	0.999471	0	0.999765	0.999589
Replicate 3	G	0.999648	0.0157434	0.0659108	0	0.214063	0.00264348	0	0.199965	0.0190918	0.999354	0	0.0200905	5.87441e-05	0.0044058	0.999236	0.000117488	0	5.87441e-05	0	5.87441e-05
	T	0.000176232	0	0.000117488	0.999706	0.00029372	0.000763673	0.999824	0.000352464	0.000117488	0.000234976	5.87441e-05	5.87441e-05	0.999648	5.87441e-05	0.000528696	0	0	0.999589	0.000176232	5.87441e-05
	N	0	0	0	0	0	0	0	0	0	0	0	0	0	0	0	0	0	0	0	0
	-	5.87441e-05	5.87441e-05	5.87441e-05	5.87441e-05	5.87441e-05	5.87441e-05	5.87441e-05	0.000176232	0.000234976	0.00029372	0.000352464	0.00029372	0.000234976	0.000234976	0.000234976	0.000234976	0.000234976	0.000234976	5.87441e-05	5.87441e-05
		G	A	A	T	A	C	T	A	A	G	C	A	T	A	G	A	C	T	C	C
Site 8	A	6.22917e-05	0.999408	0.996917	0.000124583	0.755069	0.000311459	0.000124583	0.991466	0.99972	3.11459e-05	9.34376e-05	0.999657	0.000186875	0.999533	6.22917e-05	0.999657	0.000249167	0.000404896	0.000218021	0.000467188
sABE v3.22 +	C	0	0	3.11459e-05	6.22917e-05	0.000124583	0.998972	6.22917e-05	6.22917e-05	6.22917e-05	0	0.999813	0	3.11459e-05	9.34376e-05	3.11459e-05	3.11459e-05	0.999502	0.000280313	0.999626	0.99919
Replicate 1	G	0.999626	0.000467188	0.00302115	0	0.244464	0.000498334	0	0.00822251	0.000124583	0.999751	0	0.000218021	3.11459e-05	9.34376e-05	0.999284	3.11459e-05	0	0	3.11459e-05	6.22917e-05
	T	0.000280313	9.34376e-05	0	0.999782	0.000311459	0.000124583	0.99972	0.000218021	0	0.000186875	6.22917e-05	9.34376e-05	0.99972	6.22917e-05	0.000404896	6.22917e-05	3.11459e-05	0.999097	9.34376e-05	0.000280313
	N	0	0	0	0	0	0	0	0	0	0	0	0	0	0	0	0	0	0	0	0
	-	3.11459e-05	3.11459e-05	3.11459e-05	3.11459e-05	3.11459e-05	9.34376e-05	9.34376e-05	3.11459e-05	9.34376e-05	3.11459e-05	3.11459e-05	3.11459e-05	3.11459e-05	0.000218021	0.000218021	0.000218021	0.000218021	0.000218021	3.11459e-05	0
		G	A	A	T	A	C	T	A	A	G	C	A	T	A	G	A	C	T	C	C
Site 8	A	0	0.999911	0.996603	8.94055e-05	0.763433	0.000357622	0	0.990523	0.999821	0.000178811	0.000178811	0.999821	8.94055e-05	0.999553	0	0.999642	8.94055e-05	0.000178811	0.000357622	0.000357622
sABE v3.22 +	C	0	0	0	0	0	0.998212	0.000178811	0	0	0	0.999553	0	0.000178811	0	8.94055e-05	0	0.999642	8.94055e-05	0.999464	0.999553
Replicate 2	G	0.999642	0	0.003308	0	0.236388	0.00098346	0	0.00929817	0	0.999464	0	0	0	8.94055e-05	0.999285	0	0	0	0	8.94055e-05
	T	0.000268216	0	0	0.999821	8.94055e-05	0.000357622	0.999732	8.94055e-05	8.94055e-05	0.000268216	8.94055e-05	0	0.999553	0	0.000268216	0	0	0.999464	8.94055e-05	0
	N	0	0	0	0	0	0	0	0	0	0	0	0	0	0	0	0	0	0	0	0
	-	8.94055e-05	8.94055e-05	8.94055e-05	8.94055e-05	8.94055e-05	8.94055e-05	8.94055e-05	8.94055e-05	8.94055e-05	8.94055e-05	0.000178811	0.000178811	0.000178811	0.000357622	0.000357622	0.000357622	0.000268216	0.000268216	8.94055e-05	0
		G	A	A	T	A	C	T	A	A	G	C	A	T	A	G	A	C	T	C	C
Site 8	A	0.000114006	0.999088	0.99715	0.000171008	0.768056	0.000114006	0	0.992533	0.998689	0	0.000114006	0.999202	5.70028e-05	0.999088	0.000171008	0.999145	0.000171008	0.000285014	5.70028e-05	0.000570028
sABE v3.22 +	C	0	0	5.70028e-05	0	0	0.997948	5.70028e-05	0.000114006	0	5.70028e-05	0.999145	0	0.000114006	0	0	0	0.999145	5.70028e-05	0.998803	0.99886
Replicate 3	G	0.999145	0.000228011	0.0020521	0	0.231146	0.00114006	0	0.00655532	0.000627031	0.999145	0	5.70028e-05	0	0.000228011	0.998917	0.000114006	0	0	0.000285014	5.70028e-05
	T	5.70028e-05	0	0	0.999145	0.000114006	0.000114006	0.999259	0.000114006	0	0.000114006	5.70028e-05	5.70028e-05	0.999145	0	0.000228011	5.70028e-05	0	0.998974	0.000171008	0.000171008
	N	0	0	0	0	0	0	0	0	0	0	0	0	0	0	0	0	0	0	0	0
	-	0.000684034	0.000684034	0.000741036	0.000684034	0.000684034	0.000684034	0.000684034	0.000684034	0.000684034	0.000684034	0.000684034	0.000684034	0.000684034	0.000684034	0.000684034	0.000684034	0.000684034	0.000684034	0.000684034	0.000342017
Site 9
		G	A	A	C	A	C	A	A	A	G	C	A	T	A	G	A	C	T	G	C
Site 9	A	4.75828e-05	0.999762	0.999191	0	0.996812	0.000142748	0.996955	0.999857	0.999905	0.000142748	9.51656e-05	0.999715	0	0.999952	0	0.999667	0	0.000142748	4.75828e-05	0.000190331
Mock-transfected	C	0	0	9.51656e-05	0.999952	0	0.999762	0	0	4.75828e-05	0	0.99981	0	9.51656e-05	0	0	0	0.999762	4.75828e-05	0	0.999381
Replicate 1	G	0.999524	4.75828e-05	0.000570994	0	0.00314046	0	0.00299772	9.51656e-05	4.75828e-05	0.999239	0	0.000237914	0	4.75828e-05	0.99981	9.51656e-05	9.51656e-05	0	0.99981	4.75828e-05
	T	0.000428245	0.000190331	0.000142748	4.75828e-05	4.75828e-05	9.51656e-05	4.75828e-05	4.75828e-05	0	0.000618576	9.51656e-05	4.75828e-05	0.999905	0	0.000190331	0.000237914	0.000142748	0.99981	0.000142748	0.000380662
	N	0	0	0	0	0	0	0	0	0	0	0	0	0	0	0	0	0	0	0	0
	-	0	0	0	0	0	0	0	0	0	0	0	0	0	0	0	0	0	0	0	0
		G	A	A	C	A	C	A	A	A	G	C	A	T	A	G	A	C	T	G	C
Site 9	A	9.93394e-05	0.999901	0.999404	4.96697e-05	0.997069	0.000198679	0.997069	0.999851	0.999255	9.93394e-05	0.000248348	0.998659	4.96697e-05	0.999652	0	0.999851	4.96697e-05	4.96697e-05	0	9.93394e-05
Mock-transfected	C	0	0	0	0.99995	0	0.999752	0	0	4.96697e-05	0	0.999752	4.96697e-05	0.000149009	0	0	0	0.999702	4.96697e-05	0	0.999454
Replicate 2	G	0.999255	0	0.000248348	0	0.00288084	0	0.00288084	0.000149009	0.000596036	0.999056	0	0.00119207	4.96697e-05	0.000248348	0.99995	0	0.000198679	0	0.999851	0.000198679
	T	0.000645706	9.93394e-05	0.000347688	0	4.96697e-05	4.96697e-05	4.96697e-05	0	9.93394e-05	0.000844385	0	9.93394e-05	0.999752	9.93394e-05	4.96697e-05	0.000149009	4.96697e-05	0.999901	0.000149009	0.000198679
	N	0	0	0	0	0	0	0	0	0	0	0	0	0	0	0	0	0	0	0	0
	-	0	0	0	0	0	0	0	0	0	0	0	0	0	0	0	0	0	0	0	4.96697e-05
		G	A	A	C	A	C	A	A	A	G	C	A	T	A	G	A	C	T	G	C
Site 9	A	0.000114021	0.999525	0.999639	7.60138e-05	0.994983	7.60138e-05	0.996997	0.998822	0.999658	1.90035e-05	7.60138e-05	0.999202	1.90035e-05	0.999886	1.90035e-05	0.999829	0	3.80069e-05	9.50173e-05	0.000152028
Mock-transfected	C	0	1.90035e-05	3.80069e-05	0.999867	1.90035e-05	0.999753	1.90035e-05	3.80069e-05	5.70104e-05	0	0.999772	1.90035e-05	7.60138e-05	5.70104e-05	0	0	0.999962	9.50173e-05	7.60138e-05	0.999392
Replicate 3	G	0.999069	0.000190035	0.000114021	0	0.00490289	1.90035e-05	0.00285052	0.0010832	0.000209038	0.99905	5.70104e-05	0.000722131	7.60138e-05	1.90035e-05	0.999829	9.50173e-05	1.90035e-05	1.90035e-05	0.999791	5.70104e-05
	T	0.000798145	0.000266048	0.000209038	5.70104e-05	9.50173e-05	0.000152028	0.000133024	5.70104e-05	7.60138e-05	0.000931169	9.50173e-05	5.70104e-05	0.999829	3.80069e-05	0.000152028	7.60138e-05	1.90035e-05	0.999848	3.80069e-05	0.000399073
	N	0	0	0	0	0	0	0	0	0	0	0	0	0	0	0	0	0	0	0	0
	-	1.90035e-05	0	0	0	0	0	0	0	0	0	0	0	0	0	0	0	0	0	0	0
		G	A	A	C	A	C	A	A	A	G	C	A	T	A	G	A	C	T	G	C
Site 9	A	0	0.998693	0.99844	4.21727e-05	0.993674	0.000210864	0.996373	0.998566	0.998777	4.21727e-05	0.000168691	0.998861	0	0.999157	4.21727e-05	0.99903	0	0	0	8.43455e-05
sABE v3.22 -	C	0	0	0	0.998861	0	0.998861	4.21727e-05	4.21727e-05	4.21727e-05	0	0.998946	0	0.000126518	4.21727e-05	0	0	0.999114	0.000126518	8.43455e-05	0.998524
Replicate 1	G	0.998524	0.000337382	0.000253036	4.21727e-05	0.00535594	4.21727e-05	0.00265688	0.000421727	0.000253036	0.998482	0	0.000210864	8.43455e-05	0	0.998988	0.000126518	0	4.21727e-05	0.998904	0.000126518
	T	0.000674764	0.000168691	0.000506073	0.000210864	0.000126518	4.21727e-05	8.43455e-05	0.000126518	8.43455e-05	0.000674764	8.43455e-05	0.000126518	0.998988	0	0.000168691	4.21727e-05	8.43455e-05	0.99903	0.000210864	0.0004639
	N	0	0	0	0	0	0	0	0	0	0	0	0	0	0	0	0	0	0	0	0
	-	0.000801282	0.000801282	0.000801282	0.000843455	0.000843455	0.000843455	0.000843455	0.000843455	0.000843455	0.000801282	0.000801282	0.000801282	0.000801282	0.000801282	0.000801282	0.000801282	0.000801282	0.000801282	0.000801282	0.000801282
		G	A	A	C	A	C	A	A	A	G	C	A	T	A	G	A	C	T	G	C
Site 9	A	2.43688e-05	0.999366	0.999196	2.43688e-05	0.990301	7.31065e-05	0.994883	0.999586	0.999464	7.31065e-05	0.00021932	0.999781	2.43688e-05	0.999708	0	0.999756	0	4.87377e-05	4.87377e-05	9.74754e-05
sABE v3.22 -	C	0	4.87377e-05	9.74754e-05	0.999927	0	0.999708	7.31065e-05	4.87377e-05	0	0	0.999634	2.43688e-05	7.31065e-05	7.31065e-05	2.43688e-05	2.43688e-05	0.999927	2.43688e-05	4.87377e-05	0.999513
Replicate 2	G	0.999318	0.000268057	0.000316795	2.43688e-05	0.00962569	4.87377e-05	0.00482503	9.74754e-05	0.000463008	0.99905	2.43688e-05	0.000146213	2.43688e-05	0.000194951	0.999683	0.000121844	0	2.43688e-05	0.999854	4.87377e-05
	T	0.000657959	0.000316795	0.000389902	2.43688e-05	7.31065e-05	0.000170582	0.00021932	0.000268057	4.87377e-05	0.000877278	0.000121844	4.87377e-05	0.999878	2.43688e-05	0.000292426	9.74754e-05	7.31065e-05	0.999903	4.87377e-05	0.000341164
	N	0	0	0	0	0	0	0	0	0	0	0	0	0	0	0	0	0	0	0	0
	-	0	0	0	0	0	0	0	0	2.43688e-05	0	0	0	0	0	0	0	0	0	0	0
		G	A	A	C	A	C	A	A	A	G	C	A	T	A	G	A	C	T	G	C
Site 9	A	4.4843e-05	0.999417	0.997848	0	0.978834	8.96861e-05	0.990538	0.998341	0.999327	0	4.4843e-05	0.999417	0	0.999731	0	0.999776	0	0	4.4843e-05	4.4843e-05
sABE v3.22 -	C	0	0	4.4843e-05	0.999776	0	0.99991	4.4843e-05	0	0	0	0.999865	4.4843e-05	0.000224215	8.96861e-05	0	4.4843e-05	0.999955	8.96861e-05	8.96861e-05	0.999641
Replicate 3	G	0.999596	0.000313901	0.00156951	4.4843e-05	0.0209417	0	0.00914798	0.00152466	0.00058296	0.999507	0	0.000493274	0	0.000179372	0.999955	0.000179372	0	0	0.999865	0
	T	0.000313901	0.000269058	0.000538117	0.000179372	0.000224215	0	0.000269058	0.000134529	8.96861e-05	0.000493274	8.96861e-05	4.4843e-05	0.999776	0	4.4843e-05	0	4.4843e-05	0.99991	0	0.000313901
	N	0	0	0	0	0	0	0	0	0	0	0	0	0	0	0	0	0	0	0	0
	-	4.4843e-05	0	0	0	0	0	0	0	0	0	0	0	0	0	0	0	0	0	0	0
		G	A	A	C	A	C	A	A	A	G	C	A	T	A	G	A	C	T	G	C
Site 9	A	7.84683e-05	0.995174	0.854677	0.000196171	0.256395	0.000510044	0.260711	0.901718	0.958216	0.000117702	0	0.942483	0	0.984267	0	0.999451	3.92341e-05	0	0.000196171	0.000117702
ABE8e	C	0	3.92341e-05	3.92341e-05	0.998823	0	0.994115	0.00113779	0	0	0	0.99949	0	3.92341e-05	0	0	0	0.999725	0.000117702	0	0.999411
Replicate 1	G	0.999411	0.00455116	0.144852	7.84683e-05	0.742977	0.00462963	0.737249	0.09785	0.0413528	0.99898	0	0.056968	0	0.0151444	0.999411	0.000235405	7.84683e-05	0	0.999411	0
	T	0.000353107	0.000117702	0.000431576	0.000863151	0.000588512	0.000706215	0.000863151	0.000274639	7.84683e-05	0.000863151	7.84683e-05	0.000117702	0.999372	7.84683e-05	7.84683e-05	7.84683e-05	3.92341e-05	0.999765	0.000392341	0.000235405
	N	0	0	0	0	0	0	0	0	0	0	0	0	0	0	0	0	0	0	0	0
	-	0.000156937	0.000117702	0	3.92341e-05	3.92341e-05	3.92341e-05	3.92341e-05	0.000156937	0.000353107	3.92341e-05	0.000431576	0.000431576	0.000588512	0.000510044	0.000510044	0.000235405	0.000117702	0.000117702	0	0.000235405
		G	A	A	C	A	C	A	A	A	G	C	A	T	A	G	A	C	T	G	C
Site 9	A	0	0.994776	0.861588	0.000181703	0.338921	0.000454256	0.344326	0.906151	0.969747	0	0.000227128	0.955029	0	0.985509	4.54256e-05	0.999137	9.08513e-05	0	0.000136277	9.08513e-05
ABE8e	C	0	4.54256e-05	0	0.998637	4.54256e-05	0.99364	0.000317979	0	0	4.54256e-05	0.999409	0.000136277	0.000181703	0	0	4.54256e-05	0.999319	0.000227128	9.08513e-05	0.998955
Replicate 2	G	0.999546	0.00481512	0.137685	0	0.66058	0.00545108	0.654765	0.0933497	0.0298901	0.999182	0	0.0444717	4.54256e-05	0.0139002	0.999228	0.000181703	4.54256e-05	0	0.999319	4.54256e-05
	T	0.000317979	0.000227128	0.000590533	0.00104479	0.000317979	0.000272554	0.000227128	0.000136277	4.54256e-05	0.000590533	0.000181703	0.000181703	0.999273	9.08513e-05	0.000227128	0.000136277	4.54256e-05	0.999455	0.000136277	0.000590533
	N	0	0	0	0	0	0	0	0	0	0	0	0	0	0	0	0	0	0	0	0
	-	0.000136277	0.000136277	0.000136277	0.000136277	0.000136277	0.000181703	0.000363405	0.000363405	0.000317979	0.000181703	0.000181703	0.000181703	0.000499682	0.000499682	0.000499682	0.000499682	0.000499682	0.000317979	0.000317979	0.000317979
		G	A	A	C	A	C	A	A	A	G	C	A	T	A	G	A	C	T	G	C
Site 9	A	0	0.995174	0.888448	0.00012926	0.466715	0.000344694	0.470162	0.926666	0.969408	0	8.61735e-05	0.960791	4.30867e-05	0.991383	0	0.99888	4.30867e-05	0	0	0.00012926
ABE8e	C	0	0	8.61735e-05	0.999052	0.000172347	0.995562	0.00012926	4.30867e-05	0	0	0.999052	0	8.61735e-05	4.30867e-05	0	0	0.999354	0	4.30867e-05	0.999009
Replicate 3	G	0.998794	0.00400707	0.110733	4.30867e-05	0.53225	0.00314533	0.528631	0.0724719	0.0298591	0.998837	8.61735e-05	0.0384334	0	0.00771253	0.998966	0.000172347	0	0	0.999526	8.61735e-05
	T	0.000904821	0.000517041	0.000430867	0.00025852	0.000344694	0.000430867	0.000517041	0.000301607	4.30867e-05	0.000646301	0.00012926	0.00012926	0.999311	0	0.000172347	8.61735e-05	0	0.999526	0.00012926	0.000473954
	N	0	0	0	0	0	0	0	0	0	0	0	0	0	0	0	0	0	0	0	0
	-	0.000301607	0.000301607	0.000301607	0.000517041	0.000517041	0.000517041	0.000560128	0.000517041	0.000689388	0.000517041	0.000646301	0.000646301	0.000560128	0.000861735	0.000861735	0.000861735	0.000603214	0.000473954	0.000301607	0.000301607
		G	A	A	C	A	C	A	A	A	G	C	A	T	A	G	A	C	T	G	C
Site 9	A	6.01576e-05	0.999639	0.995789	0.000661734	0.32455	0.000210552	0.820911	0.998677	0.998556	0	0.000150394	0.998255	0	0.998977	0	0.999037	6.01576e-05	6.01576e-05	0.000120315	9.02364e-05
sABE v3.22 +	C	0	3.00788e-05	6.01576e-05	0.999248	3.00788e-05	0.996481	0	0	0	0	0.999128	0	9.02364e-05	3.00788e-05	3.00788e-05	3.00788e-05	0.999699	6.01576e-05	0.000120315	0.999639
Replicate 1	G	0.999459	0.000120315	0.00363954	0	0.674186	0.00315827	0.178728	0.000782049	0.000661734	0.998827	3.00788e-05	0.000601576	0.000180473	0.000120315	0.998947	9.02364e-05	3.00788e-05	0	0.999669	0
	T	0.000481261	0.000210552	0.00051134	9.02364e-05	0.00114299	6.01576e-05	0.000270709	0.000150394	3.00788e-05	0.000842207	3.00788e-05	0.000481261	0.999068	3.00788e-05	0.000180473	0	3.00788e-05	0.999699	9.02364e-05	0.000270709
	N	0	0	0	0	0	0	0	0	0	0	0	0	0	0	0	0	0	0	0	0
	-	0	0	0	0	9.02364e-05	9.02364e-05	9.02364e-05	0.000391024	0.00075197	0.000330867	0.000661734	0.000661734	0.000661734	0.000842207	0.000842207	0.000842207	0.000180473	0.000180473	0	0
		G	A	A	C	A	C	A	A	A	G	C	A	T	A	G	A	C	T	G	C
Site 9	A	0	0.999693	0.997444	0.00010226	0.336435	0.00010226	0.820943	0.999284	0.999284	0.00010226	0	0.998773	0	0.999284	0.00010226	0.998875	0	0	0.00020452	0.00020452
sABE v3.22 +	C	0	0	0	0.998671	0.00061356	0.996523	0	0	0	0	0.998977	0	0	0	0	0	0.999591	0.00020452	0	0.998977
Replicate 2	G	0.999898	0.00030678	0.0020452	0.00112486	0.662235	0.00327232	0.178853	0.0005113	0	0.998671	0	0.00020452	0	0.00010226	0.99908	0.00040904	0.00020452	0	0.999591	0
	T	0.00010226	0	0.0005113	0.00010226	0.00071582	0.00010226	0.00020452	0	0.00010226	0.00061356	0	0	0.999386	0	0.00020452	0.00010226	0	0.999591	0	0.0005113
	N	0	0	0	0	0	0	0	0	0	0	0	0	0	0	0	0	0	0	0	0
	-	0	0	0	0	0	0	0	0.00020452	0.00061356	0.00061356	0.0010226	0.0010226	0.00061356	0.00061356	0.00061356	0.00061356	0.00020452	0.00020452	0.00020452	0.00030678
		G	A	A	C	A	C	A	A	A	G	C	A	T	A	G	A	C	T	G	C
Site 9	A	0.000127943	0.999744	0.996034	6.39713e-05	0.462065	0	0.839688	0.998976	0.999296	0	0.000319857	0.999424	0	0.999616	6.39713e-05	0.99968	0	0	0	0.000127943
sABE v3.22 +	C	0	0	0	0.999744	0	0.996098	0	6.39713e-05	0	0	0.999296	0	6.39713e-05	0	0	0	1	0.000127943	0	0.999616
Replicate 3	G	0.999616	0.000191914	0.00364637	6.39713e-05	0.536975	0.00262282	0.159864	0.000575742	0.000191914	0.999552	0	0.000319857	6.39713e-05	0.000127943	0.999552	0.000255885	0	0	0.999936	6.39713e-05
	T	0.000255885	6.39713e-05	0.000319857	0.000127943	0.000703685	0.000575742	0.000191914	0.000127943	6.39713e-05	0.000447799	0.000127943	0	0.999616	0	0.000127943	0	0	0.999872	6.39713e-05	0.000191914
	N	0	0	0	0	0	0	0	0	0	0	0	0	0	0	0	0	0	0	0	0
	-	0	0	0	0	0.000255885	0.000703685	0.000255885	0.000255885	0.000447799	0	0.000255885	0.000255885	0.000255885	0.000255885	0.000255885	6.39713e-05	0	0	0	0
Site 10
		G	G	A	C	A	G	G	C	A	G	C	A	T	A	G	A	C	T	G	T
Site 10	A	0	0	1	0	0.999721	0	0.000557724	0	1	0.00250976	0.000278862	0.999442	0	0.999721	0	1	0	0	0	0
Mock-transfected	C	0	0	0	1	0	0	0	1	0	0	0.999721	0.000278862	0	0	0	0	1	0	0	0
Replicate 1	G	0.999721	1	0	0	0.000278862	1	0.998606	0	0	0.997211	0	0.000278862	0	0	1	0	0	0	1	0
	T	0.000278862	0	0	0	0	0	0.000836587	0	0	0.000278862	0	0	1	0.000278862	0	0	0	1	0	1
	N	0	0	0	0	0	0	0	0	0	0	0	0	0	0	0	0	0	0	0	0
	-	0	0	0	0	0	0	0	0	0	0	0	0	0	0	0	0	0	0	0	0
		G	G	A	C	A	G	G	C	A	G	C	A	T	A	G	A	C	T	G	T
Site 10	A	0.00021004	0	0.99979	0.00021004	1	0	0.00042008	0	1	0	0	0.99979	0	1	0	1	0	0	0	0
Mock-transfected	C	0	0	0.00021004	0.99979	0	0	0	1	0	0	0.99979	0	0	0	0	0	1	0.00021004	0	0
Replicate 2	G	0.99832	1	0	0	0	1	0.99874	0	0	0.99979	0.00021004	0	0	0	1	0	0	0	0.99979	0
	T	0.00147028	0	0	0	0	0	0.00084016	0	0	0.00021004	0	0.00021004	1	0	0	0	0	0.99979	0.00021004	1
	N	0	0	0	0	0	0	0	0	0	0	0	0	0	0	0	0	0	0	0	0
	-	0	0	0	0	0	0	0	0	0	0	0	0	0	0	0	0	0	0	0	0
		G	G	A	C	A	G	G	C	A	G	C	A	T	A	G	A	C	T	G	T
Site 10	A	0.000120308	0.000120308	0.999038	0.000120308	0.996752	0	0.000120308	0.000120308	0.99988	0.000120308	0.000481232	0.99988	0	1	0	0.99988	0.000120308	0	0	0.000240616
Mock-transfected	C	0.000360924	0.000120308	0	0.99988	0.000120308	0	0	0.999759	0.000120308	0	0.999158	0.000120308	0	0	0	0	0.99988	0.000240616	0	0.000120308
Replicate 3	G	0.998677	0.999759	0.000842156	0	0.00312801	0.999519	0.998917	0.000120308	0	0.999759	0.000120308	0	0.000120308	0	0.99988	0	0	0	0.99988	0
	T	0.000842156	0	0.000120308	0	0	0.000481232	0.000962464	0	0	0.000120308	0.000240616	0	0.99988	0	0.000120308	0	0	0.999759	0.000120308	0.999639
	N	0	0	0	0	0	0	0	0	0	0	0	0	0	0	0	0	0	0	0	0
	-	0	0	0	0	0	0	0	0	0	0	0	0	0	0	0	0.000120308	0	0	0	0
		G	G	A	C	A	G	G	C	A	G	C	A	T	A	G	A	C	T	G	T
Site 10	A	0	0.000259808	0.999221	0	0.997922	0	0	0	0.999221	0	0	1	0	0.99974	0	1	0	0	0	0
sABE v3.22 -	C	0	0	0	1	0	0	0	1	0	0	1	0	0.00103923	0	0	0	1	0	0	0
Replicate 1	G	0.997922	0.99974	0.000779423	0	0.00207846	0.99948	0.99974	0	0.000779423	1	0	0	0	0.000259808	0.99974	0	0	0	0.99974	0
	T	0.00207846	0	0	0	0	0.000519615	0.000259808	0	0	0	0	0	0.998961	0	0.000259808	0	0	1	0.000259808	1
	N	0	0	0	0	0	0	0	0	0	0	0	0	0	0	0	0	0	0	0	0
	-	0	0	0	0	0	0	0	0	0	0	0	0	0	0	0	0	0	0	0	0
		G	G	A	C	A	G	G	C	A	G	C	A	T	A	G	A	C	T	G	T
Site 10	A	0.000215494	0	1	0	0.998384	0	0	0.000107747	0.999785	0.000107747	0.000323241	0.999892	0.000107747	1	0.000107747	1	0	0.000107747	0.000107747	0
sABE v3.22 -	C	0	0.000215494	0	1	0	0	0	0.999569	0	0	0.999677	0.000107747	0	0	0	0	0.999246	0	0	0.000107747
Replicate 2	G	0.998707	0.999461	0	0	0.00161621	0.999785	0.99903	0	0.000107747	0.999677	0	0	0.000107747	0	0.999677	0	0.000107747	0	0.999246	0.000107747
	T	0.00107747	0.000323241	0	0	0	0.000215494	0.000969723	0.000323241	0.000107747	0.000215494	0	0	0.999785	0	0.000215494	0	0	0.999246	0	0.999138
	N	0	0	0	0	0	0	0	0	0	0	0	0	0	0	0	0	0	0	0	0
	-	0	0	0	0	0	0	0	0	0	0	0	0	0	0	0	0	0.000646482	0.000646482	0.000646482	0.000646482
		G	G	A	C	A	G	G	C	A	G	C	A	T	A	G	A	C	T	G	T
Site 10	A	0.000238379	0	0.990465	0.000476758	0.988319	0	0.000238379	0.000238379	0.993564	0	0	0.997855	0	0.999046	0	0.999523	0	0	0	0
sABE v3.22 -	C	0	0	0	0.999285	0	0	0	0.999762	0	0	1	0	0.000238379	0	0	0	1	0	0	0.000238379
Replicate 3	G	0.999046	1	0.00953516	0	0.0116806	1	0.999046	0	0.00619785	0.999285	0	0.00214541	0.000238379	0.000953516	1	0.000238379	0	0	1	0
	T	0.000715137	0	0	0.000238379	0	0	0.000715137	0	0.000238379	0.000715137	0	0	0.999523	0	0	0.000238379	0	1	0	0.999762
	N	0	0	0	0	0	0	0	0	0	0	0	0	0	0	0	0	0	0	0	0
	-	0	0	0	0	0	0	0	0	0	0	0	0	0	0	0	0	0	0	0	0
		G	G	A	C	A	G	G	C	A	G	C	A	T	A	G	A	C	T	G	T
Site 10	A	0	0	0.298549	0.00631727	0.270239	0	0.000233973	0.000467946	0.506083	0	0.000701919	0.773748	0	0.962564	0	0.997426	0.000467946	0	0	0.000233973
ABE8e	C	0	0.000233973	0.000701919	0.986196	0.000935891	0	0	0.996256	0	0	0.995788	0.000233973	0	0.000233973	0	0	0.997426	0	0	0
Replicate 1	G	0.997192	0.997426	0.697239	0	0.724614	0.997426	0.996256	0.000233973	0.489705	0.996022	0	0.222274	0.000233973	0.0334581	0.996958	0.000467946	0	0	0.998596	0
	T	0.00116986	0.000467946	0.000935891	0.00444548	0.000467946	0	0.000233973	0	0.00116986	0.000467946	0	0	0.996958	0	0.000467946	0	0	0.997894	0.000467946	0.999064
	N	0	0	0	0	0	0	0	0	0	0	0	0	0	0	0	0	0	0	0	0
	-	0.00163781	0.00187178	0.0025737	0.00304165	0.00374357	0.0025737	0.00327562	0.00304165	0.00304165	0.00350959	0.00350959	0.00374357	0.00280767	0.00374357	0.0025737	0.00210576	0.00210576	0.00210576	0.000935891	0.000701919
		G	G	A	C	A	G	G	C	A	G	C	A	T	A	G	A	C	T	G	T
Site 10	A	0	0.000563539	0.363201	0.00140885	0.336433	0	0	0.00028177	0.557904	0.00112708	0.00028177	0.782756	0	0.964779	0	0.993801	0	0	0	0
ABE8e	C	0	0	0	0.989293	0.00028177	0	0	0.995492	0	0	0.994365	0	0	0	0	0	0.994928	0	0	0.00028177
Replicate 2	G	0.996901	0.996619	0.632573	0	0.657932	0.99521	0.996055	0.00028177	0.437025	0.994083	0	0.211609	0	0.0301493	0.994646	0.000845309	0	0	0.997464	0
	T	0.00028177	0	0	0.00479008	0.000563539	0	0	0	0.000845309	0.000563539	0	0.00028177	0.99521	0	0.00028177	0.00028177	0	0.994928	0	0.997746
	N	0	0	0	0	0	0	0	0	0	0	0	0	0	0	0	0	0	0	0	0
	-	0.0028177	0.0028177	0.00422654	0.00450831	0.00479008	0.00479008	0.00394477	0.00394477	0.00422654	0.00422654	0.00535362	0.00535362	0.00479008	0.00507185	0.00507185	0.00507185	0.00507185	0.00507185	0.00253593	0.00197239
		G	G	A	C	A	G	G	C	A	G	C	A	T	A	G	A	C	T	G	T
Site 10	A	0	0	0.543489	0.00213878	0.522338	0	0.000237643	0	0.681321	0	0.000237643	0.869534	0	0.982414	0	0.996435	0	0	0	0
ABE8e	C	0	0	0	0.992633	0.000237643	0	0	0.996911	0	0	0.996673	0	0	0	0	0	0.996673	0	0.000237643	0
Replicate 3	G	0.996198	0.998099	0.45366	0	0.474335	0.997148	0.996673	0.000237643	0.315589	0.996673	0	0.127139	0	0.0140209	0.996911	0.000237643	0	0	0.998099	0
	T	0.00190114	0	0.000475285	0.00285171	0.000475285	0.000237643	0.000475285	0.000237643	0.000475285	0.000237643	0	0.000237643	0.996911	0.000475285	0	0	0	0.998099	0	0.998574
	N	0	0	0	0	0	0	0	0	0	0	0	0	0	0	0	0	0	0	0	0
	-	0.00190114	0.00190114	0.00237643	0.00237643	0.00261407	0.00261407	0.00261407	0.00261407	0.00261407	0.00308935	0.00308935	0.00308935	0.00308935	0.00308935	0.00308935	0.003327	0.003327	0.00190114	0.0016635	0.00142586
		G	G	A	C	A	G	G	C	A	G	C	A	T	A	G	A	C	T	G	T
Site 10	A	0.000100847	0	0.894111	0.000100847	0.429508	0.000100847	0	0.000806777	0.989814	0	0.000201694	0.990621	0	0.993747	0	0.993647	0.000605083	0	0.000100847	0
sABE v3.22 +	C	0.000100847	0	0	0.99284	0.00070593	0	0	0.990924	0	0	0.991025	0	0	0	0	0	0.993243	0.000100847	0	0
Replicate 1	G	0.994655	0.994958	0.100948	0.000100847	0.560609	0.991327	0.991327	0	0.00131101	0.991125	0	0.000605083	0	0.000100847	0.993747	0.000201694	0	0	0.992033	0
	T	0.00181525	0.000201694	0.000100847	0	0.000907624	0.000302541	0.000403388	0	0.000605083	0.000100847	0	0	0.993848	0	0.000100847	0	0	0.994453	0.00322711	0.996672
	N	0	0	0	0	0	0	0	0	0	0	0	0	0	0	0	0	0	0	0	0
	-	0.00332795	0.00484066	0.00484066	0.00695845	0.00826946	0.00826946	0.00826946	0.00826946	0.00826946	0.0087737	0.0087737	0.0087737	0.00615167	0.00615167	0.00615167	0.00615167	0.00615167	0.00544574	0.00463897	0.00332795
		G	G	A	C	A	G	G	C	A	G	C	A	T	A	G	A	C	T	G	T
Site 10	A	0.000254777	0	0.899873	0.000254777	0.490191	0.000254777	0	0	0.989554	0	0.000764331	0.990828	0	0.991847	0	0.992866	0.00101911	0	0	0
sABE v3.22 +	C	0	0	0	0.990318	0	0	0	0.991083	0	0	0.989809	0.000254777	0	0	0	0	0.991847	0	0	0
Replicate 2	G	0.990318	0.991592	0.0917197	0.000764331	0.501401	0.991338	0.991083	0	0.00178344	0.991083	0.000509554	0	0	0	0.991847	0	0	0	0.993376	0
	T	0.00127389	0	0	0.000254777	0	0	0.000254777	0.000254777	0	0	0	0	0.991847	0	0	0	0	0.993631	0.000254777	0.993631
	N	0	0	0	0	0	0	0	0	0	0	0	0	0	0	0	0	0	0	0	0
	-	0.00815287	0.00840764	0.00840764	0.00840764	0.00840764	0.00840764	0.00866242	0.00866242	0.00866242	0.0089172	0.0089172	0.0089172	0.00815287	0.00815287	0.00815287	0.00713376	0.00713376	0.00636943	0.00636943	0.00636943
		G	G	A	C	A	G	G	C	A	G	C	A	T	A	G	A	C	T	G	T
Site 10	A	0	0	0.891037	0	0.492591	0	0.000180701	0	0.995663	0	0.000180701	0.997109	0	0.997832	0	0.997109	0.00108421	0.000180701	0	0
sABE v3.22 +	C	0	0	0.000180701	0.998012	0.00108421	0	0	0.996386	0	0	0.996025	0	0	0	0.000180701	0	0.996025	0	0	0
Replicate 3	G	0.998193	0.998916	0.107517	0.000361402	0.503253	0.997289	0.997109	0	0.00126491	0.996928	0.000180701	0.000180701	0	0	0.995844	0	0	0.000180701	0.997651	0
	T	0.00126491	0	0	0	0.000542103	0.000361402	0.000542103	0.000722804	0.000180701	0.000180701	0.000361402	0	0.997832	0	0.00108421	0	0	0.997109	0.000180701	0.997832
	N	0	0	0	0	0	0	0	0	0	0	0	0	0	0	0	0	0	0	0	0
	-	0.000542103	0.00108421	0.00126491	0.00162631	0.00252982	0.00234911	0.00216841	0.00289122	0.00289122	0.00289122	0.00325262	0.00271052	0.00216841	0.00216841	0.00289122	0.00289122	0.00289122	0.00252982	0.00216841	0.00216841
Site 12
		G	A	A	G	A	T	A	G	A	G	A	A	T	A	G	A	C	T	G	C
Site 12	A	0.000215008	0.99957	1	0	0.999785	0	0.999355	0	0.99914	0	1	0.99957	0	0.99957	0	1	0.000645023	0.000215008	0	0.000430015
Mock-transfected	C	0	0	0	0	0	0	0	0	0	0	0	0	0	0.000215008	0	0	0.999355	0	0	0.998925
Replicate 1	G	0.99957	0.000215008	0	0.99914	0.000215008	0	0.000215008	0.999355	0	0.999785	0	0	0	0.000215008	0.998925	0	0	0	1	0.000430015
	T	0.000215008	0.000215008	0	0.00086003	0	1	0.000430015	0.000645023	0.00086003	0.000215008	0	0.000430015	1	0	0.00107504	0	0	0.999785	0	0.000215008
	N	0	0	0	0	0	0	0	0	0	0	0	0	0	0	0	0	0	0	0	0
	-	0	0	0	0	0	0	0	0	0	0	0	0	0	0	0	0	0	0	0	0
		G	A	A	G	A	T	A	G	A	G	A	A	T	A	G	A	C	T	G	C
Site 12	A	0	0.999059	1	0	1	0	0.999765	0	1	0	1	0.999059	0	1	0	1	0	0	0	0.00117675
Mock-transfected	C	0	0	0	0	0	0.000706048	0	0	0	0	0	0	0	0	0	0	0.999529	0.000235349	0	0.998823
Replicate 2	G	0.999529	0.000470699	0	0.998588	0	0	0	0.998588	0	0.999059	0	0.000235349	0	0	0.998823	0	0.000235349	0	0.999765	0
	T	0.000470699	0.000470699	0	0.0014121	0	0.999294	0.000235349	0.0014121	0	0.000941398	0	0.000706048	1	0	0.00117675	0	0.000235349	0.999765	0.000235349	0
	N	0	0	0	0	0	0	0	0	0	0	0	0	0	0	0	0	0	0	0	0
	-	0	0	0	0	0	0	0	0	0	0	0	0	0	0	0	0	0	0	0	0
		G	A	A	G	A	T	A	G	A	G	A	A	T	A	G	A	C	T	G	C
Site 12	A	0	1	0.999869	0	0.997244	0	0.996982	0	0.999869	0	0.999869	0.999213	0	1	0.000262433	1	0.000787298	0.000131216	0.000131216	0.000787298
Mock-transfected	C	0	0	0	0	0.000131216	0	0	0	0	0.000131216	0	0	0	0	0	0	0.998819	0	0	0.998557
Replicate 3	G	0.999344	0	0.000131216	0.999475	0.00262433	0	0.00223068	0.999213	0	0.998819	0	0	0	0	0.998819	0	0	0	0.999738	0.000131216
	T	0.000656082	0	0	0.000524866	0	1	0.000787298	0.000787298	0.000131216	0.00104973	0.000131216	0.000787298	1	0	0.000918515	0	0.000393649	0.999869	0.000131216	0.000524866
	N	0	0	0	0	0	0	0	0	0	0	0	0	0	0	0	0	0	0	0	0
	-	0	0	0	0	0	0	0	0	0	0	0	0	0	0	0	0	0	0	0	0
		G	A	A	G	A	T	A	G	A	G	A	A	T	A	G	A	C	T	G	C
Site 12	A	0	0.999324	0.998196	0	0.996843	0.000225479	0.996843	0	0.999098	0	0.999098	1	0	0.999775	0	0.999549	0.000676437	0	0	0.000225479
sABE v3.22 -	C	0	0	0	0	0	0	0	0	0	0.000225479	0	0	0	0	0	0	0.999324	0	0	0.998647
Replicate 1	G	0.999775	0.000676437	0.00157835	0.998647	0.00293123	0.000225479	0.00315671	0.999324	0.000676437	0.998422	0.000450958	0	0	0	0.998422	0	0	0	0.999549	0.000225479
	T	0.000225479	0	0.000225479	0.00135287	0.000225479	0.999549	0	0.000676437	0.000225479	0.00135287	0.000450958	0	1	0.000225479	0.00157835	0.000450958	0	1	0.000450958	0.000901917
	N	0	0	0	0	0	0	0	0	0	0	0	0	0	0	0	0	0	0	0	0
	-	0	0	0	0	0	0	0	0	0	0	0	0	0	0	0	0	0	0	0	0
		G	A	A	G	A	T	A	G	A	G	A	A	T	A	G	A	C	T	G	C
Site 12	A	9.00009e-05	0.99964	0.99982	0	0.9991	9.00009e-05	0.99892	0	0.99982	0	0.99982	0.99964	0.000270003	0.99982	0	0.99982	0.000180002	9.00009e-05	9.00009e-05	0.000540005
sABE v3.22 -	C	0	0	9.00009e-05	0	9.00009e-05	0	9.00009e-05	0	0	0	0	0	9.00009e-05	0	0	0	0.99973	9.00009e-05	0	0.99919
Replicate 2	G	0.99973	9.00009e-05	0	0.99946	0.000720007	9.00009e-05	0.000630006	0.99946	9.00009e-05	0.99919	0.000180002	0.000180002	0	0	0.99928	0	9.00009e-05	9.00009e-05	0.99973	0
	T	0.000180002	0.000270003	9.00009e-05	0.000540005	9.00009e-05	0.99982	0.000360004	0.000540005	9.00009e-05	0.000810008	0	0.000180002	0.99964	0.000180002	0.000720007	0.000180002	0	0.99973	0.000180002	0.000270003
	N	0	0	0	0	0	0	0	0	0	0	0	0	0	0	0	0	0	0	0	0
	-	0	0	0	0	0	0	0	0	0	0	0	0	0	0	0	0	0	0	0	0
		G	A	A	G	A	T	A	G	A	G	A	A	T	A	G	A	C	T	G	C
Site 12	A	0	0.998835	0.993013	0	0.988687	0	0.988355	0	0.99634	0	0.997505	0.999335	0	0.999501	0	0.999834	0.00116453	0	0.000499085	0.000665447
sABE v3.22 -	C	0	0.000166362	0	0	0	0	0.000166362	0	0	0	0	0	0	0	0	0	0.998835	0.000166362	0	0.998669
Replicate 3	G	0.999335	0.000831808	0.00648811	0.999501	0.0109799	0	0.0109799	0.999335	0.0034936	0.998835	0.00249543	0	0	0.000499085	0.999002	0.000166362	0	0	0.999002	0.000166362
	T	0.000665447	0.000166362	0.000499085	0.000499085	0.000332723	1	0.000499085	0.000665447	0.000166362	0.00116453	0	0.000665447	1	0	0.00099817	0	0	0.999834	0.000499085	0.000499085
	N	0	0	0	0	0	0	0	0	0	0	0	0	0	0	0	0	0	0	0	0
	-	0	0	0	0	0	0	0	0	0	0	0	0	0	0	0	0	0	0	0	0
		G	A	A	G	A	T	A	G	A	G	A	A	T	A	G	A	C	T	G	C
Site 12	A	0	0.936618	0.55008	0	0.351366	0	0.35208	0	0.78611	0.000357079	0.865917	0.994465	0.00017854	0.974647	0	0.999286	0.000357079	0	0.00017854	0.00107124
ABE8e	C	0	0.00017854	0.00017854	0	0	0	0.000357079	0	0.00017854	0	0	0	0.00017854	0	0	0	0.999286	0.00017854	0	0.997858
Replicate 1	G	0.999464	0.063203	0.44867	0.998929	0.648277	0.000535619	0.64667	0.999464	0.212819	0.998036	0.133548	0.00464203	0	0.0246385	0.998572	0.00017854	0	0	0.999464	0.000357079
	T	0.000535619	0	0.000714158	0.000714158	0	0.999107	0.000535619	0.00017854	0.000535619	0.00124978	0.00017854	0.000535619	0.999286	0.000357079	0.00107124	0.00017854	0	0.999464	0	0.000357079
	N	0	0	0	0	0	0	0	0	0	0	0	0	0	0	0	0	0	0	0	0
	-	0	0	0.000357079	0.000357079	0.000357079	0.000357079	0.000357079	0.000357079	0.000357079	0.000357079	0.000357079	0.000357079	0.000357079	0.000357079	0.000357079	0.000357079	0.000357079	0.000357079	0.000357079	0.000357079
		G	A	A	G	A	T	A	G	A	G	A	A	T	A	G	A	C	T	G	C
Site 12	A	0	0.921276	0.542957	0	0.352323	0	0.350848	0	0.786504	0	0.86191	0.991519	0.000184366	0.977139	0	0.998709	0.000368732	0	0.000184366	0.000184366
ABE8e	C	0	0	0	0	0	0	0.00147493	0	0	0	0	0.000368732	0.000184366	0	0	0	0.999078	0.000184366	0	0.998709
Replicate 2	G	0.999447	0.0778024	0.456305	0.998156	0.646571	0	0.645465	0.998341	0.211836	0.997603	0.136246	0.00682153	0	0.0219395	0.998156	0.000368732	0	0.000184366	0.998894	0.000184366
	T	0	0.000184366	0	0.00110619	0.000368732	0.998525	0.000737463	0.000184366	0.000184366	0.000737463	0.000184366	0.000553097	0.998894	0.000184366	0.00110619	0.000184366	0	0.999078	0.000368732	0.000368732
	N	0	0	0	0	0	0	0	0	0	0	0	0	0	0	0	0	0	0	0	0
	-	0.000553097	0.000737463	0.000737463	0.000737463	0.000737463	0.00147493	0.00147493	0.00147493	0.00147493	0.00165929	0.00165929	0.000737463	0.000737463	0.000737463	0.000737463	0.000737463	0.000553097	0.000553097	0.000553097	0.000553097
		G	A	A	G	A	T	A	G	A	G	A	A	T	A	G	A	C	T	G	C
Site 12	A	0	0.947714	0.643469	0	0.494079	0	0.494443	0	0.83476	0	0.897978	0.990709	0	0.987065	0	0.999818	0.00072873	0	0.000182183	0.000364365
ABE8e	C	0	0.000182183	0.000182183	0	0	0.000182183	0.00145746	0	0.000364365	0	0	0	0	0	0	0	0.999271	0.000364365	0	0.998907
Replicate 3	G	0.998725	0.0504646	0.354892	0.997996	0.50501	0	0.502642	0.997996	0.164329	0.998725	0.101476	0.00783385	0	0.012935	0.999271	0	0	0	0.998907	0.000182183
	T	0.000546548	0.000910913	0.00072873	0.00127528	0.000182183	0.998907	0.000546548	0.00145746	0	0.00072873	0	0.000910913	1	0	0.00072873	0.000182183	0	0.999636	0.000546548	0.000182183
	N	0	0	0	0	0	0	0	0	0	0	0	0	0	0	0	0	0	0	0	0
	-	0.00072873	0.00072873	0.00072873	0.00072873	0.00072873	0.000910913	0.000910913	0.000546548	0.000546548	0.000546548	0.000546548	0.000546548	0	0	0	0	0	0	0.000364365	0.000364365
		G	A	A	G	A	T	A	G	A	G	A	A	T	A	G	A	C	T	G	C
Site 12	A	0	0.998983	0.984409	0	0.42289	0	0.463676	0	0.998644	0	0.997288	0.996949	0	0.997401	0.000225963	0.997175	0.000338945	0.000112982	0	0.000338945
sABE v3.22 +	C	0	0	0	0	0.000112982	0	0.000112982	0	0	0	0	0	0	0	0	0	0.997288	0	0	0.997175
Replicate 1	G	0.999661	0.000564908	0.0146876	0.999661	0.576432	0	0.533499	0.998418	0.000338945	0.997853	0.000225963	0.000112982	0	0	0.996724	0.000112982	0	0	0.997627	0.000112982
	T	0.000225963	0.000338945	0.000790871	0.000225963	0.000451926	0.999887	0.00180771	0.00067789	0.000112982	0.000903853	0.000112982	0.000564908	0.997627	0.000225963	0.00067789	0.000338945	0.000338945	0.997853	0.000338945	0.000338945
	N	0	0	0	0	0	0	0	0	0	0	0	0	0	0	0	0	0	0	0	0
	-	0.000112982	0.000112982	0.000112982	0.000112982	0.000112982	0.000112982	0.000903853	0.000903853	0.000903853	0.0012428	0.00237261	0.00237261	0.00237261	0.00237261	0.00237261	0.00237261	0.00203367	0.00203367	0.00203367	0.00203367
		G	A	A	G	A	T	A	G	A	G	A	A	T	A	G	A	C	T	G	C
Site 12	A	0	0.998479	0.990619	0.000760649	0.466785	0	0.508621	0	0.997211	0	0.997718	0.998986	0.00025355	0.999239	0.000507099	0.998986	0.00025355	0.00025355	0	0.00126775
sABE v3.22 +	C	0	0	0.000507099	0	0	0	0.00025355	0	0	0	0	0.00025355	0	0	0	0	0.998986	0	0	0.997718
Replicate 2	G	0.999239	0.000507099	0.00811359	0.998225	0.53144	0	0.488844	0.997972	0.00126775	0.998225	0.00025355	0	0	0	0.997972	0	0	0	0.999239	0
	T	0	0.00025355	0	0.00025355	0.00025355	0.998479	0.000760649	0.000507099	0	0.00025355	0.000507099	0	0.998986	0	0.000760649	0.00025355	0	0.998986	0	0.00025355
	N	0	0	0	0	0	0	0	0	0	0	0	0	0	0	0	0	0	0	0	0
	-	0.000760649	0.000760649	0.000760649	0.000760649	0.0015213	0.0015213	0.0015213	0.0015213	0.0015213	0.0015213	0.0015213	0.000760649	0.000760649	0.000760649	0.000760649	0.000760649	0.000760649	0.000760649	0.000760649	0.000760649
		G	A	A	G	A	T	A	G	A	G	A	A	T	A	G	A	C	T	G	C
Site 12	A	0	0.999597	0.990922	0	0.538431	0	0.582207	0	0.998588	0	0.999798	0.999798	0	0.999193	0	0.999798	0.000201735	0	0.000201735	0.000605205
sABE v3.22 +	C	0	0.000201735	0.000605205	0	0.000201735	0.00040347	0	0	0	0	0	0	0	0	0.000201735	0	0.999798	0	0	0.998588
Replicate 3	G	1	0	0.00827113	0.998991	0.460561	0	0.416986	0.999798	0.00121041	0.998588	0	0	0	0.000201735	0.999193	0	0	0	0.999597	0.000201735
	T	0	0.000201735	0.000201735	0.00100867	0.00080694	0.999597	0.00080694	0.000201735	0.000201735	0.00121041	0	0	0.999798	0.00040347	0.00040347	0	0	1	0.000201735	0.000605205
	N	0	0	0	0	0	0	0	0	0	0	0	0	0	0	0	0	0	0	0	0
	-	0	0	0	0	0	0	0	0	0	0.000201735	0.000201735	0.000201735	0.000201735	0.000201735	0.000201735	0.000201735	0	0	0	0
Site 13
		G	G	C	T	A	A	A	G	A	C	C	A	T	A	G	A	C	T	G	T
Site 13	A	7.2469e-05	0.000144938	0.000289876	0	0.999855	0.999783	0.999783	0	0.999928	0.000217407	7.2469e-05	0.999783	0	0.999565	0	0.999783	7.2469e-05	7.2469e-05	0.000217407	7.2469e-05
Mock-transfected	C	0	0	0.999565	0	0	0	7.2469e-05	7.2469e-05	0	0.999493	0.999783	0	0.000144938	0	0	0	0.999855	7.2469e-05	7.2469e-05	0
Replicate 1	G	0.999783	0.999638	7.2469e-05	0	7.2469e-05	0.000144938	0	0.999783	0	0	7.2469e-05	7.2469e-05	7.2469e-05	0.000217407	0.999855	0.000144938	0	7.2469e-05	0.999565	0
	T	7.2469e-05	0.000144938	0	0.999928	0	0	7.2469e-05	7.2469e-05	0	0.000217407	0	7.2469e-05	0.99971	0.000144938	7.2469e-05	0	0	0.99971	7.2469e-05	0.999855
	N	0	0	0	0	0	0	0	0	0	0	0	0	0	0	0	0	0	0	0	0
	-	7.2469e-05	7.2469e-05	7.2469e-05	7.2469e-05	7.2469e-05	7.2469e-05	7.2469e-05	7.2469e-05	7.2469e-05	7.2469e-05	7.2469e-05	7.2469e-05	7.2469e-05	7.2469e-05	7.2469e-05	7.2469e-05	7.2469e-05	7.2469e-05	7.2469e-05	7.2469e-05
		G	G	C	T	A	A	A	G	A	C	C	A	T	A	G	A	C	T	G	T
Site 13	A	6.44621e-05	0.000902469	0.000257848	0	0.999613	0.999871	0.999613	0.000128924	0.999871	0.000128924	0.000386772	0.999936	6.44621e-05	0.999549	6.44621e-05	1	0.000128924	6.44621e-05	0.000128924	0
Mock-transfected	C	0	0.000128924	0.999742	0.000128924	0.000128924	0	0.000128924	0	0	0.999807	0.999613	0	0.000193386	6.44621e-05	0	0	0.999742	0	6.44621e-05	0.000193386
Replicate 2	G	0.999742	0.998646	0	0	0.000128924	0.000128924	0.000257848	0.999678	6.44621e-05	6.44621e-05	0	6.44621e-05	0.000193386	0	0.999871	0	6.44621e-05	0	0.999613	0
	T	0.000193386	0.000257848	0	0.999871	0.000128924	0	0	0.000193386	6.44621e-05	0	0	0	0.999549	0.000386772	6.44621e-05	0	6.44621e-05	0.999936	0.000193386	0.999807
	N	0	0	0	0	0	0	0	0	0	0	0	0	0	0	0	0	0	0	0	0
	-	0	6.44621e-05	0	0	0	0	0	0	0	0	0	0	0	0	0	0	0	0	0	0
		G	G	C	T	A	A	A	G	A	C	C	A	T	A	G	A	C	T	G	T
Site 13	A	5.69703e-05	0.000313337	0.000227881	2.84852e-05	0.997978	0.99963	0.999829	2.84852e-05	0.999972	0.000170911	0.000142426	0.999886	8.54555e-05	0.999801	0	0.999915	8.54555e-05	0	2.84852e-05	0
Mock-transfected	C	0.000113941	2.84852e-05	0.999744	0.000227881	5.69703e-05	8.54555e-05	2.84852e-05	8.54555e-05	0	0.999715	0.999715	0	0.000113941	5.69703e-05	0	0	0.999886	0.000142426	0.000113941	5.69703e-05
Replicate 3	G	0.999345	0.999231	0	2.84852e-05	0.00188002	0.000256366	5.69703e-05	0.999687	2.84852e-05	5.69703e-05	2.84852e-05	5.69703e-05	0.000113941	8.54555e-05	0.999972	5.69703e-05	0	8.54555e-05	0.999715	0
	T	0.000484248	0.000398792	2.84852e-05	0.999715	8.54555e-05	2.84852e-05	0	0.000199396	0	5.69703e-05	0.000113941	5.69703e-05	0.999687	5.69703e-05	2.84852e-05	2.84852e-05	2.84852e-05	0.999772	0.000142426	0.999943
	N	0	0	0	0	0	0	0	0	0	0	0	0	0	0	0	0	0	0	0	0
	-	0	2.84852e-05	0	0	0	0	8.54555e-05	0	0	0	0	0	0	0	0	0	0	0	0	0
		G	G	C	T	A	A	A	G	A	C	C	A	T	A	G	A	C	T	G	T
Site 13	A	0	0.00052564	0.000350426	0	0.996729	0.998131	0.998365	5.84044e-05	0.999358	0.000116809	0.000175213	0.999533	0.000116809	0.999533	0	0.999416	0.000292022	0	5.84044e-05	5.84044e-05
sABE v3.22 -	C	0	0	0.999124	0.000175213	0.000116809	0.000175213	0.000292022	0	0	0.999358	0.999358	0	0.00239458	0	0	5.84044e-05	0.999241	5.84044e-05	5.84044e-05	0
Replicate 1	G	0.999241	0.998715	5.84044e-05	0	0.00245298	0.00110968	0.000759257	0.999416	0.000175213	0	0	0	5.84044e-05	0	0.999416	0	0	0	0.999358	0
	T	0.000350426	0.000350426	0	0.999358	0.000233618	0.000116809	5.84044e-05	5.84044e-05	0	5.84044e-05	0	0	0.996963	0	0.000116809	5.84044e-05	0	0.999474	5.84044e-05	0.999474
	N	0	0	0	0	0	0	0	0	0	0	0	0	0	0	0	0	0	0	0	0
	-	0.000408831	0.000408831	0.000467235	0.000467235	0.000467235	0.000467235	0.00052564	0.000467235	0.000467235	0.000467235	0.000467235	0.000467235	0.000467235	0.000467235	0.000467235	0.000467235	0.000467235	0.000467235	0.000467235	0.000467235
		G	G	C	T	A	A	A	G	A	C	C	A	T	A	G	A	C	T	G	T
Site 13	A	0	5.84368e-05	0.000379839	5.84368e-05	0.997896	0.999065	0.999445	5.84368e-05	0.999503	0.000146092	0.00017531	0.999445	0.000116874	0.999474	2.92184e-05	0.999386	0.000146092	5.84368e-05	0	0
sABE v3.22 -	C	0.000146092	2.92184e-05	0.999065	0.000116874	0	2.92184e-05	2.92184e-05	2.92184e-05	0	0.999474	0.999357	2.92184e-05	0.000292184	5.84368e-05	0	5.84368e-05	0.999445	5.84368e-05	5.84368e-05	5.84368e-05
Replicate 2	G	0.999094	0.999182	2.92184e-05	5.84368e-05	0.00160701	0.000350621	2.92184e-05	0.999386	5.84368e-05	0	0	2.92184e-05	0.000204529	8.76552e-05	0.999474	5.84368e-05	0	0	0.999357	0
	T	0.000379839	0.000350621	0.000146092	0.999386	0.000116874	0.00017531	2.92184e-05	0.000146092	5.84368e-05	0	2.92184e-05	0.000116874	0.999007	0	0.000116874	0.000116874	2.92184e-05	0.999503	0.000204529	0.999562
	N	0	0	0	0	0	0	0	0	0	0	0	0	0	0	0	0	0	0	0	0
	-	0.000379839	0.000379839	0.000379839	0.000379839	0.000379839	0.000379839	0.000467495	0.000379839	0.000379839	0.000379839	0.000438276	0.000379839	0.000379839	0.000379839	0.000379839	0.000379839	0.000379839	0.000379839	0.000379839	0.000379839
		G	G	C	T	A	A	A	G	A	C	C	A	T	A	G	A	C	T	G	T
Site 13	A	0	0.000230176	0.000402808	0.000115088	0.98993	0.991656	0.992922	0	0.998907	0.000230176	5.7544e-05	0.999367	0.000115088	0.999597	0	0.99977	0.000230176	5.7544e-05	5.7544e-05	0
sABE v3.22 -	C	0	0	0.99954	5.7544e-05	0	0	0.000172632	0	5.7544e-05	0.999655	0.999885	0.000172632	0.000805616	5.7544e-05	0	0	0.999655	0.000172632	0	0
Replicate 3	G	0.999827	0.999425	0	0	0.00972494	0.00817125	0.00684774	0.999827	0.000920704	0	0	0.000230176	5.7544e-05	0.000230176	0.999885	0	0	0	0.999827	0
	T	0.000115088	0.00028772	0	0.99977	0.00028772	0.000115088	0	0.000115088	5.7544e-05	5.7544e-05	0	0.000172632	0.998964	5.7544e-05	5.7544e-05	0.000172632	5.7544e-05	0.999712	5.7544e-05	0.999942
	N	0	0	0	0	0	0	0	0	0	0	0	0	0	0	0	0	0	0	0	0
	-	5.7544e-05	5.7544e-05	5.7544e-05	5.7544e-05	5.7544e-05	5.7544e-05	5.7544e-05	5.7544e-05	5.7544e-05	5.7544e-05	5.7544e-05	5.7544e-05	5.7544e-05	5.7544e-05	5.7544e-05	5.7544e-05	5.7544e-05	5.7544e-05	5.7544e-05	5.7544e-05
		G	G	C	T	A	A	A	G	A	C	C	A	T	A	G	A	C	T	G	T
Site 13	A	0.00015655	0.000117412	0.00015655	0	0.291574	0.321044	0.429807	0.000313099	0.905796	0.000234824	0.000117412	0.988181	7.82748e-05	0.982427	0	0.999061	0.000117412	0	3.91374e-05	7.82748e-05
ABE8e	C	7.82748e-05	0	0.998982	0.000195687	0.000352237	0.000782748	0.000665336	3.91374e-05	0	0.999335	0.999335	3.91374e-05	0.00786662	3.91374e-05	7.82748e-05	0	0.999296	7.82748e-05	0	7.82748e-05
Replicate 1	G	0.999022	0.9991	3.91374e-05	0	0.707017	0.676999	0.568275	0.998748	0.093421	0	0	0.0110759	7.82748e-05	0.0168682	0.999139	0.000352237	0	0	0.999217	3.91374e-05
	T	0.000234824	0.000273962	0.00015655	0.999139	0.000391374	0.000352237	0.000313099	0.000195687	0.000195687	0	0.000117412	0.000117412	0.99139	7.82748e-05	0.000195687	0	0	0.999452	0.000273962	0.999413
	N	0	0	0	0	0	0	0	0	0	0	0	0	0	0	0	0	0	0	0	0
	-	0.000508786	0.000508786	0.000665336	0.000665336	0.000665336	0.000821886	0.000939298	0.000704473	0.000587061	0.000430512	0.000430512	0.000587061	0.000587061	0.000587061	0.000587061	0.000587061	0.000587061	0.000469649	0.000469649	0.000391374
		G	G	C	T	A	A	A	G	A	C	C	A	T	A	G	A	C	T	G	T
Site 13	A	5.41331e-05	5.41331e-05	0.000378931	0	0.341147	0.3687	0.46771	0	0.911601	0.000162399	5.41331e-05	0.987387	5.41331e-05	0.986629	0	0.999242	0.000162399	5.41331e-05	0	0.000162399
ABE8e	C	5.41331e-05	0	0.999134	0	5.41331e-05	5.41331e-05	0.000162399	5.41331e-05	5.41331e-05	0.99908	0.999405	5.41331e-05	0.0059005	5.41331e-05	5.41331e-05	0	0.999296	0.000108266	0	5.41331e-05
Replicate 2	G	0.999188	0.999459	0.000108266	5.41331e-05	0.658096	0.630434	0.531099	0.99935	0.0876956	5.41331e-05	5.41331e-05	0.0120717	0.000108266	0.0127754	0.999405	0.000162399	0	0	0.999459	0
	T	0.000487198	0.000270665	0.000108266	0.999675	0.000162399	0.000270665	0.000162399	0.000108266	0.000162399	0.000216532	5.41331e-05	5.41331e-05	0.993504	0	0	0.000216532	0	0.999405	0.000108266	0.99935
	N	0	0	0	0	0	0	0	0	0	0	0	0	0	0	0	0	0	0	0	0
	-	0.000216532	0.000216532	0.000270665	0.000270665	0.000541331	0.000541331	0.000866129	0.000487198	0.000487198	0.000487198	0.000433064	0.000433064	0.000433064	0.000541331	0.000541331	0.000378931	0.000541331	0.000433064	0.000433064	0.000433064
		G	G	C	T	A	A	A	G	A	C	C	A	T	A	G	A	C	T	G	T
Site 13	A	5.45881e-05	5.45881e-05	0.000545881	0	0.395218	0.417326	0.506905	5.45881e-05	0.928271	5.45881e-05	5.45881e-05	0.987226	0	0.987936	5.45881e-05	0.999454	0.000163764	0	0	0
ABE8e	C	5.45881e-05	5.45881e-05	0.999181	0.000382117	0.000327529	0.000491293	0.000272941	0	0	0.999782	0.999454	0	0.00578634	0	5.45881e-05	0	0.999345	0.000109176	0	0
Replicate 3	G	0.999618	0.9994	5.45881e-05	0	0.603799	0.5818	0.491894	0.999509	0.0710737	0	5.45881e-05	0.0122277	0	0.0115727	0.999345	0.000163764	5.45881e-05	0	0.999509	0
	T	5.45881e-05	0.000272941	0	0.9994	0.000436705	0.000163764	0.000655058	0.000218353	0.000109176	0	5.45881e-05	0.000163764	0.993832	0.000109176	0.000163764	0	0	0.999509	0.000109176	0.999618
	N	0	0	0	0	0	0	0	0	0	0	0	0	0	0	0	0	0	0	0	0
	-	0.000218353	0.000218353	0.000218353	0.000218353	0.000218353	0.000218353	0.000272941	0.000218353	0.000545881	0.000163764	0.000382117	0.000382117	0.000382117	0.000382117	0.000382117	0.000382117	0.000436705	0.000382117	0.000382117	0.000382117
		G	G	C	T	A	A	A	G	A	C	C	A	T	A	G	A	C	T	G	T
Site 13	A	0	0.000111861	0.000261009	0	0.354152	0.898356	0.989485	0	0.999292	0.000111861	0.000149148	0.999142	3.7287e-05	0.99918	0	0.999403	3.7287e-05	0	0.000111861	3.7287e-05
sABE v3.22 +	C	0.000111861	0	0.999217	0.000111861	0.000186435	3.7287e-05	7.4574e-05	0	0	0.999329	0.998993	0	0.0181215	0	3.7287e-05	3.7287e-05	0.999403	0.000111861	0.000111861	7.4574e-05
Replicate 1	G	0.999031	0.998993	7.4574e-05	3.7287e-05	0.644841	0.100899	0.00999292	0.99918	0.000111861	0	0	7.4574e-05	0.000298296	0.000298296	0.999403	0	0	0.000149148	0.999254	0
	T	0.000447444	0.000447444	3.7287e-05	0.999441	0.000410157	0.000298296	0.000111861	0.000298296	7.4574e-05	3.7287e-05	0.000149148	7.4574e-05	0.980834	0	3.7287e-05	3.7287e-05	3.7287e-05	0.999403	0.000186435	0.999553
	N	0	0	0	0	0	0	0	0	0	0	0	0	0	0	0	0	0	0	0	0
	-	0.000410157	0.000447444	0.000410157	0.000410157	0.000410157	0.000410157	0.000335583	0.000522018	0.000522018	0.000522018	0.000708453	0.000708453	0.000708453	0.000522018	0.000522018	0.000522018	0.000522018	0.000335583	0.000335583	0.000335583
		G	G	C	T	A	A	A	G	A	C	C	A	T	A	G	A	C	T	G	T
Site 13	A	0	0	0.000255124	8.50412e-05	0.504465	0.932817	0.9892	0	0.997789	0.000170082	8.50412e-05	0.998384	8.50412e-05	0.998299	0	0.998384	0.000255124	0	0.000255124	0
sABE v3.22 +	C	0	0	0.998809	0	8.50412e-05	0.000170082	0	8.50412e-05	0	0.998214	0.998469	8.50412e-05	0.00518752	0	0	0	0.998214	0	0.000170082	8.50412e-05
Replicate 2	G	0.998894	0.998724	0	0	0.49443	0.0654818	0.00986478	0.998214	0.00068033	0	0	8.50412e-05	0	8.50412e-05	0.998554	0.000170082	0	0	0.998214	0
	T	0.000170082	0.000340165	0	0.99898	8.50412e-05	0.000595289	0	0.000255124	8.50412e-05	0.000170082	0	0	0.993282	0.000170082	0	0	8.50412e-05	0.998554	8.50412e-05	0.998639
	N	0	0	0	0	0	0	0	0	0	0	0	0	0	0	0	0	0	0	0	0
	-	0.000935454	0.000935454	0.000935454	0.000935454	0.000935454	0.000935454	0.000935454	0.0014457	0.0014457	0.0014457	0.0014457	0.0014457	0.0014457	0.0014457	0.0014457	0.0014457	0.0014457	0.0014457	0.00127562	0.00127562
		G	G	C	T	A	A	A	G	A	C	C	A	T	A	G	A	C	T	G	T
Site 13	A	0	0.000181324	0.000241765	6.04412e-05	0.433364	0.909943	0.989906	6.04412e-05	0.999214	0.000120882	6.04412e-05	0.999093	0	0.999214	0	0.999033	0.000120882	0	0.000181324	6.04412e-05
sABE v3.22 +	C	6.04412e-05	6.04412e-05	0.999456	0.000241765	6.04412e-05	0.000362647	0	0	0	0.999396	0.999214	6.04412e-05	0.0140224	6.04412e-05	6.04412e-05	6.04412e-05	0.999154	0	0	0
Replicate 3	G	0.999335	0.999093	0	0	0.56579	0.0890904	0.00948927	0.999214	0.000302206	0	0	6.04412e-05	6.04412e-05	0	0.999093	0.000120882	0	0	0.999214	0
	T	0.000302206	0.000362647	0	0.999396	0.000302206	0.000120882	0.000120882	0.000241765	0	0	6.04412e-05	6.04412e-05	0.985192	0	0.000120882	6.04412e-05	0	0.999456	0.000241765	0.999819
	N	0	0	0	0	0	0	0	0	0	0	0	0	0	0	0	0	0	0	0	0
	-	0.000302206	0.000302206	0.000302206	0.000302206	0.00048353	0.00048353	0.00048353	0.00048353	0.00048353	0.00048353	0.000664853	0.000725295	0.000725295	0.000725295	0.000725295	0.000725295	0.000725295	0.000543971	0.000362647	0.000120882
Site 14
		G	T	C	T	A	G	A	A	A	G	C	T	T	A	G	A	C	T	G	C
Site 14	A	0	0	0.000261063	0	0.989427	0.000913719	0.997259	1	0.999739	0.000391594	0.000391594	0.000130531	0	1	0	0.999608	0	0	0	0.000261063
Mock-transfected	C	0	0.000261063	0.999608	0.000130531	0	0	0	0	0	0	0.999086	0	0.000130531	0	0	0	0.999869	0.000391594	0	0.999478
Replicate 1	G	0.999608	0	0	0	0.010312	0.999086	0.00261063	0	0.000130531	0.999478	0	0	0	0	0.999608	0	0	0	0.999608	0.000130531
	T	0.000391594	0.999739	0.000130531	0.999869	0.000261063	0	0.000130531	0	0.000130531	0.000130531	0.000522125	0.999869	0.999869	0	0.000391594	0.000391594	0.000130531	0.999608	0.000391594	0.000130531
	N	0	0	0	0	0	0	0	0	0	0	0	0	0	0	0	0	0	0	0	0
	-	0	0	0	0	0	0	0	0	0	0	0	0	0	0	0	0	0	0	0	0
		G	T	C	T	A	G	A	A	A	G	C	T	T	A	G	A	C	T	G	C
Site 14	A	0	0	0.000363769	0.000121256	0.989936	0.00133382	0.999879	0.999757	0.999879	0.000121256	0.000242512	0	0.000242512	0.999636	0.000121256	0.999879	0.000121256	0	0.000121256	0.000242512
Mock-transfected	C	0	0.000121256	0.999636	0	0	0	0	0	0	0.000121256	0.999757	0.000121256	0.000121256	0.000121256	0.000121256	0	0.999757	0	0	0.999757
Replicate 2	G	1	0	0	0.000121256	0.0100643	0.998424	0.000121256	0.000121256	0	0.999636	0	0	0	0.000121256	0.999515	0.000121256	0	0	0.999757	0
	T	0	0.999879	0	0.999757	0	0.000242512	0	0.000121256	0.000121256	0.000121256	0	0.999879	0.999515	0.000121256	0.000242512	0	0.000121256	1	0.000121256	0
	N	0	0	0	0	0	0	0	0	0	0	0	0	0	0	0	0	0	0	0	0
	-	0	0	0	0	0	0	0	0	0	0	0	0	0.000121256	0	0	0	0	0	0	0
		G	T	C	T	A	G	A	A	A	G	C	T	T	A	G	A	C	T	G	C
Site 14	A	0.000222668	7.42225e-05	0.000445335	7.42225e-05	0.989609	0.00029689	0.999555	0.999852	1	0	0.000371113	7.42225e-05	0	0.999852	0	0.999926	7.42225e-05	0	7.42225e-05	0.000222668
Mock-transfected	C	7.42225e-05	0	0.99948	7.42225e-05	0	0	0	0	0	0	0.999629	0.000148445	0.000222668	0	0	0	0.999777	0	0	0.999629
Replicate 3	G	0.999555	0	0	7.42225e-05	0.0101685	0.99948	0.00029689	7.42225e-05	0	0.999852	0	7.42225e-05	0	0	0.999777	0	0	0	0.999332	0
	T	0.000148445	0.999926	7.42225e-05	0.999777	0.000222668	0.000222668	0.000148445	7.42225e-05	0	0.000148445	0	0.999703	0.999703	0.000148445	0.000222668	7.42225e-05	0.000148445	1	0.00059378	0.000148445
	N	0	0	0	0	0	0	0	0	0	0	0	0	0	0	0	0	0	0	0	0
	-	0	0	0	0	0	0	0	0	0	0	0	0	7.42225e-05	0	0	0	0	0	0	0
		G	T	C	T	A	G	A	A	A	G	C	T	T	A	G	A	C	T	G	C
Site 14	A	0	0.00024817	0.000496339	0.00024817	0.970468	0.000496339	0.996526	0.999007	0.999876	0	0.000620424	0	0	0.999876	0	0.999876	0.000124085	0.000124085	0.000372255	0.000124085
sABE v3.22 -	C	0.000124085	0	0.999504	0.000124085	0.000124085	0	0	0	0	0	0.99938	0	0.000124085	0	0	0.000124085	0.999876	0	0	0.999876
Replicate 1	G	0.999876	0	0	0.000124085	0.029284	0.999504	0.00347438	0.000992679	0.000124085	0.999752	0	0	0	0	0.999752	0	0	0	0.999504	0
	T	0	0.999752	0	0.999504	0.000124085	0	0	0	0	0.00024817	0	1	0.999752	0.000124085	0.00024817	0	0	0.999876	0.000124085	0
	N	0	0	0	0	0	0	0	0	0	0	0	0	0	0	0	0	0	0	0	0
	-	0	0	0	0	0	0	0	0	0	0	0	0	0.000124085	0	0	0	0	0	0	0
		G	T	C	T	A	G	A	A	A	G	C	T	T	A	G	A	C	T	G	C
Site 14	A	0	0	0.000298739	5.97479e-05	0.96911	0.000477983	0.997849	0.999881	0.999761	0.000119496	0.000776722	5.97479e-05	0	0.999821	0	0.999701	0	0	0.000179244	0.000179244
sABE v3.22 -	C	0	0.000238991	0.999522	0.000119496	0	5.97479e-05	0	0	0	0	0.999223	0.000238991	0	0	0	0	0.999821	0.000119496	0	0.999821
Replicate 2	G	0.99994	0	0	0	0.0307104	0.999283	0.00209118	5.97479e-05	0.000119496	0.999522	0	0	0	5.97479e-05	0.999881	0.000179244	5.97479e-05	5.97479e-05	0.999522	0
	T	5.97479e-05	0.999761	0.000179244	0.999821	0.000179244	0.000179244	5.97479e-05	5.97479e-05	0.000119496	0.000358487	0	0.999701	0.99994	0.000119496	0.000119496	0.000119496	0.000119496	0.999821	0.000298739	0
	N	0	0	0	0	0	0	0	0	0	0	0	0	0	0	0	0	0	0	0	0
	-	0	0	0	0	0	0	0	0	0	0	0	0	5.97479e-05	0	0	0	0	0	0	0
		G	T	C	T	A	G	A	A	A	G	C	T	T	A	G	A	C	T	G	C
Site 14	A	0	0.000110302	0.000110302	0.000110302	0.973969	0.000882418	0.991727	0.996801	0.998897	0.000110302	0.000441209	0.000110302	0.000110302	0.999669	0	0.999448	0	0.000110302	0.000220604	0.000441209
sABE v3.22 -	C	0.000110302	0	0.999559	0.000220604	0	0	0	0	0	0	0.999338	0	0.000220604	0	0	0	0.999559	0.000110302	0	0.999007
Replicate 3	G	0.99989	0	0.000110302	0.000110302	0.0257004	0.998897	0.00783146	0.00275756	0.000882418	0.999559	0	0	0.000110302	0.000110302	0.999669	0.000110302	0	0	0.999228	0
	T	0	0.99989	0	0.999338	0.000110302	0	0.000220604	0.000220604	0	0.000110302	0	0.999669	0.999338	0	0.000110302	0.000220604	0.000220604	0.999559	0.000330907	0.000330907
	N	0	0	0	0	0	0	0	0	0	0	0	0	0	0	0	0	0	0	0	0
	-	0	0	0.000220604	0.000220604	0.000220604	0.000220604	0.000220604	0.000220604	0.000220604	0.000220604	0.000220604	0.000220604	0.000220604	0.000220604	0.000220604	0.000220604	0.000220604	0.000220604	0.000220604	0.000220604
		G	T	C	T	A	G	A	A	A	G	C	T	T	A	G	A	C	T	G	C
Site 14	A	0	0	0.00076176	0	0.335174	0.0009522	0.348124	0.690154	0.962102	0	0.00066654	9.522e-05	0	0.990668	9.522e-05	0.998381	9.522e-05	0	9.522e-05	0.0004761
ABE8e	C	0	9.522e-05	0.993715	9.522e-05	0	0	0.00019044	0	0	0	0.997239	0.00019044	0	0	0	0	0.999143	0	0	0.999048
Replicate 1	G	0.999524	0	0.00314226	0.00028566	0.663588	0.99781	0.650352	0.308037	0.0353266	0.997905	0	0	0	0.0076176	0.998286	0	0	0	0.999714	0
	T	9.522e-05	0.999524	0.00180918	0.999048	0.00038088	0.00038088	0.00019044	0	9.522e-05	0	9.522e-05	0.997905	0.998286	9.522e-05	0	0	0	0.999905	0.00019044	0.0004761
	N	0	0	0	0	0	0	0	0	0	0	0	0	0	0	0	0	0	0	0	0
	-	0.00038088	0.00038088	0.00057132	0.00057132	0.00085698	0.00085698	0.00114264	0.00180918	0.00247572	0.00209484	0.00199962	0.00180918	0.00171396	0.00161874	0.00161874	0.00161874	0.00076176	9.522e-05	0	0
		G	T	C	T	A	G	A	A	A	G	C	T	T	A	G	A	C	T	G	C
Site 14	A	0	0	0.00039956	0	0.447907	0.00139846	0.464589	0.744581	0.971032	0	0.000499451	0	9.98901e-05	0.996104	0.00019978	0.999001	0	0	0	0.00019978
ABE8e	C	9.98901e-05	0	0.995605	0	0	0	0.00039956	0	0	9.98901e-05	0.997902	0	9.98901e-05	0	0	0	0.9996	0.00019978	9.98901e-05	0.999301
Replicate 2	G	0.9997	0	0.00169813	0	0.550794	0.997103	0.533413	0.253521	0.02727	0.998302	0	0	9.98901e-05	0.0029967	0.998801	0	0	0	0.999501	0
	T	9.98901e-05	0.9999	0.00139846	0.999101	0.00039956	0.000499451	0.000499451	0.00019978	0	0.00029967	0.00019978	0.998901	0.998502	9.98901e-05	9.98901e-05	9.98901e-05	0	0.999501	9.98901e-05	0.00019978
	N	0	0	0	0	0	0	0	0	0	0	0	0	0	0	0	0	0	0	0	0
	-	9.98901e-05	9.98901e-05	0.000899011	0.000899011	0.000899011	0.000998901	0.00109879	0.00169813	0.00169813	0.00129857	0.00139846	0.00109879	0.00119868	0.000799121	0.000899011	0.000899011	0.00039956	0.00029967	0.00029967	0.00029967
		G	T	C	T	A	G	A	A	A	G	C	T	T	A	G	A	C	T	G	C
Site 14	A	0	0	0.000880626	0	0.448826	0.00146771	0.463992	0.737671	0.966928	0	9.78474e-05	0	0	0.994031	0	0.998434	0	0	0	0
ABE8e	C	0	0.000195695	0.991781	9.78474e-05	9.78474e-05	0	0.000684932	9.78474e-05	0	0	0.996967	0.000195695	9.78474e-05	0	0	0	0.998728	9.78474e-05	0	0.999217
Replicate 3	G	0.999706	0	0.00342466	0	0.54863	0.99638	0.531115	0.259198	0.0300391	0.996967	0.000195695	0	9.78474e-05	0.00391389	0.998532	0	0.000195695	0	0.999315	0
	T	0.000293542	0.999706	0.00225049	0.998239	0.000587084	0.000293542	0.00127202	9.78474e-05	0	9.78474e-05	0	0.99775	0.99775	0	9.78474e-05	0.000195695	0	0.999413	0.000195695	0.000293542
	N	0	0	0	0	0	0	0	0	0	0	0	0	0	0	0	0	0	0	0	0
	-	0	9.78474e-05	0.00166341	0.00166341	0.0018591	0.0018591	0.00293542	0.00293542	0.00303327	0.00293542	0.00273973	0.00205479	0.00205479	0.00205479	0.00136986	0.00136986	0.00107632	0.000489237	0.000489237	0.000489237
		G	T	C	T	A	G	A	A	A	G	C	T	T	A	G	A	C	T	G	C
Site 14	A	0	0	0.000131709	0	0.390517	0.000395127	0.951531	0.996246	1	0.000658545	0.000460981	0	6.58545e-05	1	0	0.999737	0.000131709	6.58545e-05	0	0.000197563
sABE v3.22 +	C	0.000131709	6.58545e-05	0.999868	6.58545e-05	0.000460981	0	0	0.000658545	0	0	0.998946	0.000131709	6.58545e-05	0	0	0	0.999078	0	6.58545e-05	0.999802
Replicate 1	G	0.999802	0	0	0	0.608759	0.99921	0.0484689	0.00309516	0	0.998946	0	0	0.000131709	0	0.999737	0.000131709	0	0	0.999605	0
	T	6.58545e-05	0.999934	0	0.999934	0.000263418	0.000395127	0	0	0	0.000395127	0.00059269	0.999868	0.999737	0	0.000263418	0.000131709	6.58545e-05	0.999934	0.000329272	0
	N	0	0	0	0	0	0	0	0	0	0	0	0	0	0	0	0	0	0	0	0
	-	0	0	0	0	0	0	0	0	0	0	0	0	0	0	0	0	0.000724399	0	0	0
		G	T	C	T	A	G	A	A	A	G	C	T	T	A	G	A	C	T	G	C
Site 14	A	0	0.000161551	0.000161551	0	0.514701	0.000484653	0.95525	0.996284	0.999515	0	0.000161551	0	0	0.996769	0	0.996769	0	0	0	0
sABE v3.22 +	C	0	0	0.999354	0.000161551	0	0	0	0	0	0	0.998223	0.000161551	0	0	0	0	0.997092	0.000161551	0	0.9979
Replicate 2	G	1	0	0	0	0.484491	0.998708	0.0442649	0.00323102	0	0.999515	0	0.000161551	0	0	0.996446	0	0	0	0.996931	0
	T	0	0.999838	0	0.999354	0.000323102	0.000323102	0	0	0	0	0	0.998546	0.998869	0	0.000323102	0	0.000323102	0.997254	0.000484653	0
	N	0	0	0	0	0	0	0	0	0	0	0	0	0	0	0	0	0	0	0	0
	-	0	0	0.000484653	0.000484653	0.000484653	0.000484653	0.000484653	0.000484653	0.000484653	0.000484653	0.00161551	0.00113086	0.00113086	0.00323102	0.00323102	0.00323102	0.00258481	0.00258481	0.00258481	0.00210016
		G	T	C	T	A	G	A	A	A	G	C	T	T	A	G	A	C	T	G	C
Site 14	A	0	0	0.00023499	0	0.422042	0.000352485	0.949125	0.99624	1	0.00023499	0.000117495	0.000117495	0.000117495	0.999883	0	1	0	0	0	0.00070497
sABE v3.22 +	C	0.000117495	0.000352485	0.99906	0.00023499	0.000117495	0	0	0	0	0	0.999883	0	0.00023499	0	0	0	1	0.000117495	0	0.999178
Replicate 3	G	0.999765	0	0.000587475	0	0.57737	0.999178	0.0507578	0.00364235	0	0.999648	0	0	0	0.000117495	0.999883	0	0	0	0.999883	0
	T	0.000117495	0.999648	0.000117495	0.999765	0.00046998	0.00046998	0.000117495	0.000117495	0	0.000117495	0	0.999883	0.999648	0	0.000117495	0	0	0.999883	0.000117495	0.000117495
	N	0	0	0	0	0	0	0	0	0	0	0	0	0	0	0	0	0	0	0	0
	-	0	0	0	0	0	0	0	0	0	0	0	0	0	0	0	0	0	0	0	0
Site 15
		G	G	G	A	A	T	A	A	A	T	C	A	T	A	G	A	A	T	C	C
Site 15	A	0	0	0	0.99893	0.998573	0	0.998217	0.999643	1	0	0	0.999822	0	0.999643	0.000356633	0.999465	0.99893	0	0	0.000891583
Mock-transfected	C	0.000178317	0	0	0	0	0	0	0	0	0.000178317	1	0	0	0	0	0	0	0	1	0.998573
Replicate 1	G	0.999287	0.999287	0.998573	0.000891583	0.00124822	0	0.00178317	0	0	0	0	0	0	0	0.998217	0.000178317	0.000713267	0	0	0
	T	0.00053495	0.000713267	0.00124822	0.000178317	0.000178317	1	0	0.000356633	0	0.999822	0	0.000178317	1	0.000356633	0.00142653	0.000356633	0.000356633	1	0	0.00053495
	N	0	0	0	0	0	0	0	0	0	0	0	0	0	0	0	0	0	0	0	0
	-	0	0	0.000178317	0	0	0	0	0	0	0	0	0	0	0	0	0	0	0	0	0
		G	G	G	A	A	T	A	A	A	T	C	A	T	A	G	A	A	T	C	C
Site 15	A	0	0	0.000136743	0.998496	0.995898	0.000136743	0.996308	0.999453	0.999863	0.000136743	0.000136743	0.999863	0	0.999863	0.000546971	0.99959	0.99959	0	0.000136743	0.000546971
Mock-transfected	C	0	0.000136743	0.000136743	0	0	0	0	0	0	0	0.999863	0	0	0	0	0.000136743	0	0.000136743	0.99959	0.999453
Replicate 2	G	0.998906	0.999316	0.998906	0.00150417	0.0038288	0	0.00369206	0.000546971	0	0	0	0	0	0	0.998769	0.000136743	0	0	0	0
	T	0.00109394	0.000546971	0.000820457	0	0.000273486	0.999863	0	0	0.000136743	0.999863	0	0.000136743	1	0.000136743	0.000683714	0.000136743	0.000410228	0.999863	0.000273486	0
	N	0	0	0	0	0	0	0	0	0	0	0	0	0	0	0	0	0	0	0	0
	-	0	0	0	0	0	0	0	0	0	0	0	0	0	0	0	0	0	0	0	0
		G	G	G	A	A	T	A	A	A	T	C	A	T	A	G	A	A	T	C	C
Site 15	A	5.83567e-05	5.83567e-05	0	0.996499	0.994981	0	0.995331	0.999708	0.999767	0	0.000291783	0.999533	5.83567e-05	0.999708	0.00122549	0.999592	0.999358	5.83567e-05	0.000291783	0.00163399
Mock-transfected	C	0	5.83567e-05	0	0	5.83567e-05	0	0	0	0.000116713	0	0.999592	0.000116713	0	0	5.83567e-05	0	5.83567e-05	0	0.999708	0.998249
Replicate 3	G	0.998658	0.999066	0.999125	0.00344304	0.00420168	5.83567e-05	0.00443511	0.000116713	5.83567e-05	0	0	0	0.00017507	5.83567e-05	0.997491	0.000116713	0.00017507	0	0	0
	T	0.00128385	0.000816993	0.00087535	5.83567e-05	0.000758637	0.999942	0.000233427	0.00017507	0	1	0.000116713	0.00035014	0.999767	0.000233427	0.00122549	0.000291783	0.000408497	0.999942	0	0.000116713
	N	0	0	0	0	0	0	0	0	0	0	0	0	0	0	0	0	0	0	0	0
	-	0	0	0	0	0	0	0	0	5.83567e-05	0	0	0	0	0	0	0	0	0	0	0
		G	G	G	A	A	T	A	A	A	T	C	A	T	A	G	A	A	T	C	C
Site 15	A	0	0	0	0.995762	0.994394	0.000136724	0.994121	0.998223	0.999043	0	0	0.998223	0	0.998769	0.000273448	0.999043	0.998906	0.000136724	0.000410172	0.00068362
sABE v3.22 -	C	0	0.000273448	0	0	0	0	0	0	0	0	0.99918	0.000136724	0.000136724	0	0	0	0	0.000136724	0.998769	0.998496
Replicate 1	G	0.998906	0.998496	0.998359	0.0034181	0.00437517	0	0.00505879	0.000820345	0	0	0	0.00068362	0	0	0.998359	0	0	0	0.000136724	0
	T	0.000410172	0.000546896	0.000957069	0.000136724	0.000546896	0.99918	0.000136724	0.000273448	0.000273448	0.999316	0.000136724	0.000273448	0.99918	0.000546896	0.00068362	0.000273448	0.000410172	0.999043	0	0.000136724
	N	0	0	0	0	0	0	0	0	0	0	0	0	0	0	0	0	0	0	0	0
	-	0.00068362	0.00068362	0.00068362	0.00068362	0.00068362	0.00068362	0.00068362	0.00068362	0.00068362	0.00068362	0.00068362	0.00068362	0.00068362	0.00068362	0.00068362	0.00068362	0.00068362	0.00068362	0.00068362	0.00068362
		G	G	G	A	A	T	A	A	A	T	C	A	T	A	G	A	A	T	C	C
Site 15	A	0.000165499	0	0.000110333	0.998511	0.996525	0	0.996138	0.999283	0.99989	0.000110333	0.000275832	0.999614	0	0.999504	0.000772329	0.999062	0.999393	5.51663e-05	0.000110333	0.00060683
sABE v3.22 -	C	0	0	0	0	0	0.000110333	5.51663e-05	0	0	0.000110333	0.999669	5.51663e-05	0	5.51663e-05	5.51663e-05	0.000275832	0.000386164	0.000110333	0.999835	0.999338
Replicate 2	G	0.999173	0.999173	0.998676	0.00132399	0.00297898	0	0.00369614	0.00060683	0	0	0	0	0	5.51663e-05	0.997738	5.51663e-05	0	0.000110333	0	5.51663e-05
	T	0.000661996	0.000827495	0.00121366	0.000165499	0.000496497	0.99989	0.000110333	0.000110333	5.51663e-05	0.999779	5.51663e-05	0.000330998	1	0.000386164	0.00143432	0.00060683	0.000220665	0.999724	5.51663e-05	0
	N	0	0	0	0	0	0	0	0	0	0	0	0	0	0	0	0	0	0	0	0
	-	0	0	0	0	0	0	0	0	5.51663e-05	0	0	0	0	0	0	0	0	0	0	0
		G	G	G	A	A	T	A	A	A	T	C	A	T	A	G	A	A	T	C	C
Site 15	A	0	0.000111794	0	0.986585	0.985579	0	0.985243	0.996087	0.997988	0	0.000223589	0.997541	0	0.999217	0.000111794	0.999776	0.999665	0	0.000335383	0.000558971
sABE v3.22 -	C	0	0.000111794	0	0	0.000111794	0.000111794	0	0	0.000223589	0	0.999776	0	0	0	0	0	0	0	0.999665	0.999441
Replicate 3	G	0.999553	0.99877	0.999665	0.0129681	0.0134153	0	0.0144215	0.00368921	0.00145333	0	0	0.00234768	0	0.000335383	0.999329	0	0.000111794	0	0	0
	T	0.000447177	0.00100615	0.000335383	0.000335383	0.00078256	0.999888	0.000335383	0.000223589	0.000335383	1	0	0.000111794	1	0.000447177	0.000558971	0.000223589	0.000223589	1	0	0
	N	0	0	0	0	0	0	0	0	0	0	0	0	0	0	0	0	0	0	0	0
	-	0	0	0	0.000111794	0.000111794	0	0	0	0	0	0	0	0	0	0	0	0	0	0	0
		G	G	G	A	A	T	A	A	A	T	C	A	T	A	G	A	A	T	C	C
Site 15	A	9.13075e-05	0	0	0.445672	0.443481	9.13075e-05	0.442202	0.755113	0.924763	0	0.000273923	0.899836	0	0.985391	0.000913075	0.997991	0.998265	0	9.13075e-05	0.000913075
ABE8e	C	0	0	0	0.000182615	0	9.13075e-05	0.00109569	9.13075e-05	0.000182615	0	0.997991	0	0	0	0	9.13075e-05	9.13075e-05	9.13075e-05	0.999452	0.998448
Replicate 1	G	0.99863	0.999178	0.999087	0.553141	0.554419	0	0.555241	0.243426	0.0731373	0	0	0.097973	0	0.0123265	0.996439	0.000182615	0	0	0	0.000182615
	T	0.000821768	0.00036523	0.000456538	0.000547845	0.00127831	0.999361	0.000913075	0.000639153	0.000456538	0.998539	9.13075e-05	0.000547845	0.998356	0.000639153	0.00127831	0.000547845	0.000456538	0.999178	0	0
	N	0	0	0	0	0	0	0	0	0	0	0	0	0	0	0	0	0	0	0	0
	-	0.000456538	0.000456538	0.000456538	0.000456538	0.000821768	0.000456538	0.000547845	0.00073046	0.00146092	0.00146092	0.00164354	0.00164354	0.00164354	0.00164354	0.00136961	0.001187	0.001187	0.00073046	0.000456538	0.000456538
		G	G	G	A	A	T	A	A	A	T	C	A	T	A	G	A	A	T	C	C
Site 15	A	0	9.6965e-05	0	0.296616	0.290992	9.6965e-05	0.290119	0.683021	0.905459	9.6965e-05	0.000290895	0.862504	0	0.979443	0.00038786	0.997964	0.997479	0.00019393	9.6965e-05	0.00038786
ABE8e	C	0	0	0	9.6965e-05	0	9.6965e-05	0.00038786	0	9.6965e-05	0.000290895	0.99777	9.6965e-05	9.6965e-05	0	9.6965e-05	0	9.6965e-05	0	0.998255	0.998158
Replicate 2	G	0.99903	0.998933	0.999224	0.702124	0.706099	0	0.707457	0.314457	0.0918259	0	0	0.135169	0	0.0182294	0.996412	9.6965e-05	0	0	0	9.6965e-05
	T	0.00038786	0.00038786	0.00019393	0.00058179	0.00184233	0.998739	0.00038786	0.000872685	0.00077572	0.997673	0	0.000290895	0.997964	0.00038786	0.00126054	0.00019393	0.000678755	0.998061	0.00038786	9.6965e-05
	N	0	0	0	0	0	0	0	0	0	0	0	0	0	0	0	0	0	0	0	0
	-	0.00058179	0.00058179	0.00058179	0.00058179	0.00106661	0.00106661	0.0016484	0.0016484	0.00184233	0.0019393	0.0019393	0.0019393	0.0019393	0.0019393	0.00184233	0.00174537	0.00174537	0.00174537	0.00126054	0.00126054
		G	G	G	A	A	T	A	A	A	T	C	A	T	A	G	A	A	T	C	C
Site 15	A	0	0	0.000281057	0.313004	0.31038	0	0.308881	0.716601	0.911373	0.000187371	0.000655799	0.877178	0	0.984823	0	0.998969	0.998501	9.36856e-05	0	0.000187371
ABE8e	C	0	0	9.36856e-05	0.000281057	0.000468428	9.36856e-05	0.00234214	0.000374742	0.000281057	0.000187371	0.997845	9.36856e-05	0	9.36856e-05	9.36856e-05	0	0	9.36856e-05	0.999532	0.999157
Replicate 3	G	0.999532	0.999063	0.998595	0.685029	0.686809	0	0.686903	0.281806	0.0861907	0	0.000187371	0.120948	0	0.013397	0.997939	0	0	0	0	0
	T	0.000187371	0.000655799	0.000749485	0.00112423	0.00159266	0.999438	0.0013116	0.000655799	0.00103054	0.99822	0	0.000468428	0.998782	0.000468428	0.00103054	9.36856e-05	0.000562114	0.999344	0	0.000187371
	N	0	0	0	0	0	0	0	0	0	0	0	0	0	0	0	0	0	0	0	0
	-	0.000281057	0.000281057	0.000281057	0.000562114	0.000749485	0.000468428	0.000562114	0.000562114	0.00112423	0.00140528	0.0013116	0.0013116	0.00121791	0.00121791	0.000936856	0.000936856	0.000936856	0.000468428	0.000468428	0.000468428
		G	G	G	A	A	T	A	A	A	T	C	A	T	A	G	A	A	T	C	C
Site 15	A	0	6.53211e-05	6.53211e-05	0.672088	0.480436	0	0.437259	0.993533	0.997126	0.000195963	0.000130642	0.998106	0	0.99804	0.000522568	0.998759	0.998302	6.53211e-05	0.000130642	0.000261284
sABE v3.22 +	C	6.53211e-05	0	0	6.53211e-05	6.53211e-05	0.000130642	0.000130642	6.53211e-05	0.000130642	6.53211e-05	0.998367	0	0.000195963	0	6.53211e-05	0	0.000261284	6.53211e-05	0.999739	0.999543
Replicate 1	G	0.999216	0.999151	0.998694	0.326409	0.517408	0	0.559997	0.00522568	0.000914495	0	0	0.000195963	0	0.000195963	0.996995	0.000130642	0.000130642	6.53211e-05	6.53211e-05	0
	T	0.000718532	0.000783853	0.000718532	0.000718532	0.00137174	0.999151	0.00163303	0.000195963	0.000195963	0.998302	0	0.000195963	0.998302	0.000261284	0.00111046	0.000326605	0.000522568	0.999477	6.53211e-05	0.000195963
	N	0	0	0	0	0	0	0	0	0	0	0	0	0	0	0	0	0	0	0	0
	-	0	0	0.000522568	0.000718532	0.000718532	0.000718532	0.000979816	0.000979816	0.00163303	0.00143706	0.00150238	0.00150238	0.00150238	0.00150238	0.00130642	0.000783853	0.000783853	0.000326605	0	0
		G	G	G	A	A	T	A	A	A	T	C	A	T	A	G	A	A	T	C	C
Site 15	A	0	0	0	0.635551	0.463946	0	0.415036	0.996367	0.997205	0	0	1	0	1	0	1	1	0	0	0.000279486
sABE v3.22 +	C	0	0	0	0	0	0	0.0019564	0	0	0	1	0	0.000279486	0	0	0	0	0	1	0.999721
Replicate 2	G	1	0.999441	0.999441	0.361934	0.535774	0	0.583007	0.00307434	0.00251537	0	0	0	0	0	0.999162	0	0	0	0	0
	T	0	0.000558971	0.000558971	0.00251537	0.000279486	1	0	0.000558971	0.000279486	1	0	0	0.999721	0	0.000838457	0	0	1	0	0
	N	0	0	0	0	0	0	0	0	0	0	0	0	0	0	0	0	0	0	0	0
	-	0	0	0	0	0	0	0	0	0	0	0	0	0	0	0	0	0	0	0	0
		G	G	G	A	A	T	A	A	A	T	C	A	T	A	G	A	A	T	C	C
Site 15	A	0	0	0	0.655275	0.438039	0	0.41159	0.990342	0.99688	0	0.000148588	0.996285	0	0.99688	0.000594354	0.99584	0.997028	0.000148588	0.000297177	0.000594354
sABE v3.22 +	C	0	0	0	0.000148588	0.000148588	0	0.00148588	0.000148588	0.000148588	0	0.996434	0	0.000148588	0	0	0	0.000445765	0	0.99896	0.998514
Replicate 3	G	0.999257	0.999554	0.99896	0.343834	0.560624	0.000148588	0.58633	0.0077266	0.00104012	0	0	0.000148588	0	0	0.995542	0.000148588	0	0	0	0.000148588
	T	0.000742942	0.000445765	0.00104012	0.000742942	0.000445765	0.999257	0.000148588	0	0	0.998068	0.000148588	0.000297177	0.996731	0	0.000297177	0.000445765	0.000148588	0.998068	0.000148588	0.000148588
	N	0	0	0	0	0	0	0	0	0	0	0	0	0	0	0	0	0	0	0	0
	-	0	0	0	0	0.000742942	0.000594354	0.000445765	0.00178306	0.00193165	0.00193165	0.00326895	0.00326895	0.00312036	0.00312036	0.00356612	0.00356612	0.00237741	0.00178306	0.000594354	0.000594354
Site 16
		G	A	C	A	A	A	G	A	G	G	A	A	G	A	G	A	G	A	C	G
Site 16	A	0	1	0.000207104	0.999793	0.999275	0.999793	0	0.999586	0	0	0.999689	0.999793	0.000103552	0.999482	0	0.999793	0	0.999689	0.000310655	0.000517759
Mock-transfected	C	0.000103552	0	0.999689	0	0.000103552	0	0	0	0	0	0	0	0	0.000103552	0	0	0	0	0.999068	0.000103552
Replicate 1	G	0.999586	0	0	0.000103552	0.000103552	0.000103552	0.999689	0.000103552	0.999793	0.999793	0	0.000103552	0.999689	0.000103552	0.999793	0.000103552	0.999793	0.000103552	0.000103552	0.998654
	T	0.000310655	0	0.000103552	0.000103552	0.000517759	0.000103552	0.000310655	0.000310655	0.000207104	0.000207104	0.000310655	0.000103552	0.000207104	0.000310655	0.000207104	0.000103552	0.000207104	0.000207104	0.000517759	0.000724863
	N	0	0	0	0	0	0	0	0	0	0	0	0	0	0	0	0	0	0	0	0
	-	0	0	0	0	0	0	0	0	0	0	0	0	0	0	0	0	0	0	0	0
		G	A	C	A	A	A	G	A	G	G	A	A	G	A	G	A	G	A	C	G
Site 16	A	0	0.999771	0.000344234	0.999656	0.999426	0.999082	0.000114745	0.999312	0.000229489	0.000114745	0.999771	0.999541	0.000114745	1	0.000114745	0.999771	0	0.998853	0.000114745	0.000114745
Mock-transfected	C	0	0	0.999541	0	0	0	0	0	0	0	0.000114745	0	0	0	0	0	0	0	0.999771	0
Replicate 2	G	0.999771	0	0	0.000344234	0.000344234	0.000344234	0.999656	0.000344234	0.999426	0.999312	0	0.000229489	0.999771	0	0.999885	0.000114745	0.999656	0.000803213	0	0.999197
	T	0.000229489	0.000229489	0.000114745	0	0.000229489	0.000573723	0.000229489	0.000344234	0.000344234	0.000573723	0.000114745	0.000229489	0.000114745	0	0	0.000114745	0.000344234	0.000344234	0.000114745	0.000688468
	N	0	0	0	0	0	0	0	0	0	0	0	0	0	0	0	0	0	0	0	0
	-	0	0	0	0	0	0	0	0	0	0	0	0	0	0	0	0	0	0	0	0
		G	A	C	A	A	A	G	A	G	G	A	A	G	A	G	A	G	A	C	G
Site 16	A	0	0.999664	0.000783962	0.996696	0.996752	0.997424	0	0.999272	0	0.000111995	0.99972	0.999608	5.59973e-05	0.999888	0	0.999832	5.59973e-05	0.999496	0.000391981	0.000111995
Mock-transfected	C	0.000111995	5.59973e-05	0.999216	5.59973e-05	0.000111995	0	0	5.59973e-05	5.59973e-05	0	0.000111995	0.000111995	0	0	0	0	0	0	0.999384	0
Replicate 3	G	0.999608	0.000167992	0	0.00302385	0.00302385	0.0021839	0.999832	0.00061597	0.999552	0.999552	5.59973e-05	0.000111995	0.999832	0	0.999888	0.000111995	0.999888	5.59973e-05	0	0.998824
	T	0.000279987	0.000111995	0	0.000223989	0.000111995	0.000391981	0.000167992	5.59973e-05	0.000391981	0.000335984	0.000111995	0.000167992	0.000111995	0.000111995	0.000111995	5.59973e-05	5.59973e-05	0.000447978	0.000223989	0.00106395
	N	0	0	0	0	0	0	0	0	0	0	0	0	0	0	0	0	0	0	0	0
	-	0	0	0	0	0	0	0	0	0	0	0	0	0	0	0	0	0	0	0	0
		G	A	C	A	A	A	G	A	G	G	A	A	G	A	G	A	G	A	C	G
Site 16	A	0	0.999402	0.000398963	0.994614	0.994415	0.994415	0	0.998604	0	0	0.999202	0.999402	0	1	0.00139637	1	0.000199481	0.999601	0.000398963	0
sABE v3.22 -	C	0	0.000199481	0.999601	0	0.000199481	0	0	0	0	0	0	0	0	0	0	0	0	0	0.999202	0
Replicate 1	G	0.999202	0	0	0.00498703	0.00498703	0.00498703	0.999601	0.000598444	0.999601	0.999601	0.000398963	0.000199481	0.999801	0	0.998604	0	0.999402	0.000199481	0	0.999601
	T	0.000797925	0.000199481	0	0.000398963	0.000398963	0.000598444	0.000398963	0.000797925	0.000398963	0.000398963	0.000398963	0.000398963	0.000199481	0	0	0	0.000398963	0.000199481	0.000398963	0.000398963
	N	0	0	0	0	0	0	0	0	0	0	0	0	0	0	0	0	0	0	0	0
	-	0	0.000199481	0	0	0	0	0	0	0	0	0	0	0	0	0	0	0	0	0	0
		G	A	C	A	A	A	G	A	G	G	A	A	G	A	G	A	G	A	C	G
Site 16	A	0	0.999303	0.000278707	0.99568	0.99568	0.995541	0	0.996934	0	0	0.999443	0.999861	0	1	0.000278707	1	0	0.999721	0.000278707	0.000139353
sABE v3.22 -	C	0	0	0.999721	0	0.000139353	0	0	0	0	0	0	0	0	0	0	0	0	0	0.999443	0
Replicate 2	G	0.999582	0.00041806	0	0.0041806	0.0041806	0.0041806	0.999025	0.00236901	0.999443	0.999861	0.000139353	0	0.999721	0	0.999721	0	1	0	0	0.999303
	T	0.00041806	0.000278707	0	0.000139353	0	0.000139353	0.000975474	0.000696767	0.000557414	0.000139353	0.00041806	0.000139353	0.000278707	0	0	0	0	0.000278707	0.000278707	0.000557414
	N	0	0	0	0	0	0	0	0	0	0	0	0	0	0	0	0	0	0	0	0
	-	0	0	0	0	0	0.000139353	0	0	0	0	0	0	0	0	0	0	0	0	0	0
		G	A	C	A	A	A	G	A	G	G	A	A	G	A	G	A	G	A	C	G
Site 16	A	0	0.997778	0	0.951852	0.951111	0.951111	0	0.960741	0	0	0.994815	1	0	1	0	1	0	0.999259	0.000740741	0
sABE v3.22 -	C	0	0	1	0	0.000740741	0	0	0	0	0	0	0	0	0	0	0	0	0	0.998519	0
Replicate 3	G	0.999259	0.00148148	0	0.0459259	0.0466667	0.0459259	1	0.0377778	1	1	0.00518519	0	0.999259	0	0.999259	0	1	0	0	1
	T	0.000740741	0.000740741	0	0.00222222	0.00148148	0.00296296	0	0.000740741	0	0	0	0	0.000740741	0	0.000740741	0	0	0.000740741	0.000740741	0
	N	0	0	0	0	0	0	0	0	0	0	0	0	0	0	0	0	0	0	0	0
	-	0	0	0	0	0	0	0	0.000740741	0	0	0	0	0	0	0	0	0	0	0	0
		G	A	C	A	A	A	G	A	G	G	A	A	G	A	G	A	G	A	C	G
Site 16	A	0.000116144	0.987573	0.000232288	0.379791	0.380836	0.382811	0	0.519048	0	0	0.929036	0.989315	0	0.995935	0	0.997793	0.000116144	0.997909	0.000116144	0
ABE8e	C	0.000232288	0.000232288	0.998955	0.000232288	0	0.00058072	0	0.000116144	0	0.000116144	0.000116144	0.00116144	0	0.000116144	0	0	0.000116144	0.000116144	0.998839	0.000116144
Replicate 1	G	0.998955	0.0114983	0.000116144	0.618815	0.617305	0.614518	0.998955	0.478049	0.998374	0.99849	0.0689895	0.00789779	0.998142	0.00197445	0.998026	0.000232288	0.997909	0.000232288	0	0.998606
	T	0.00058072	0.000348432	0.000232288	0.000464576	0.00058072	0.000813008	0	0.000696864	0.00058072	0.000116144	0.000116144	0.000232288	0.000116144	0.000232288	0.000232288	0.000232288	0.000116144	0.000116144	0	0.000232288
	N	0	0	0	0	0	0	0	0	0	0	0	0	0	0	0	0	0	0	0	0
	-	0.000116144	0.000348432	0.000464576	0.000696864	0.00127758	0.00127758	0.0010453	0.00209059	0.0010453	0.00127758	0.00174216	0.00139373	0.00174216	0.00174216	0.00174216	0.00174216	0.00174216	0.00162602	0.0010453	0.0010453
		G	A	C	A	A	A	G	A	G	G	A	A	G	A	G	A	G	A	C	G
Site 16	A	0	0.98538	0.000652656	0.428534	0.429317	0.430753	0	0.55032	0	0	0.930035	0.99008	0.000130531	0.996867	0	0.999347	0	0.999347	0	0
ABE8e	C	0	0.000261063	0.998434	0.000130531	0	0.000130531	0	0.000391594	0	0	0.000130531	0.00195797	0	0.000130531	0	0.000130531	0	0	0.999347	0
Replicate 2	G	0.999608	0.0140974	0.000130531	0.569769	0.569116	0.567419	0.999086	0.446286	0.999217	0.998956	0.0681373	0.00639603	0.999086	0.0020885	0.999347	0	0.999217	0	0	0.998825
	T	0.000391594	0	0.000391594	0.000391594	0.000261063	0.000391594	0.000130531	0.000522125	0.000261063	0.000522125	0.000522125	0.00117478	0.000391594	0.000522125	0.000261063	0.000130531	0.000130531	0	0	0.000652656
	N	0	0	0	0	0	0	0	0	0	0	0	0	0	0	0	0	0	0	0	0
	-	0	0.000261063	0.000391594	0.00117478	0.00130531	0.00130531	0.000783188	0.00248009	0.000522125	0.000522125	0.00117478	0.000391594	0.000391594	0.000391594	0.000391594	0.000391594	0.000652656	0.000652656	0.000652656	0.000522125
		G	A	C	A	A	A	G	A	G	G	A	A	G	A	G	A	G	A	C	G
Site 16	A	0	0.985794	0.000343682	0.478062	0.479207	0.479436	0.000114561	0.588842	0.000114561	0.000114561	0.938023	0.990835	0	0.995761	0	0.997938	0	0.997938	0.000114561	0.000114561
ABE8e	C	0	0.000343682	0.99599	0	0.000229121	0	0	0	0	0	0.000114561	0.000801925	0	0	0	0.000114561	0	0	0.99874	0
Replicate 3	G	0.997594	0.0109978	0	0.51621	0.514836	0.513919	0.995188	0.405086	0.995761	0.99599	0.0575095	0.00492611	0.997709	0.00206209	0.997938	0.000114561	0.998052	0.000229121	0.000114561	0.999542
	T	0.000458243	0.000343682	0.000343682	0.000687364	0.000343682	0.000916485	0.000229121	0.000572803	0.000458243	0.000229121	0.000114561	0.000572803	0.000229121	0.000114561	0.000343682	0.000229121	0.000343682	0.000229121	0.000229121	0.000114561
	N	0	0	0	0	0	0	0	0	0	0	0	0	0	0	0	0	0	0	0	0
	-	0.00194753	0.00252033	0.00332226	0.00504067	0.00538435	0.00572803	0.00446787	0.00549891	0.00366594	0.00366594	0.00423874	0.00286402	0.00206209	0.00206209	0.00171841	0.00160385	0.00160385	0.00160385	0.000801925	0.000229121
		G	A	C	A	A	A	G	A	G	G	A	A	G	A	G	A	G	A	C	G
Site 16	A	0.000653263	0.996806	0.000362924	0.469043	0.470131	0.6341	0.000508093	0.958627	7.25847e-05	0	0.996371	0.996734	7.25847e-05	0.99804	0.000145169	0.998113	0	0.998548	0.000362924	0.000217754
sABE v3.22 +	C	0	0	0.996879	7.25847e-05	0.000798432	7.25847e-05	0	7.25847e-05	0	0	0	7.25847e-05	0	0	0	0	0	7.25847e-05	0.998548	0
Replicate 1	G	0.997677	0.00174203	0	0.526385	0.523772	0.360456	0.994701	0.0358569	0.994774	0.997387	0.000653263	0.000798432	0.997968	0	0.99804	0	0.998476	0.000145169	0	0.999419
	T	0.000290339	7.25847e-05	0.000290339	0.000290339	0.000508093	0.000362924	0	0.000217754	0.000653263	0.000145169	7.25847e-05	0.000435508	0	0	7.25847e-05	0.000145169	0.000362924	7.25847e-05	0	7.25847e-05
	N	0	0	0	0	0	0	0	0	0	0	0	0	0	0	0	0	0	0	0	0
	-	0.00137911	0.00137911	0.00246788	0.00420992	0.00479059	0.00500835	0.00479059	0.0052261	0.00450025	0.00246788	0.00290339	0.00195979	0.00195979	0.00195979	0.00174203	0.00174203	0.00116136	0.00116136	0.00108877	0.000290339
		G	A	C	A	A	A	G	A	G	G	A	A	G	A	G	A	G	A	C	G
Site 16	A	0	0.99742	0.000286697	0.580275	0.581709	0.708429	0	0.952982	0	0	0.994266	0.998567	0	0.998567	0	0.99914	0.000286697	0.999427	0	0.00114679
sABE v3.22 +	C	0.000286697	0	0.997993	0	0.000573394	0.000286697	0	0	0	0	0	0	0	0	0	0	0	0	0.999713	0
Replicate 2	G	0.998567	0.00172018	0	0.416858	0.414564	0.285264	0.99656	0.0441514	0.997133	0.997993	0.00430046	0.000286697	0.99914	0	0.999427	0.000286697	0.998567	0	0	0.998567
	T	0.000286697	0	0.000286697	0	0	0.000860092	0.000573394	0	0.000286697	0.000573394	0	0.000286697	0	0.000286697	0	0	0.000573394	0	0	0.000286697
	N	0	0	0	0	0	0	0	0	0	0	0	0	0	0	0	0	0	0	0	0
	-	0.000860092	0.000860092	0.00143349	0.00286697	0.00315367	0.00516055	0.00286697	0.00286697	0.00258028	0.00143349	0.00143349	0.000860092	0.000860092	0.00114679	0.000573394	0.000573394	0.000573394	0.000573394	0.000286697	0
		G	A	C	A	A	A	G	A	G	G	A	A	G	A	G	A	G	A	C	G
Site 16	A	0	0.997177	0.000268853	0.50289	0.503966	0.646727	0	0.949052	0	0	0.993144	0.994757	0.000134427	0.995967	0	0.996505	0	0.994489	0.000672133	0
sABE v3.22 +	C	0	0	0.994489	0	0.000268853	0.000268853	0	0	0	0	0	0.000134427	0	0	0.000268853	0	0.000134427	0	0.995833	0
Replicate 3	G	0.998656	0.00107541	0.000672133	0.491464	0.489044	0.345477	0.993951	0.0446297	0.993144	0.993816	0.00040328	0.000134427	0.995564	0.000134427	0.995967	0	0.995564	0.000537707	0	0.995698
	T	0	0.000134427	0.000134427	0.00040328	0.00040328	0.000268853	0	0.000134427	0.00080656	0	0	0.000268853	0.000134427	0.000134427	0.00040328	0	0.000134427	0.000537707	0	0.00107541
	N	0	0	0	0	0	0	0	0	0	0	0	0	0	0	0	0	0	0	0	0
	-	0.00134427	0.00161312	0.00443608	0.00524264	0.00631805	0.00725904	0.0060492	0.00618363	0.0060492	0.00618363	0.00645248	0.00470493	0.00416723	0.00376395	0.00336067	0.00349509	0.00416723	0.00443608	0.00349509	0.00322624
Site 17
		C	A	C	A	C	A	C	A	C	T	T	A	G	A	A	T	C	T	G	T
Site 17	A	0	0.999358	8.0289e-05	0.999197	0	0.999438	0	0.981373	0.000160578	8.0289e-05	0	0.999759	8.0289e-05	0.99992	0.999599	0	0	8.0289e-05	0	0
Mock-transfected	C	0.999599	0.000160578	0.999518	0.000160578	0.999679	0.000240867	0.999599	0.000321156	0.981774	0.000160578	0	0.000240867	8.0289e-05	0	0.000321156	0	1	0.000321156	0	8.0289e-05
Replicate 1	G	0	0.000160578	0	0.000240867	0	0	0	0	0	0	8.0289e-05	0	0.999839	8.0289e-05	0	0	0	8.0289e-05	1	0
	T	8.0289e-05	0	8.0289e-05	8.0289e-05	0	0	8.0289e-05	8.0289e-05	8.0289e-05	0.999759	0.99992	0	0	0	8.0289e-05	1	0	0.999518	0	0.99992
	N	0	0	0	0	0	0	0	0	0	0	0	0	0	0	0	0	0	0	0	0
	-	0.000321156	0.000321156	0.000321156	0.000321156	0.000321156	0.000321156	0.000321156	0.0182256	0.0179847	0	0	0	0	0	0	0	0	0	0	0
		C	A	C	A	C	A	C	A	C	T	T	A	G	A	A	T	C	T	G	T
Site 17	A	0.000187741	0.999718	0	0.999625	0	0.999812	0	0.982071	9.38703e-05	0.000187741	9.38703e-05	0.999812	9.38703e-05	1	0.999249	9.38703e-05	0.000375481	0	9.38703e-05	9.38703e-05
Mock-transfected	C	0.999718	0.000281611	1	9.38703e-05	0.999812	9.38703e-05	0.999906	0.000187741	0.982446	0.000187741	9.38703e-05	9.38703e-05	9.38703e-05	0	0.000469351	9.38703e-05	0.999625	0.000469351	9.38703e-05	9.38703e-05
Replicate 2	G	0	0	0	9.38703e-05	0	0	9.38703e-05	9.38703e-05	0	0	9.38703e-05	9.38703e-05	0.999531	0	0.000281611	9.38703e-05	0	0	0.999812	0
	T	9.38703e-05	0	0	0.000187741	0.000187741	9.38703e-05	0	0.000187741	0	0.999625	0.999718	0	0.000281611	0	0	0.999718	0	0.999531	0	0.999812
	N	0	0	0	0	0	0	0	0	0	0	0	0	0	0	0	0	0	0	0	0
	-	0	0	0	0	0	0	0	0.0174599	0.0174599	0	0	0	0	0	0	0	0	0	0	0
		C	A	C	A	C	A	C	A	C	T	T	A	G	A	A	T	C	T	G	T
Site 17	A	0	0.999444	0	0.997925	7.41207e-05	0.998036	0	0.983582	0	0.000333543	0.000148241	0.999815	0	0.999778	0.999111	7.41207e-05	0	0.000259423	0	0.000148241
Mock-transfected	C	0.999963	0.000185302	0.999963	0.000185302	0.999481	0.000259423	0.999926	0.000370604	0.984768	0.000592966	0.000185302	0.000148241	0.000148241	7.41207e-05	0.000741207	0.000111181	0.999815	0.000259423	0	0
Replicate 3	G	0	0.000296483	0	0.00163066	0	0.00155654	0	0.000778268	3.70604e-05	0.000222362	0.000407664	0	0.999815	7.41207e-05	0.000111181	3.70604e-05	0	7.41207e-05	0.999963	0
	T	0	3.70604e-05	0	0.000222362	0.000444724	0.000148241	7.41207e-05	7.41207e-05	0	0.998851	0.999222	0	0	3.70604e-05	0	0.999741	0.000148241	0.99937	3.70604e-05	0.999852
	N	0	0	0	0	0	0	0	0	0	0	0	0	0	0	0	0	0	0	0	0
	-	3.70604e-05	3.70604e-05	3.70604e-05	3.70604e-05	0	0	0	0.0151948	0.0151948	0	3.70604e-05	3.70604e-05	3.70604e-05	3.70604e-05	3.70604e-05	3.70604e-05	3.70604e-05	3.70604e-05	0	0
		C	A	C	A	C	A	C	A	C	T	T	A	G	A	A	T	C	T	G	T
Site 17	A	0	0.998327	0	0.997886	0	0.997446	0	0.981858	0	8.80669e-05	8.80669e-05	0.997886	0	0.998415	0.997974	8.80669e-05	0	8.80669e-05	0.000176134	0
sABE v3.22 -	C	0.999648	0.000176134	0.99956	0.000176134	0.999736	0.000352268	0.999648	0.000264201	0.983443	0.000440335	8.80669e-05	8.80669e-05	0	0	0.000528402	8.80669e-05	0.998503	0.000352268	0	0
Replicate 1	G	0	0.0010568	0	0.0015852	0	0.00193747	0	0.00114487	0	8.80669e-05	0	0.000440335	0.998415	0	0	0	0	8.80669e-05	0.999736	0
	T	8.80669e-05	0.000176134	0.000176134	8.80669e-05	0	0	8.80669e-05	8.80669e-05	0	0.999384	0.998327	8.80669e-05	8.80669e-05	8.80669e-05	0	0.998327	0	0.997974	8.80669e-05	1
	N	0	0	0	0	0	0	0	0	0	0	0	0	0	0	0	0	0	0	0	0
	-	0.000264201	0.000264201	0.000264201	0.000264201	0.000264201	0.000264201	0.000264201	0.0166446	0.0165566	0	0.00149714	0.00149714	0.00149714	0.00149714	0.00149714	0.00149714	0.00149714	0.00149714	0	0
		C	A	C	A	C	A	C	A	C	T	T	A	G	A	A	T	C	T	G	T
Site 17	A	6.31792e-05	0.999495	0	0.997536	0	0.997852	0	0.984079	6.31792e-05	0	0.000189538	0.999495	6.31792e-05	0.999874	0.999179	6.31792e-05	6.31792e-05	6.31792e-05	0	0
sABE v3.22 -	C	0.999747	0.000126358	0.999747	6.31792e-05	0.999874	0.000505433	0.999937	0.000189538	0.985911	0.000442254	0.00101087	0.000189538	0	0	0.00075815	0.000189538	0.999937	0.000189538	0	0.000126358
Replicate 2	G	6.31792e-05	0.000315896	0	0.00233763	0	0.00164266	0	0.00170584	0	0	0.000379075	0.000315896	0.999874	0.000126358	6.31792e-05	0	0	0	1	6.31792e-05
	T	0.000126358	6.31792e-05	0.000252717	6.31792e-05	0.000126358	0	6.31792e-05	0	0	0.999558	0.998421	0	6.31792e-05	0	0	0.999747	0	0.999747	0	0.99981
	N	0	0	0	0	0	0	0	0	0	0	0	0	0	0	0	0	0	0	0	0
	-	0	0	0	0	0	0	0	0.0140258	0.0140258	0	0	0	0	0	0	0	0	0	0	0
		C	A	C	A	C	A	C	A	C	T	T	A	G	A	A	T	C	T	G	T
Site 17	A	0	0.990237	0	0.986192	0	0.986611	0.00013947	0.973222	0	0.00013947	0.00013947	0.996234	0	1	0.999861	0	0.00013947	0.00013947	0.00013947	0
sABE v3.22 -	C	0.999861	0.00013947	1	0.00041841	1	0.00027894	0.999582	0.00055788	0.985774	0	0.00013947	0.00013947	0	0	0.00013947	0.00027894	0.999861	0.00013947	0	0
Replicate 3	G	0	0.00948396	0	0.0133891	0	0.0131102	0.00013947	0.011855	0	0	0.00027894	0.00348675	1	0	0	0	0	0	0.999861	0
	T	0.00013947	0.00013947	0	0	0	0	0.00013947	0.00027894	0	0.999721	0.999442	0.00013947	0	0	0	0.999721	0	0.999721	0	1
	N	0	0	0	0	0	0	0	0	0	0	0	0	0	0	0	0	0	0	0	0
	-	0	0	0	0	0	0	0	0.0140865	0.0142259	0.00013947	0	0	0	0	0	0	0	0	0	0
		C	A	C	A	C	A	C	A	C	T	T	A	G	A	A	T	C	T	G	T
Site 17	A	0	0.527929	0	0.340369	0.00024077	0.338443	0.000321027	0.34687	0.000160514	8.02568e-05	8.02568e-05	0.791894	0	0.991172	0.993178	0	0.000321027	0	0.000321027	0
ABE8e	C	0.995666	0.000321027	0.994623	0.000160514	0.990851	0.000481541	0.991894	0.000481541	0.985714	0.000401284	0.00024077	0.000401284	0.000401284	0.00024077	0.000802568	0.000401284	0.994141	8.02568e-05	0.000160514	0.000160514
Replicate 1	G	8.02568e-05	0.466854	0.000160514	0.654093	0.00136437	0.655056	0.00136437	0.638604	0.000561798	0.00024077	0.000160514	0.201124	0.993499	0.00224719	0	0	0	0	0.997271	0
	T	0	0.00024077	0.00024077	0.000160514	0.0024077	0.000642055	0.000642055	0.00024077	8.02568e-05	0.995185	0.993258	0.000321027	0.000160514	0.000401284	8.02568e-05	0.99382	0	0.995506	8.02568e-05	0.997673
	N	0	0	0	0	0	0	0	0	0	0	0	0	0	0	0	0	0	0	0	0
	-	0.00425361	0.0046549	0.00497592	0.00521669	0.00513644	0.00537721	0.00577849	0.0138042	0.0134831	0.0040931	0.00626003	0.00626003	0.005939	0.005939	0.005939	0.00577849	0.00553772	0.00441413	0.00216693	0.00216693
		C	A	C	A	C	A	C	A	C	T	T	A	G	A	A	T	C	T	G	T
Site 17	A	0	0.508445	0.000108968	0.315354	0	0.314591	0.000435872	0.323635	0.000326904	0.000326904	0	0.777923	0	0.988449	0.99259	0	0.000108968	0	0	0
ABE8e	C	0.99793	0.000762777	0.997821	0.000217936	0.99575	0.000326904	0.992917	0.000762777	0.986815	0.00054484	0.00054484	0.000108968	0.000108968	0	0.000980713	0.000108968	0.993789	0.000435872	0	0
Replicate 2	G	0	0.488722	0	0.681268	0.000980713	0.681159	0.00207039	0.663071	0.000653808	0.000108968	0	0.214994	0.993571	0.00501253	0	0	0	0	0.999128	0
	T	0	0	0	0.000217936	0.000108968	0.000217936	0.000326904	0.000108968	0	0.994987	0.992917	0.000435872	0	0.000217936	0.000108968	0.993789	0	0.995968	0	0.999128
	N	0	0	0	0	0	0	0	0	0	0	0	0	0	0	0	0	0	0	0	0
	-	0.00207039	0.00207039	0.00207039	0.00294214	0.00316007	0.00370491	0.00424975	0.0124224	0.0122044	0.00403182	0.00653808	0.00653808	0.00632015	0.00632015	0.00632015	0.00610221	0.00610221	0.00359595	0.000871745	0.000871745
		C	A	C	A	C	A	C	A	C	T	T	A	G	A	A	T	C	T	G	T
Site 17	A	0	0.583013	9.86485e-05	0.416297	0.000789188	0.418368	0.000197297	0.423498	0.000197297	9.86485e-05	0	0.813752	0	0.995068	0.994969	0	9.86485e-05	0	9.86485e-05	0.000197297
ABE8e	C	0.994278	0.000591891	0.993686	9.86485e-05	0.990234	9.86485e-05	0.990826	0.00128243	0.985992	0.000493243	0.000197297	0.000295946	0	9.86485e-05	0.000789188	9.86485e-05	0.995561	0.000197297	0	0
Replicate 3	G	0	0.409983	0	0.577094	0.00128243	0.573937	0.00118378	0.56062	0.000394594	9.86485e-05	9.86485e-05	0.180329	0.995857	0.00069054	0	0	0	9.86485e-05	0.996745	0
	T	0.000197297	0.000591891	0.000295946	0	0.000591891	0	0.00069054	0	0	0.994673	0.994278	0.000197297	0	0	9.86485e-05	0.995758	0	0.995659	0	0.996646
	N	0	0	0	0	0	0	0	0	0	0	0	0	0	0	0	0	0	0	0	0
	-	0.00552432	0.00582026	0.00591891	0.0065108	0.00710269	0.00759594	0.00710269	0.0146	0.0134162	0.00463648	0.00542567	0.00542567	0.00414324	0.00414324	0.00414324	0.00414324	0.00434053	0.00404459	0.00315675	0.00315675
		C	A	C	A	C	A	C	A	C	T	T	A	G	A	A	T	C	T	G	T
Site 17	A	0	0.961796	4.71076e-05	0.528641	4.71076e-05	0.541172	0	0.809214	0.00018843	0.000141323	0	0.99821	4.71076e-05	0.998398	0.99788	0	4.71076e-05	0	0	0
sABE v3.22 +	C	0.999953	0.000423968	0.999859	0.00113058	0.999152	0.000235538	0.999576	0.000329753	0.989542	0.000235538	0.000235538	9.42152e-05	0	0.000141323	0.000565291	0.000141323	0.99854	0.000329753	0.000141323	9.42152e-05
Replicate 1	G	0	0.0376861	0	0.468768	0.000706614	0.458027	0.000141323	0.180139	4.71076e-05	9.42152e-05	0.000235538	0.000235538	0.998493	4.71076e-05	9.42152e-05	0	0	0	0.999859	0
	T	0	4.71076e-05	4.71076e-05	0.00141323	4.71076e-05	0.000329753	4.71076e-05	0.000376861	0	0.998775	0.997833	4.71076e-05	4.71076e-05	0	4.71076e-05	0.998445	0	0.998681	0	0.999906
	N	0	0	0	0	0	0	0	0	0	0	0	0	0	0	0	0	0	0	0	0
	-	4.71076e-05	4.71076e-05	4.71076e-05	4.71076e-05	4.71076e-05	0.000235538	0.000235538	0.0099397	0.0102223	0.000753721	0.00169587	0.00141323	0.00141323	0.00141323	0.00141323	0.00141323	0.00141323	0.000989259	0	0
		C	A	C	A	C	A	C	A	C	T	T	A	G	A	A	T	C	T	G	T
Site 17	A	0	0.977504	0	0.633656	0	0.648486	0	0.862134	0	0	0	0.997361	0	0.998366	0.997989	0	0	0	0	0
sABE v3.22 +	C	0.999497	0.000251351	0.998869	0	0.998743	0.000377027	0.998618	0.000125676	0.988061	0.000251351	0.000125676	0.000125676	0	0	0.000251351	0	0.998618	0	0.000125676	0
Replicate 2	G	0	0.0211135	0	0.364962	0.000125676	0.349881	0	0.125676	0.000125676	0	0	0.00113108	0.998743	0	0.000377027	0	0	0	0.999246	0
	T	0	0	0	0.000251351	0	0.000125676	0	0.000125676	0	0.998492	0.998618	0.000125676	0	0	0	0.998618	0	0.999372	0	0.999372
	N	0	0	0	0	0	0	0	0	0	0	0	0	0	0	0	0	0	0	0	0
	-	0.000502702	0.00113108	0.00113108	0.00113108	0.00113108	0.00113108	0.00138243	0.0119392	0.0118135	0.00125676	0.00125676	0.00125676	0.00125676	0.00163378	0.00138243	0.00138243	0.00138243	0.000628378	0.000628378	0.000628378
		C	A	C	A	C	A	C	A	C	T	T	A	G	A	A	T	C	T	G	T
Site 17	A	0	0.959252	0	0.531354	0	0.552772	7.73216e-05	0.821774	7.73216e-05	0.000618573	7.73216e-05	0.995747	0	0.997294	0.99683	0	0	7.73216e-05	7.73216e-05	0
sABE v3.22 +	C	0.999227	0	0.999072	0	0.998686	0.000154643	0.998995	0.000154643	0.988092	0.000386608	0.000154643	7.73216e-05	0.000154643	7.73216e-05	0.000309286	7.73216e-05	0.99799	0.000309286	0	0
Replicate 3	G	0	0.0399753	0	0.466868	7.73216e-05	0.445836	0.000231965	0.166087	7.73216e-05	7.73216e-05	0	0.00162375	0.997294	7.73216e-05	0.000154643	0	0	7.73216e-05	0.999768	0
	T	7.73216e-05	7.73216e-05	0.000231965	0.0010825	0	0	0	7.73216e-05	0	0.997371	0.997216	0	0	0	0.000154643	0.997912	0	0.998531	0.000154643	1
	N	0	0	0	0	0	0	0	0	0	0	0	0	0	0	0	0	0	0	0	0
	-	0.000695894	0.000695894	0.000695894	0.000695894	0.00123715	0.00123715	0.000695894	0.0119075	0.0117529	0.00154643	0.00255161	0.00255161	0.00255161	0.00255161	0.00255161	0.00201036	0.00201036	0.00100518	0	0
Site 18
		G	G	C	C	C	A	G	A	C	T	G	A	G	C	A	C	G	T	G	A
Site 18	A	0.000648228	0.000216076	0.000288101	0.000144051	7.20254e-05	0.999712	0	0.999712	0.000216076	0.000216076	0	0.99964	7.20254e-05	0	0.999784	0.000432152	0.000144051	0	0	0.999856
Mock-transfected	C	0	0	0.999496	0.999784	0.99964	0	0	0	0.999784	7.20254e-05	0	0	0	0.999928	0	0.999568	0	7.20254e-05	0	0
Replicate 1	G	0.99928	0.999568	0	0	0	0.000216076	0.999928	0.000216076	0	0	0.999928	0.000216076	0.999568	0	0	0	0.999784	0	0.999784	0
	T	7.20254e-05	0.000144051	0.000216076	7.20254e-05	0.000288101	7.20254e-05	7.20254e-05	7.20254e-05	0	0.999712	7.20254e-05	0.000144051	0.000360127	7.20254e-05	0.000216076	0	7.20254e-05	0.999856	0.000144051	7.20254e-05
	N	0	0	0	0	0	0	0	0	0	0	0	0	0	0	0	0	0	0	0	0
	-	0	7.20254e-05	0	0	0	0	0	0	0	0	0	0	0	0	0	0	0	7.20254e-05	7.20254e-05	7.20254e-05
		G	G	C	C	C	A	G	A	C	T	G	A	G	C	A	C	G	T	G	A
Site 18	A	0.000835499	0.000185667	0.0002785	0.000742666	0	0.997586	0	0.997679	9.28333e-05	9.28333e-05	0	0.999722	0	0.000649833	0.999629	0.000742666	9.28333e-05	0	0.0002785	0.999629
Mock-transfected	C	0	0	0.999536	0.998979	0.999907	0	0	0	0.999907	9.28333e-05	0	0	0	0.999165	9.28333e-05	0.998979	0	9.28333e-05	0	0.000185667
Replicate 2	G	0.9987	0.999536	0	9.28333e-05	9.28333e-05	0.002228	0.99935	0.002228	0	0	0.999722	0.0002785	0.999814	9.28333e-05	9.28333e-05	9.28333e-05	0.999814	0	0.999536	9.28333e-05
	T	0.000464166	0.0002785	0.000185667	0.000185667	0	0.000185667	0.000649833	9.28333e-05	0	0.999814	0.0002785	0	0.000185667	9.28333e-05	0.000185667	0.000185667	9.28333e-05	0.999907	0.000185667	9.28333e-05
	N	0	0	0	0	0	0	0	0	0	0	0	0	0	0	0	0	0	0	0	0
	-	0	0	0	0	0	0	0	0	0	0	0	0	0	0	0	0	0	0	0	0
		G	G	C	C	C	A	G	A	C	T	G	A	G	C	A	C	G	T	G	A
Site 18	A	0.000298659	0.000119464	0.000209061	0.000238927	2.98659e-05	0.998477	8.95977e-05	0.999492	0.00014933	5.97318e-05	8.95977e-05	0.999791	0	0.00014933	0.999731	0.000447989	2.98659e-05	2.98659e-05	5.97318e-05	0.999791
Mock-transfected	C	2.98659e-05	0	0.999582	0.999522	0.999642	5.97318e-05	0	0	0.999821	0	0	0	2.98659e-05	0.999642	0	0.999462	0	0.00014933	0	5.97318e-05
Replicate 3	G	0.999462	0.999731	0	0	5.97318e-05	0.00119464	0.999642	0.000179195	0	0	0.999791	0.000119464	0.999731	5.97318e-05	5.97318e-05	2.98659e-05	0.999791	0	0.999791	5.97318e-05
	T	0.000209061	0.00014933	0.000209061	0.000238927	0.000268793	0.000268793	0.000268793	0.000328525	2.98659e-05	0.99994	0.000119464	8.95977e-05	0.000238927	0.00014933	0.000209061	5.97318e-05	0.000179195	0.999821	0.00014933	8.95977e-05
	N	0	0	0	0	0	0	0	0	0	0	0	0	0	0	0	0	0	0	0	0
	-	0	0	0	0	0	0	0	0	0	0	0	0	0	0	0	0	0	0	0	0
		G	G	C	C	C	A	G	A	C	T	G	A	G	C	A	C	G	T	G	A
Site 18	A	0.000654083	0	9.34405e-05	0.000186881	9.34405e-05	0.995982	0	0.996636	9.34405e-05	9.34405e-05	9.34405e-05	0.999533	0	0.000186881	0.999626	0.000934405	0	0	9.34405e-05	0.99972
sABE v3.22 -	C	9.34405e-05	0	0.999907	0.999346	0.99972	0	0	0	0.999907	0	0	0	0	0.999533	0	0.999066	0	9.34405e-05	0	9.34405e-05
Replicate 1	G	0.999066	0.999813	0	0	0	0.00383106	0.999813	0.00317698	0	0	0.999813	0.000186881	0.999159	9.34405e-05	9.34405e-05	0	0.999907	0	0.999626	0
	T	0.000186881	0.000186881	0	0.000467202	0.000186881	0.000186881	0.000186881	0.000186881	0	0.999907	9.34405e-05	0.000280321	0.000840964	0.000186881	0.000280321	0	9.34405e-05	0.99972	9.34405e-05	0
	N	0	0	0	0	0	0	0	0	0	0	0	0	0	0	0	0	0	0	0	0
	-	0	0	0	0	0	0	0	0	0	0	0	0	0	0	0	0	0	0.000186881	0.000186881	0.000186881
		G	G	C	C	C	A	G	A	C	T	G	A	G	C	A	C	G	T	G	A
Site 18	A	0.00028372	0	0.000226976	0	0	0.999149	0	0.999319	5.6744e-05	0	0	0.999716	0	0.000113488	0.999603	0.000397208	5.6744e-05	0.000113488	0	0.99773
sABE v3.22 -	C	0	0	0.999489	0.999887	0.999773	0.000113488	0	5.6744e-05	0.99983	5.6744e-05	0	5.6744e-05	0	0.999773	0	0.999546	0	0	0	0
Replicate 2	G	0.999603	0.999773	5.6744e-05	0	0.000113488	0.000453952	0.999716	0.000453952	0.000113488	0	0.999943	0.000170232	0.99983	5.6744e-05	0	0	0.999773	0	0.9979	0.000170232
	T	0.000113488	0.000226976	0.000226976	0.000113488	0.000113488	0.00028372	0.00028372	0.000170232	0	0.999943	5.6744e-05	5.6744e-05	0.000170232	5.6744e-05	0.000397208	5.6744e-05	0.000170232	0.997787	0	0
	N	0	0	0	0	0	0	0	0	0	0	0	0	0	0	0	0	0	0	0	0
	-	0	0	0	0	0	0	0	0	0	0	0	0	0	0	0	0	0	0.00209953	0.00209953	0.00209953
		G	G	C	C	C	A	G	A	C	T	G	A	G	C	A	C	G	T	G	A
Site 18	A	0.000693161	0.000115527	0.000115527	0.000231054	0.000115527	0.990758	0	0.994339	0	0	0	0.999076	0.000115527	0	0.99896	0.00034658	0	0	0.000115527	0.997112
sABE v3.22 -	C	0	0	0.999076	0.999307	0.999422	0	0	0	0.999769	0	0	0	0	0.999653	0	0.99896	0	0	0	0.000115527
Replicate 3	G	0.99896	0.999769	0	0	0	0.00889556	0.999422	0.00496765	0	0	0.999538	0.00034658	0.999191	0	0.000115527	0	0.999653	0	0.996881	0
	T	0.000231054	0	0.000693161	0.00034658	0.00034658	0.000231054	0.00034658	0.000462107	0	0.999769	0.000115527	0.000231054	0.00034658	0	0.000577634	0.00034658	0.000115527	0.997112	0.000231054	0.000115527
	N	0	0	0	0	0	0	0	0	0	0	0	0	0	0	0	0	0	0	0	0
	-	0.000115527	0.000115527	0.000115527	0.000115527	0.000115527	0.000115527	0.000231054	0.000231054	0.000231054	0.000231054	0.00034658	0.00034658	0.00034658	0.00034658	0.00034658	0.00034658	0.000231054	0.00288817	0.00277264	0.00265712
		G	G	C	C	C	A	G	A	C	T	G	A	G	C	A	C	G	T	G	A
Site 18	A	0.000480538	0.00134551	0.000288323	0.00422874	0.00816915	0.184719	0	0.212206	9.61076e-05	0	9.61076e-05	0.958674	0	0	0.991254	0.000384431	0	0	0	0.996252
ABE8e	C	0	9.61076e-05	0.994714	0.977222	0.967996	0	0	0.000384431	0.987314	0	0	0	0	0.993945	0	0.992984	0	9.61076e-05	0	0
Replicate 1	G	0.996444	0.995195	0	0.00365209	0.0088419	0.805094	0.989332	0.772225	9.61076e-05	9.61076e-05	0.992504	0.0323883	0.993176	9.61076e-05	0.00192215	0	0.994618	0	0.99654	0.000288323
	T	0.000192215	9.61076e-05	0.00211437	0.0108602	0.00989909	0.000480538	0.000384431	0.0012494	0.000768861	0.989332	0	0.00153772	0.000480538	0.000288323	0.000288323	9.61076e-05	0.000384431	0.995771	0	0
	N	0	0	0	0	0	0	0	0	0	0	0	0	0	0	0	0	0	0	0	0
	-	0.00288323	0.00326766	0.00288323	0.00403652	0.0050937	0.00970687	0.0102835	0.0139356	0.0117251	0.0105718	0.00740029	0.00740029	0.0063431	0.00567035	0.00653532	0.00653532	0.0049976	0.00413263	0.00345988	0.00345988
		G	G	C	C	C	A	G	A	C	T	G	A	G	C	A	C	G	T	G	A
Site 18	A	0.00046067	0.000115168	0.000345503	0.0042612	0.00541288	0.190142	0.000345503	0.222158	0.000691005	0	0.000115168	0.952436	0	0	0.983877	0.000115168	0.000115168	0.000115168	0.000115168	0.997006
ABE8e	C	0	0	0.995624	0.970287	0.966256	0	0	0	0.989174	0.000115168	0.000230335	0	0	0.989174	0	0.989865	0.000115168	0	0	0.000345503
Replicate 2	G	0.99666	0.995278	0.000115168	0.00598871	0.0110561	0.801106	0.990441	0.763446	0	0	0.987907	0.0358171	0.987677	0.000115168	0.00633422	0.000115168	0.993435	0	0.99666	0
	T	0.000115168	0	0.000115168	0.0135898	0.0105954	0.00046067	0	0.000691005	0.000691005	0.989405	0.000345503	0.000345503	0.000575838	0	0.000115168	0	0.000345503	0.996084	0.000115168	0
	N	0	0	0	0	0	0	0	0	0	0	0	0	0	0	0	0	0	0	0	0
	-	0.00276402	0.0046067	0.00380053	0.00587355	0.00667972	0.00829206	0.00921341	0.0137049	0.00944374	0.0104802	0.0114016	0.0114016	0.0117471	0.0107106	0.00967408	0.00990441	0.00598871	0.00380053	0.00310952	0.00264885
		G	G	C	C	C	A	G	A	C	T	G	A	G	C	A	C	G	T	G	A
Site 18	A	0.000656168	0.000187477	9.37383e-05	0.00112486	0.00543682	0.429415	0	0.455287	0.000187477	0	0	0.966254	0.000187477	0.000374953	0.99625	0.000468691	0	0	0	0.999531
ABE8e	C	0	9.37383e-05	0.997282	0.984158	0.975253	0.000187477	0	0	0.993907	0	0	0	0	0.996813	0	0.997282	0	0	0	0.000187477
Replicate 3	G	0.998219	0.9985	0.000656168	0.0044057	0.00524934	0.56646	0.995594	0.537777	0	9.37383e-05	0.996157	0.0298088	0.996719	9.37383e-05	0.00131234	9.37383e-05	0.998313	0	0.999625	9.37383e-05
	T	0.000281215	0	0.000749906	0.00749906	0.0106862	0.00056243	0.000468691	0.000937383	9.37383e-05	0.996532	9.37383e-05	0.000187477	0.000281215	9.37383e-05	9.37383e-05	9.37383e-05	0.000187477	0.999719	9.37383e-05	9.37383e-05
	N	0	0	0	0	0	0	0	0	0	0	0	0	0	0	0	0	0	0	0	0
	-	0.000843645	0.0012186	0.0012186	0.00281215	0.00337458	0.00337458	0.00393701	0.00599925	0.00581177	0.00337458	0.00374953	0.00374953	0.00281215	0.00262467	0.00234346	0.00206224	0.00149981	0.000281215	0.000281215	9.37383e-05
		G	G	C	C	C	A	G	A	C	T	G	A	G	C	A	C	G	T	G	A
Site 18	A	0.000442739	4.91932e-05	9.83865e-05	0.000245966	0.0014758	0.644628	0	0.963745	4.91932e-05	0	4.91932e-05	0.99208	4.91932e-05	0.000295159	0.991834	0.000442739	4.91932e-05	0	4.91932e-05	0.995523
sABE v3.22 +	C	0	0	0.997344	0.994146	0.986226	4.91932e-05	0	0	0.994392	9.83865e-05	0	0	4.91932e-05	0.991686	0	0.991588	0	0	4.91932e-05	4.91932e-05
Replicate 1	G	0.996999	0.997245	4.91932e-05	0	0.00619835	0.3506	0.995573	0.0304506	0	0	0.991982	0	0.99144	4.91932e-05	4.91932e-05	0	0.992473	0.000196773	0.995425	9.83865e-05
	T	0.00014758	0.000245966	9.83865e-05	0.00137741	0.00186934	0.000491932	0.000196773	0.000245966	0	0.994343	9.83865e-05	4.91932e-05	0.000590319	9.83865e-05	0.000245966	9.83865e-05	4.91932e-05	0.993703	0.000245966	9.83865e-05
	N	0	0	0	0	0	0	0	0	0	0	0	0	0	0	0	0	0	0	0	0
	-	0.00241047	0.00245966	0.00241047	0.00423062	0.00423062	0.00423062	0.00423062	0.00555884	0.00555884	0.00555884	0.00787092	0.00787092	0.00787092	0.00787092	0.00787092	0.00787092	0.00742818	0.00609996	0.00423062	0.00423062
		G	G	C	C	C	A	G	A	C	T	G	A	G	C	A	C	G	T	G	A
Site 18	A	0.00125057	0	0.000227376	0.00056844	0.000909504	0.646317	0.000227376	0.971578	0	0	0	0.990905	0.000341064	0.000454752	0.990791	0.000227376	0.000341064	0.000113688	0.000113688	0.994429
sABE v3.22 +	C	0	0.000113688	0.993633	0.989995	0.987494	0.000113688	0	0	0.992042	0.000113688	0	0	0	0.990109	0.000227376	0.991473	0.000113688	0	0	0.000113688
Replicate 2	G	0.993179	0.993861	0	0.000682128	0.00204638	0.345725	0.992042	0.0208049	0	0	0.990905	0	0.990337	0.00056844	0.000454752	0	0.991701	0	0.994543	0.000113688
	T	0.000227376	0.000113688	0	0.00136426	0.00216007	0.000341064	0	0	0	0.992269	0.000227376	0.000227376	0.000454752	0	0	0.000113688	0.000113688	0.993179	0	0
	N	0	0	0	0	0	0	0	0	0	0	0	0	0	0	0	0	0	0	0	0
	-	0.00534334	0.00591178	0.00613915	0.00738972	0.00738972	0.00750341	0.00773079	0.0076171	0.00795816	0.0076171	0.00886767	0.00886767	0.00886767	0.00886767	0.0085266	0.00818554	0.00773079	0.00670759	0.00534334	0.00534334
		G	G	C	C	C	A	G	A	C	T	G	A	G	C	A	C	G	T	G	A
Site 18	A	0.00060033	0.000225124	0	0.000375206	0.000375206	0.553354	0	0.956326	0	7.50413e-05	0	0.992946	7.50413e-05	7.50413e-05	0.994147	0.00112562	0	0	0	0.995798
sABE v3.22 +	C	7.50413e-05	7.50413e-05	0.996398	0.995573	0.990245	0.000375206	7.50413e-05	7.50413e-05	0.993171	7.50413e-05	7.50413e-05	7.50413e-05	0	0.993997	0	0.993396	0	7.50413e-05	0	7.50413e-05
Replicate 3	G	0.995948	0.996173	0	0	0.00232628	0.440717	0.992871	0.0371454	0	0	0.992946	7.50413e-05	0.993997	7.50413e-05	0	0	0.995347	0	0.996473	0.000525289
	T	0	0.000150083	0.000225124	0.00060033	0.00307669	0.000825454	0.00172595	0.00060033	0.000300165	0.993997	0.000150083	7.50413e-05	0.000150083	7.50413e-05	7.50413e-05	7.50413e-05	0	0.996323	7.50413e-05	0.000150083
	N	0	0	0	0	0	0	0	0	0	0	0	0	0	0	0	0	0	0	0	0
	-	0.00337686	0.00337686	0.00337686	0.0034519	0.00397719	0.0047276	0.00532793	0.00585322	0.00652859	0.00585322	0.00682876	0.00682876	0.00577818	0.00577818	0.00577818	0.00540297	0.00465256	0.00360198	0.0034519	0.0034519
Site 19
		G	G	C	A	C	T	G	C	G	G	C	T	G	G	A	G	G	T	G	G
Site 19	A	0.0002331	0.0002331	0.0002331	0.999301	0	0.0004662	0.0016317	0	0	0	0	0	0	0	0.999301	0	0	0.0004662	0	0
Mock-transfected	C	0	0	0.999767	0	0.999301	0.000699301	0	0.999301	0	0	1	0.0004662	0	0	0.0002331	0	0	0.0002331	0	0
Replicate 1	G	0.999534	0.999767	0	0	0.0002331	0.0011655	0.998368	0	1	1	0	0	1	1	0.0002331	1	0.999767	0.0004662	1	1
	T	0.0002331	0	0	0.000699301	0.0004662	0.997669	0	0.000699301	0	0	0	0.999534	0	0	0.0002331	0	0.0002331	0.998834	0	0
	N	0	0	0	0	0	0	0	0	0	0	0	0	0	0	0	0	0	0	0	0
	-	0	0	0	0	0	0	0	0	0	0	0	0	0	0	0	0	0	0	0	0
		G	G	C	A	C	T	G	C	G	G	C	T	G	G	A	G	G	T	G	G
Site 19	A	0.0001459	0.00021885	0	0.998906	0	0	0.0011672	0	0	0	7.29501e-05	0	7.29501e-05	0	0.999708	0	0	0.000802451	7.29501e-05	0
Mock-transfected	C	0	0	0.999781	0.000364751	0.999125	0.000583601	0	0.999489	0	0	0.999416	0.000802451	0	0	7.29501e-05	0	0	0.0001459	0	0
Replicate 2	G	0.998979	0.999635	0	0.0001459	7.29501e-05	0.000656551	0.99876	0	0.999781	0.999927	0	7.29501e-05	0.999854	0.999927	7.29501e-05	0.999635	1	0.0001459	0.999781	0.999343
	T	0.000875401	7.29501e-05	0.00021885	0.000583601	0.000802451	0.99876	7.29501e-05	0.000510651	0.00021885	7.29501e-05	0.000510651	0.999125	7.29501e-05	7.29501e-05	0.0001459	0.000364751	0	0.998906	0.0001459	0.000656551
	N	0	0	0	0	0	0	0	0	0	0	0	0	0	0	0	0	0	0	0	0
	-	0	7.29501e-05	0	0	0	0	0	0	0	0	0	0	0	0	0	0	0	0	0	0
		G	G	C	A	C	T	G	C	G	G	C	T	G	G	A	G	G	T	G	G
Site 19	A	0.000121566	0	0.000243132	0.997812	0.000121566	0	0.000607829	0.000364697	0	0.000486263	0	0	0	0.000121566	0.999514	0	0	0.000972526	0	0
Mock-transfected	C	0.000121566	0.000121566	0.999757	0.000607829	0.999149	0.000607829	0	0.999149	0.000243132	0	0.999878	0.00085096	0	0.000243132	0.000121566	0	0	0.000121566	0	0
Replicate 3	G	0.999635	0.999635	0	0.000729395	0	0.000121566	0.999392	0	0.999514	0.999271	0	0.000121566	0.999878	0.999635	0.000243132	0.999757	0.999635	0.000243132	1	0.999757
	T	0.000121566	0.000243132	0	0.00085096	0.000729395	0.999271	0	0.000486263	0.000243132	0.000243132	0.000121566	0.999027	0.000121566	0	0.000121566	0.000243132	0.000364697	0.998663	0	0.000243132
	N	0	0	0	0	0	0	0	0	0	0	0	0	0	0	0	0	0	0	0	0
	-	0	0	0	0	0	0	0	0	0	0	0	0	0	0	0	0	0	0	0	0
		G	G	C	A	C	T	G	C	G	G	C	T	G	G	A	G	G	T	G	G
Site 19	A	0	0.00128747	0	0.992459	0	0	0.00275887	0	0.000183925	0	0.000183925	0.000183925	0	0	0.998529	0	0	0.0007357	0	0
sABE v3.22 -	C	0	0.000183925	0.999816	0.000551775	0.999448	0.00036785	0	0.999448	0	0	0.999632	0	0	0	0.000183925	0	0	0.00036785	0	0
Replicate 1	G	1	0.998529	0.000183925	0.0058856	0.000183925	0.00239102	0.997241	0	0.999816	0.999632	0	0.00036785	0.999816	0.999632	0.000551775	0.999632	0.999632	0	0.999632	0.999632
	T	0	0	0	0.00110355	0.00036785	0.997241	0	0.000551775	0	0.00036785	0.000183925	0.999448	0	0.000183925	0.00036785	0	0	0.998713	0.000183925	0.000183925
	N	0	0	0	0	0	0	0	0	0	0	0	0	0	0	0	0	0	0	0	0
	-	0	0	0	0	0	0	0	0	0	0	0	0	0.000183925	0.000183925	0.00036785	0.00036785	0.00036785	0.000183925	0.000183925	0.000183925
		G	G	C	A	C	T	G	C	G	G	C	T	G	G	A	G	G	T	G	G
Site 19	A	0	0.000586579	0	0.995777	0	5.86579e-05	0.00140779	0	5.86579e-05	0.000175974	0.000117316	0	5.86579e-05	0	0.998944	0	0	0.000410605	0	5.86579e-05
sABE v3.22 -	C	0	0	0.999237	0.000351947	0.998651	0.000586579	0	0.998885	5.86579e-05	0	0.999472	0.00029329	0	5.86579e-05	0.00029329	0	0	5.86579e-05	5.86579e-05	0
Replicate 2	G	0.999237	0.998416	0	0.00299155	0	0.000997184	0.997888	0.000117316	0.999472	0.999413	0.000117316	0.000175974	0.999531	0.999472	0.000175974	0.999531	0.999648	0.000410605	0.999707	0.999472
	T	0.000117316	0.000351947	0.000117316	0.000234632	0.000703895	0.997712	5.86579e-05	0.000351947	0.000117316	0.000117316	0	0.999237	0.000117316	0.000175974	0.00029329	0.000175974	5.86579e-05	0.99912	0.000234632	0.000469263
	N	0	0	0	0	0	0	0	0	0	0	0	0	0	0	0	0	0	0	0	0
	-	0.000645237	0.000645237	0.000645237	0.000645237	0.000645237	0.000645237	0.000645237	0.000645237	0.00029329	0.00029329	0.00029329	0.00029329	0.00029329	0.00029329	0.00029329	0.00029329	0.00029329	0	0	0
		G	G	C	A	C	T	G	C	G	G	C	T	G	G	A	G	G	T	G	G
Site 19	A	0	0.000739372	0.000739372	0.998152	0	0	0.00147874	0	0	0	0.000369686	0	0	0	1	0	0	0.000369686	0	0
sABE v3.22 -	C	0	0	0.998891	0	0.99963	0.00110906	0	0.998152	0	0	0.99963	0.000369686	0	0	0	0	0	0	0	0
Replicate 3	G	1	0.999261	0	0.00110906	0	0.00110906	0.998521	0	1	1	0	0	1	1	0	1	0.999261	0.000369686	1	1
	T	0	0	0.000369686	0.000739372	0.000369686	0.997782	0	0.00184843	0	0	0	0.99963	0	0	0	0	0.000369686	0.999261	0	0
	N	0	0	0	0	0	0	0	0	0	0	0	0	0	0	0	0	0	0	0	0
	-	0	0	0	0	0	0	0	0	0	0	0	0	0	0	0	0	0.000369686	0	0	0
		G	G	C	A	C	T	G	C	G	G	C	T	G	G	A	G	G	T	G	G
Site 19	A	9.62279e-05	0.000481139	0.000288684	0.367398	0	0.000866051	0.000481139	0.000577367	0	0	9.62279e-05	0	0	0	0.997787	0	0	0.000288684	0	9.62279e-05
ABE8e	C	9.62279e-05	0	0.998268	9.62279e-05	0.988741	0	0	0.997691	9.62279e-05	9.62279e-05	0.998941	0	0	0	9.62279e-05	0	0	0	0	9.62279e-05
Replicate 1	G	0.998364	0.998172	0	0.630196	0.00740955	0.00365666	0.998075	0	0.998653	0.998845	0	0.000192456	0.998845	0.999038	0.000192456	0.998364	0.998364	0.000866051	0.999134	0.999134
	T	9.62279e-05	0	9.62279e-05	0.000673595	0.00221324	0.994034	0	0.000288684	0.000288684	9.62279e-05	0	0.998845	0.000192456	0	0.000288684	0	0	0.997883	0.000192456	0
	N	0	0	0	0	0	0	0	0	0	0	0	0	0	0	0	0	0	0	0	0
	-	0.00134719	0.00134719	0.00134719	0.00163587	0.00163587	0.00144342	0.00144342	0.00144342	0.000962279	0.000962279	0.000962279	0.000962279	0.000962279	0.000962279	0.00163587	0.00163587	0.00163587	0.000962279	0.000673595	0.000673595
		G	G	C	A	C	T	G	C	G	G	C	T	G	G	A	G	G	T	G	G
Site 19	A	0	0	0.000187266	0.431648	0.00131086	0	0.00093633	0	0.000187266	0.000187266	0.000561798	0.000187266	0	0	0.99588	0	0	0.000187266	0	0
ABE8e	C	0	0	0.996816	0.000374532	0.986142	0.000374532	0	0.995693	0	0	0.997378	0	0	0	0.000374532	0	0	0	0	0
Replicate 2	G	0.996816	0.997004	0	0.563858	0.00393258	0.00168539	0.99588	0	0.997378	0.997753	0	0	0.99794	0.997566	0.000561798	0.997004	0.997004	0.000187266	0.998127	0.99794
	T	0.000187266	0	0	0.000749064	0.00524345	0.994569	0	0.0011236	0	0	0	0.997753	0	0	0.000187266	0	0	0.997566	0.000187266	0.000374532
	N	0	0	0	0	0	0	0	0	0	0	0	0	0	0	0	0	0	0	0	0
	-	0.00299625	0.00299625	0.00299625	0.00337079	0.00337079	0.00337079	0.00318352	0.00318352	0.00243446	0.00205993	0.00205993	0.00205993	0.00205993	0.00243446	0.00299625	0.00299625	0.00299625	0.00205993	0.00168539	0.00168539
		G	G	C	A	C	T	G	C	G	G	C	T	G	G	A	G	G	T	G	G
Site 19	A	0	0.000340716	0	0.563373	0.000681431	0	0.0011925	0.000170358	0.000170358	0.000170358	0.000170358	0	0	0	0.998978	0	0	0.000340716	0	0
ABE8e	C	0	0	0.997785	0.00136286	0.99063	0.000851789	0.000170358	0.997104	0	0	0.998978	0.000340716	0	0	0	0	0	0.000170358	0	0
Replicate 3	G	0.997956	0.997785	0.000170358	0.432368	0.00221465	0.00272572	0.996763	0.000170358	0.998637	0.998807	0	0.000340716	0.999319	0.999489	0	0.999489	0.999489	0.000170358	0.999148	0.997785
	T	0.000170358	0	0.000170358	0.000681431	0.0044293	0.994549	0	0.000681431	0.000170358	0.000170358	0	0.998807	0.000170358	0	0.000511073	0	0	0.998807	0.000340716	0.00170358
	N	0	0	0	0	0	0	0	0	0	0	0	0	0	0	0	0	0	0	0	0
	-	0.00187394	0.00187394	0.00187394	0.00221465	0.00204429	0.00187394	0.00187394	0.00187394	0.00102215	0.000851789	0.000851789	0.000511073	0.000511073	0.000511073	0.000511073	0.000511073	0.000511073	0.000511073	0.000511073	0.000511073
		G	G	C	A	C	T	G	C	G	G	C	T	G	G	A	G	G	T	G	G
Site 19	A	0	0.00116709	0	0.711729	0	0	0.000972573	0	0	0	0.000194515	0	0	0	0.997471	0	0	0.000389029	0	0
sABE v3.22 +	C	0	0	0.997666	0.000583544	0.996693	0.000194515	0	0.997277	0	0	0.99786	0.000389029	0	0	0.000194515	0	0	0	0	0
Replicate 1	G	1	0.998833	0.00194515	0.286715	0.00116709	0.00116709	0.997082	0.000194515	0.998055	0.997666	0	0	0.998055	0.998055	0.000194515	0.99786	0.99786	0	1	0.999611
	T	0	0	0.000389029	0.000972573	0.000194515	0.996693	0	0.000583544	0	0.000389029	0	0.997666	0	0	0.000194515	0.000194515	0.000194515	0.997666	0	0.000389029
	N	0	0	0	0	0	0	0	0	0	0	0	0	0	0	0	0	0	0	0	0
	-	0	0	0	0	0.00194515	0.00194515	0.00194515	0.00194515	0.00194515	0.00194515	0.00194515	0.00194515	0.00194515	0.00194515	0.00194515	0.00194515	0.00194515	0.00194515	0	0
		G	G	C	A	C	T	G	C	G	G	C	T	G	G	A	G	G	T	G	G
Site 19	A	0	0.000125016	0	0.731341	0	0.000125016	0.00112514	0.000375047	0.000250031	0	0.000125016	0.000125016	0	0	0.998	0	0	0.000500063	0	0.000250031
sABE v3.22 +	C	0	0	0.999	0.000250031	0.99725	0.00100013	0	0.99875	0	0	0.998625	0.000500063	0	0	0	0	0	0	0	0
Replicate 2	G	0.99925	0.999125	0	0.267283	0.00125016	0.000625078	0.998	0	0.998625	0.998875	0	0.000250031	0.99925	0.99925	0.000375047	0.998625	0.9985	0.000125016	0.998125	0.99775
	T	0	0	0.000250031	0.000375047	0.000750094	0.9975	0.000125016	0.000125016	0.000125016	0.000125016	0.000250031	0.998375	0	0	0.000375047	0.000125016	0.000250031	0.998125	0.000375047	0.000500063
	N	0	0	0	0	0	0	0	0	0	0	0	0	0	0	0	0	0	0	0	0
	-	0.000750094	0.000750094	0.000750094	0.000750094	0.000750094	0.000750094	0.000750094	0.000750094	0.00100013	0.00100013	0.00100013	0.000750094	0.000750094	0.000750094	0.00125016	0.00125016	0.00125016	0.00125016	0.00150019	0.00150019
		G	G	C	A	C	T	G	C	G	G	C	T	G	G	A	G	G	T	G	G
Site 19	A	6.14439e-05	6.14439e-05	0.000184332	0.696037	0.000184332	0	0.000860215	0	0.000122888	0.000245776	0	0	0	0	0.996498	0	0	0.000368664	0	0
sABE v3.22 +	C	0	0	0.996805	0.000491551	0.996129	0.000798771	0	0.996743	0	6.14439e-05	0.997051	0.00030722	0	0	0.000184332	0	0	0.000184332	0	0
Replicate 3	G	0.997112	0.996989	6.14439e-05	0.300154	6.14439e-05	0.000798771	0.996313	0	0.996805	0.996743	6.14439e-05	0.000122888	0.996805	0.997235	0.000245776	0.997174	0.997112	0.000430108	0.996621	0.996559
	T	6.14439e-05	0.000184332	0.000184332	0.000552995	0.000860215	0.995637	6.14439e-05	0.000491551	0.00030722	0.000184332	0.000122888	0.996805	0.000430108	0	0.000245776	6.14439e-05	0.000122888	0.996252	0.000122888	0.000184332
	N	0	0	0	0	0	0	0	0	0	0	0	0	0	0	0	0	0	0	0	0
	-	0.00276498	0.00276498	0.00276498	0.00276498	0.00276498	0.00276498	0.00276498	0.00276498	0.00276498	0.00276498	0.00276498	0.00276498	0.00276498	0.00276498	0.00282642	0.00276498	0.00276498	0.00276498	0.00325653	0.00325653
Site 20
		G	G	T	G	A	G	T	G	A	G	T	G	T	G	T	G	C	G	T	G
Site 20	A	0.00170569	0	0	0.000155063	0.993332	0	0	0.000310126	0.998915	0	0	0	0	0	0	0	0.000465188	0	0.000155063	0
Mock-transfected	C	0	0	0	0	0.000155063	0.000155063	0	0.000155063	0	0	0	0	0.000155063	0.000155063	0.000155063	0.000155063	0.997519	0	0.000155063	0.000155063
Replicate 1	G	0.998294	1	0.000155063	0.999845	0.00635757	0.999845	0	0.99938	0.000930377	0.999845	0	0.99969	0	0.999845	0	0.999845	0	0.999225	0	0.999845
	T	0	0	0.999845	0	0.000155063	0	1	0.000155063	0.000155063	0.000155063	1	0.000310126	0.999845	0	0.999845	0	0.0012405	0	0.99969	0
	N	0	0	0	0	0	0	0	0	0	0	0	0	0	0	0	0	0	0	0	0
	-	0	0	0	0	0	0	0	0	0	0	0	0	0	0	0	0	0.000775314	0.000775314	0	0
		G	G	T	G	A	G	T	G	A	G	T	G	T	G	T	G	C	G	T	G
Site 20	A	0.000256937	0.000192703	0	6.42343e-05	0.988823	6.42343e-05	0.000128469	0	0.997495	0	0	0	0	6.42343e-05	0	0	0.000128469	0.000385406	0	0
Mock-transfected	C	0	0	6.42343e-05	0	0	0	0	0	0	0	6.42343e-05	0	0	0	0.000321172	0	0.999422	0	0.000128469	0
Replicate 2	G	0.999229	0.999422	0	0.999743	0.0107914	0.999486	0	0.998201	0.00211973	0.999743	0	0.999743	0	0.999615	0	0.999743	0	0.999358	0	1
	T	0.000321172	0.000192703	0.999743	0	0.000192703	0.000256937	0.999679	0.00160586	0.000192703	6.42343e-05	0.999743	6.42343e-05	0.999807	0.000128469	0.999486	0.000128469	0.000385406	0.000192703	0.999872	0
	N	0	0	0	0	0	0	0	0	0	0	0	0	0	0	0	0	0	0	0	0
	-	0.000192703	0.000192703	0.000192703	0.000192703	0.000192703	0.000192703	0.000192703	0.000192703	0.000192703	0.000192703	0.000192703	0.000192703	0.000192703	0.000192703	0.000192703	0.000128469	6.42343e-05	6.42343e-05	0	0
		G	G	T	G	A	G	T	G	A	G	T	G	T	G	T	G	C	G	T	G
Site 20	A	0.000180115	0	0.000180115	9.00576e-05	0.988112	0	0.000180115	9.00576e-05	0.99964	9.00576e-05	9.00576e-05	0.000180115	0	9.00576e-05	0	9.00576e-05	9.00576e-05	0.000180115	0	0
Mock-transfected	C	0	0	0.000180115	0	0	0	0	0	0	0	9.00576e-05	0	9.00576e-05	0	0	0	0.999099	0	9.00576e-05	0
Replicate 3	G	0.99946	0.99973	0	0.99982	0.0114373	0.99991	0	0.99964	9.00576e-05	0.99982	0	0.99973	0	0.99964	0	0.99964	0	0.99937	9.00576e-05	0.99991
	T	0.000360231	0.000270173	0.99955	0	0.000360231	0	0.99973	0.000180115	0.000180115	0	0.99973	0	0.99982	0.000180115	0.99991	0.000180115	0.000540346	0.000180115	0.99973	0
	N	0	0	0	0	0	0	0	0	0	0	0	0	0	0	0	0	0	0	0	0
	-	0	0	9.00576e-05	9.00576e-05	9.00576e-05	9.00576e-05	9.00576e-05	9.00576e-05	9.00576e-05	9.00576e-05	9.00576e-05	9.00576e-05	9.00576e-05	9.00576e-05	9.00576e-05	9.00576e-05	0.000270173	0.000270173	9.00576e-05	9.00576e-05
		G	G	T	G	A	G	T	G	A	G	T	G	T	G	T	G	C	G	T	G
Site 20	A	0.000865052	0.000108131	0.000108131	0.000108131	0.982375	0	0	0	0.996432	0.000108131	0.000108131	0.000108131	0	0	0.000324394	0	0.000216263	0.000216263	0.000216263	0
sABE v3.22 -	C	0	0	0.000216263	0	0.000108131	0.000108131	0	0	0	0.000108131	0	0	0	0.000108131	0	0.000108131	0.997297	0	0	0.000108131
Replicate 1	G	0.997946	0.998486	0.000108131	0.998919	0.0157872	0.998919	0	0.998919	0.0017301	0.998486	0	0.998594	0	0.998811	0.000108131	0.998919	0.000108131	0.998162	0.000216263	0.998486
	T	0.000108131	0.000324394	0.998378	0	0.00075692	0	0.999027	0.000108131	0.00075692	0.000216263	0.998811	0.000216263	0.998919	0	0.998594	0	0.00075692	0	0.998162	0
	N	0	0	0	0	0	0	0	0	0	0	0	0	0	0	0	0	0	0	0	0
	-	0.00108131	0.00108131	0.00118945	0.000973183	0.000973183	0.000973183	0.000973183	0.000973183	0.00108131	0.00108131	0.00108131	0.00108131	0.00108131	0.00108131	0.000973183	0.000973183	0.00162197	0.00162197	0.00140571	0.00140571
		G	G	T	G	A	G	T	G	A	G	T	G	T	G	T	G	C	G	T	G
Site 20	A	0.000526215	0	4.78377e-05	0.000191351	0.991007	0	0	4.78377e-05	0.996173	0	9.56755e-05	9.56755e-05	0	0	4.78377e-05	4.78377e-05	0.000143513	9.56755e-05	0.000143513	0
sABE v3.22 -	C	0	0	4.78377e-05	0	0.000191351	0.000143513	9.56755e-05	0	0	0	9.56755e-05	0	4.78377e-05	0.000143513	0.000143513	0.000143513	0.997799	0	0	0.000143513
Replicate 2	G	0.998421	0.999187	0.000143513	0.9989	0.00717566	0.998708	0	0.998995	0.00263108	0.998756	0	0.998756	0	0.9989	0	0.998852	0	0.998756	4.78377e-05	0.998995
	T	0.000287026	4.78377e-05	0.9989	4.78377e-05	0.000765404	0.000287026	0.999043	9.56755e-05	0.000287026	0.000334864	0.9989	0.000239189	0.999043	4.78377e-05	0.9989	9.56755e-05	0.000956755	9.56755e-05	0.998995	4.78377e-05
	N	0	0	0	0	0	0	0	0	0	0	0	0	0	0	0	0	0	0	0	0
	-	0.000765404	0.000765404	0.000861079	0.000861079	0.000861079	0.000861079	0.000861079	0.000861079	0.000908917	0.000908917	0.000908917	0.000908917	0.000908917	0.000908917	0.000908917	0.000861079	0.00110027	0.00105243	0.000813241	0.000813241
		G	G	T	G	A	G	T	G	A	G	T	G	T	G	T	G	C	G	T	G
Site 20	A	0.00137714	0.000196734	0	0	0.986819	0.000196734	0	0	0.995869	0	0.000393468	0.000196734	0	0	0.000196734	0	0.000393468	0.000196734	0	0
sABE v3.22 -	C	0	0	0	0	0	0	0	0	0	0	0	0	0.000196734	0	0	0	0.995082	0	0	0
Replicate 3	G	0.997442	0.997836	0	0.998033	0.0114106	0.998033	0	0.998426	0.00216408	0.998229	0	0.998229	0	0.998426	0	0.998229	0	0.996065	0	0.998229
	T	0	0.000786937	0.998426	0.000393468	0.000196734	0.000196734	0.998426	0	0.000393468	0.000196734	0.998033	0	0.998229	0	0.998229	0	0.000786937	0	0.997246	0
	N	0	0	0	0	0	0	0	0	0	0	0	0	0	0	0	0	0	0	0	0
	-	0.00118041	0.00118041	0.00157387	0.00157387	0.00157387	0.00157387	0.00157387	0.00157387	0.00157387	0.00157387	0.00157387	0.00157387	0.00157387	0.00157387	0.00157387	0.00177061	0.00373795	0.00373795	0.00275428	0.00177061
		G	G	T	G	A	G	T	G	A	G	T	G	T	G	T	G	C	G	T	G
Site 20	A	0	0.000104838	5.24191e-05	0.000104838	0.399224	0.00062903	0.000157257	0.000104838	0.864287	0.000209677	5.24191e-05	5.24191e-05	5.24191e-05	0	0	0	0	0.000104838	0.000104838	0
ABE8e	C	0	0	5.24191e-05	0	0.000262096	0	0	0	0	0	0	0	0	0	0	0	0.994811	0	0.000104838	0
Replicate 1	G	0.999109	0.998952	5.24191e-05	0.996855	0.595639	0.995649	5.24191e-05	0.996435	0.130891	0.995911	0	0.995387	5.24191e-05	0.995492	0	0.996173	0.000104838	0.995387	0	0.995911
	T	5.24191e-05	0.000104838	0.997431	0.000157257	0.00141532	0.000262096	0.996331	0	0.000943545	0	0.995492	0.000104838	0.995544	0.000157257	0.996278	0.000104838	0.000157257	5.24191e-05	0.995702	0
	N	0	0	0	0	0	0	0	0	0	0	0	0	0	0	0	0	0	0	0	0
	-	0.000838706	0.000838706	0.00241128	0.00288305	0.00345966	0.00345966	0.00345966	0.00345966	0.00387902	0.00387902	0.00445563	0.00445563	0.00435079	0.00435079	0.00372176	0.00372176	0.0049274	0.00445563	0.00408869	0.00408869
		G	G	T	G	A	G	T	G	A	G	T	G	T	G	T	G	C	G	T	G
Site 20	A	0.000235877	0	0	0	0.356174	0.000353815	0	0	0.861422	0.000117938	0.000117938	0.000117938	0.000235877	0	0	0.000117938	0	0.000353815	0	0
ABE8e	C	0	0	0.000117938	0	0.000589692	0.000117938	0.000353815	0	0	0	0	0	0	0	0	0	0.994221	0.000117938	0	0
Replicate 2	G	0.996226	0.99658	0	0.994693	0.637103	0.994221	0	0.994811	0.132563	0.993749	0.000117938	0.993513	0	0.994575	0	0.994693	0.000117938	0.994929	0.000353815	0.995518
	T	0.000235877	0.000117938	0.994929	0.000353815	0.00117938	0.000353815	0.994575	0.000117938	0.000235877	0.000353815	0.993631	0.000235877	0.994339	0	0.994929	0.000117938	0.000235877	0.000117938	0.995282	0.000117938
	N	0	0	0	0	0	0	0	0	0	0	0	0	0	0	0	0	0	0	0	0
	-	0.00330228	0.00330228	0.00495341	0.00495341	0.00495341	0.00495341	0.00507135	0.00507135	0.00577898	0.00577898	0.0061328	0.0061328	0.00542517	0.00542517	0.00507135	0.00507135	0.00542517	0.00448166	0.00436372	0.00436372
		G	G	T	G	A	G	T	G	A	G	T	G	T	G	T	G	C	G	T	G
Site 20	A	0.000127632	0	0.000127632	0	0.428334	0.000127632	0.000127632	0.000127632	0.89164	0	0	0	0	0	0	0	0.000255265	0.000127632	0	0
ABE8e	C	0	0	0	0	0	0	0.000127632	0	0.000127632	0	0	0	0	0	0	0	0.995788	0	0	0
Replicate 3	G	0.998341	0.998724	0.000127632	0.996809	0.567454	0.997064	0	0.99732	0.103893	0.996299	0	0.995278	0	0.996171	0	0.996426	0	0.995916	0.000255265	0.996682
	T	0.000255265	0	0.997703	0.000638162	0.00165922	0.000255265	0.997192	0	0.000765795	0.000127632	0.995278	0	0.996299	0.000127632	0.996937	0.000127632	0.000127632	0	0.996426	0
	N	0	0	0	0	0	0	0	0	0	0	0	0	0	0	0	0	0	0	0	0
	-	0.00127632	0.00127632	0.00204212	0.00255265	0.00255265	0.00255265	0.00255265	0.00255265	0.00357371	0.00357371	0.0047224	0.0047224	0.00370134	0.00370134	0.00306318	0.00344608	0.00382897	0.0039566	0.00331844	0.00331844
		G	G	T	G	A	G	T	G	A	G	T	G	T	G	T	G	C	G	T	G
Site 20	A	0.000378024	0	0	0	0.528478	0	0	0	0.989919	0	0	0	0.000252016	0	0	0	0.000126008	0	0.000126008	0
sABE v3.22 +	C	0	0	0	0	0.000126008	0	0.000126008	0.000504032	0	0	0.000126008	0	0	0	0.000126008	0	0.99244	0	0	0
Replicate 1	G	0.994456	0.995968	0.000126008	0.993826	0.463458	0.993826	0	0.99307	0.00264617	0.992818	0.000126008	0.992944	0	0.993448	0	0.993322	0.000504032	0.993196	0	0.99496
	T	0.00113407	0	0.993952	0.000252016	0.00201613	0.000252016	0.9937	0.000252016	0.000504032	0.000252016	0.992818	0.000126008	0.993196	0	0.993322	0.000126008	0.000378024	0.000252016	0.994834	0
	N	0	0	0	0	0	0	0	0	0	0	0	0	0	0	0	0	0	0	0	0
	-	0.00403226	0.00403226	0.00592238	0.00592238	0.00592238	0.00592238	0.0061744	0.0061744	0.00693044	0.00693044	0.00693044	0.00693044	0.00655242	0.00655242	0.00655242	0.00655242	0.00655242	0.00655242	0.00504032	0.00504032
		G	G	T	G	A	G	T	G	A	G	T	G	T	G	T	G	C	G	T	G
Site 20	A	0.000193274	0	0	9.6637e-05	0.540684	0	0	0	0.996038	9.6637e-05	9.6637e-05	0	0.000193274	0	0.000289911	0	0.000289911	9.6637e-05	0	9.6637e-05
sABE v3.22 +	C	0	0	0.000193274	0	0.000869733	0	0.000386548	0	0	0	0.000193274	0	0.000289911	0	0.000483185	0	0.996038	0	0.000289911	0
Replicate 2	G	0.99855	0.998647	0	0.998067	0.455064	0.998164	0	0.998164	0.00164283	0.997874	0	0.998067	0	0.998357	0	0.998357	0.000193274	0.997391	0	0.997971
	T	0.000193274	0.000193274	0.998067	9.6637e-05	0.00164283	9.6637e-05	0.997874	9.6637e-05	0.000386548	9.6637e-05	0.997971	0.000193274	0.997971	9.6637e-05	0.997681	9.6637e-05	0.00096637	0	0.997777	0
	N	0	0	0	0	0	0	0	0	0	0	0	0	0	0	0	0	0	0	0	0
	-	0.00106301	0.00115964	0.00173947	0.00173947	0.00173947	0.00173947	0.00173947	0.00173947	0.00193274	0.00193274	0.00173947	0.00173947	0.00154619	0.00154619	0.00154619	0.00154619	0.00251256	0.00251256	0.00193274	0.00193274
		G	G	T	G	A	G	T	G	A	G	T	G	T	G	T	G	C	G	T	G
Site 20	A	0.000464348	0.000206377	5.15943e-05	0.000103189	0.519761	5.15943e-05	0	5.15943e-05	0.995976	5.15943e-05	0	5.15943e-05	5.15943e-05	0	0	0.000309566	0.000257971	0.000154783	0.000154783	5.15943e-05
sABE v3.22 +	C	0	0	5.15943e-05	0	0.000154783	5.15943e-05	0.000103189	0	5.15943e-05	0	5.15943e-05	0	0	5.15943e-05	0.000103189	5.15943e-05	0.996801	0	0	0.000103189
Replicate 3	G	0.998143	0.998452	5.15943e-05	0.997678	0.476989	0.997988	0	0.998246	0.0017542	0.997523	0	0.99773	0	0.998555	0	0.998143	0.000206377	0.997369	0.000154783	0.997627
	T	0.000257971	0.000206377	0.998039	0.000412754	0.00128986	0.000103189	0.998659	0.000464348	0.000154783	0.00036116	0.997833	0.000103189	0.998607	5.15943e-05	0.998555	0.000154783	0.000412754	0.000154783	0.99742	5.15943e-05
	N	0	0	0	0	0	0	0	0	0	0	0	0	0	0	0	0	0	0	0	0
	-	0.00113507	0.00113507	0.0018058	0.0018058	0.0018058	0.0018058	0.00123826	0.00123826	0.00206377	0.00206377	0.00211536	0.00211536	0.00134145	0.00134145	0.00134145	0.00134145	0.00232174	0.00232174	0.00227015	0.00216696

## Sheet: Product Purity
Site 1
Site 1	Aligned_Sequence	Reference_Sequence	Unedited	n_deleted	n_inserted	n_mutated	#Reads	%Reads
ABE8e	TGGGGTAGGTTTGCATAGACCTGCCCACTGTGGAACTCTA	TGGGGTAGGTTTGCATAGACCTGCCCACTGTGGAACTCTA	TRUE	0	0	0	8459	61.6365
Replicate 1	TGGGGTAGGTTTGCGTGGGCCTGCCCACTGTGGAACTCTA	TGGGGTAGGTTTGCATAGACCTGCCCACTGTGGAACTCTA	FALSE	0	0	3	2791	20.3366
	TGGGGTAGGTTTGCGTGGACCTGCCCACTGTGGAACTCTA	TGGGGTAGGTTTGCATAGACCTGCCCACTGTGGAACTCTA	FALSE	0	0	2	2230	16.2489
Site 1	Aligned_Sequence	Reference_Sequence	Unedited	n_deleted	n_inserted	n_mutated	#Reads	%Reads
ABE8e	TGGGGTAGGTTTGCATAGACCTGCCCACTGTGGAACTCTA	TGGGGTAGGTTTGCATAGACCTGCCCACTGTGGAACTCTA	TRUE	0	0	0	10348	60.7527
Replicate 2	TGGGGTAGGTTTGCGTGGGCCTGCCCACTGTGGAACTCTA	TGGGGTAGGTTTGCATAGACCTGCCCACTGTGGAACTCTA	FALSE	0	0	3	3518	20.654
	TGGGGTAGGTTTGCGTGGACCTGCCCACTGTGGAACTCTA	TGGGGTAGGTTTGCATAGACCTGCCCACTGTGGAACTCTA	FALSE	0	0	2	2894	16.9905
Site 1	Aligned_Sequence	Reference_Sequence	Unedited	n_deleted	n_inserted	n_mutated	#Reads	%Reads
ABE8e	TGGGGTAGGTTTGCATAGACCTGCCCACTGTGGAACTCTA	TGGGGTAGGTTTGCATAGACCTGCCCACTGTGGAACTCTA	TRUE	0	0	0	11034	64.8182
Replicate 3	TGGGGTAGGTTTGCGTGGGCCTGCCCACTGTGGAACTCTA	TGGGGTAGGTTTGCATAGACCTGCCCACTGTGGAACTCTA	FALSE	0	0	3	3095	18.1813
	TGGGGTAGGTTTGCGTGGACCTGCCCACTGTGGAACTCTA	TGGGGTAGGTTTGCATAGACCTGCCCACTGTGGAACTCTA	FALSE	0	0	2	2612	15.3439
Site 1	Aligned_Sequence	Reference_Sequence	Unedited	n_deleted	n_inserted	n_mutated	#Reads	%Reads
sABE v3.22 +	TGGGGTAGGTTTGCATAGACCTGCCCACTGTGGAACTCTA	TGGGGTAGGTTTGCATAGACCTGCCCACTGTGGAACTCTA	TRUE	0	0	0	22644	70.5267
Replicate 1	TGGGGTAGGTTTGCGTGGACCTGCCCACTGTGGAACTCTA	TGGGGTAGGTTTGCATAGACCTGCCCACTGTGGAACTCTA	FALSE	0	0	2	7478	23.2909
	TGGGGTAGGTTTGCGTAGACCTGCCCACTGTGGAACTCTA	TGGGGTAGGTTTGCATAGACCTGCCCACTGTGGAACTCTA	FALSE	0	0	1	1228	3.82471
	TGGGGTAGGTTTGCATGGACCTGCCCACTGTGGAACTCTA	TGGGGTAGGTTTGCATAGACCTGCCCACTGTGGAACTCTA	FALSE	0	0	1	305	0.949949
Site 1	Aligned_Sequence	Reference_Sequence	Unedited	n_deleted	n_inserted	n_mutated	#Reads	%Reads
sABE v3.22 +	TGGGGTAGGTTTGCATAGACCTGCCCACTGTGGAACTCTA	TGGGGTAGGTTTGCATAGACCTGCCCACTGTGGAACTCTA	TRUE	0	0	0	7777	69.5306
Replicate 2	TGGGGTAGGTTTGCGTGGACCTGCCCACTGTGGAACTCTA	TGGGGTAGGTTTGCATAGACCTGCCCACTGTGGAACTCTA	FALSE	0	0	2	2746	24.5507
	TGGGGTAGGTTTGCGTAGACCTGCCCACTGTGGAACTCTA	TGGGGTAGGTTTGCATAGACCTGCCCACTGTGGAACTCTA	FALSE	0	0	1	425	3.79973
	TGGGGTAGGTTTGCATGGACCTGCCCACTGTGGAACTCTA	TGGGGTAGGTTTGCATAGACCTGCCCACTGTGGAACTCTA	FALSE	0	0	1	110	0.98346
	TGGGGTAGGTTTGCGTGGGCCTGCCCACTGTGGAACTCTA	TGGGGTAGGTTTGCATAGACCTGCCCACTGTGGAACTCTA	FALSE	0	0	3	26	0.232454
Site 1	Aligned_Sequence	Reference_Sequence	Unedited	n_deleted	n_inserted	n_mutated	#Reads	%Reads
sABE v3.22 +	TGGGGTAGGTTTGCATAGACCTGCCCACTGTGGAACTCTA	TGGGGTAGGTTTGCATAGACCTGCCCACTGTGGAACTCTA	TRUE	0	0	0	11923	67.9644
Replicate 3	TGGGGTAGGTTTGCGTGGACCTGCCCACTGTGGAACTCTA	TGGGGTAGGTTTGCATAGACCTGCCCACTGTGGAACTCTA	FALSE	0	0	2	4436	25.2864
	TGGGGTAGGTTTGCGTAGACCTGCCCACTGTGGAACTCTA	TGGGGTAGGTTTGCATAGACCTGCCCACTGTGGAACTCTA	FALSE	0	0	1	797	4.54312
	TGGGGTAGGTTTGCATGGACCTGCCCACTGTGGAACTCTA	TGGGGTAGGTTTGCATAGACCTGCCCACTGTGGAACTCTA	FALSE	0	0	1	186	1.06025
Site 2
Site 2	Aligned_Sequence	Reference_Sequence	Unedited	n_deleted	n_inserted	n_mutated	#Reads	%Reads
ABE8e	GTGAGTAGGTTTGCGTGGACCTGCCCACTGTGGAACAGGC	GTGAGTAGGTTTGCATAGACCTGCCCACTGTGGAACAGGC	FALSE	0	0	2	115	33.9233
Replicate 1	GTGAGTAGGTTTGCGTGGGCCTGCCCACTGTGGAACAGGC	GTGAGTAGGTTTGCATAGACCTGCCCACTGTGGAACAGGC	FALSE	0	0	3	108	31.8584
	GTGAGTAGGTTTGCATAGACCTGCCCACTGTGGAACAGGC	GTGAGTAGGTTTGCATAGACCTGCCCACTGTGGAACAGGC	TRUE	0	0	0	81	23.8938
	GGG-GTAGGTTTGCGTGGACCTGCCCACTGTGGAACAGGC	GTGAGTAGGTTTGCATAGACCTGCCCACTGTGGAACAGGC	FALSE	0	0	2	4	1.17994
	GTGAGTAGGTTTGCGTGGACCTGCCCACTGTGGACCAGGC	GTGAGTAGGTTTGCATAGACCTGCCCACTGTGGAACAGGC	FALSE	0	0	2	3	0.884956
	GGGAGTAGGTTTGCGTGGGCCTGCCCACTGTGGAACAGGC	GTGAGTAGGTTTGCATAGACCTGCCCACTGTGGAACAGGC	FALSE	0	0	3	2	0.589971
	GTGAGTAGGTTTGCATAGACCTGCCCACTGTGGACCAGGC	GTGAGTAGGTTTGCATAGACCTGCCCACTGTGGAACAGGC	TRUE	0	0	0	2	0.589971
	GTGAGTAGGTTTGAGTGGGCCTGCCCACTGTGGAACAGGC	GTGAGTAGGTTTGCATAGACCTGCCCACTGTGGAACAGGC	FALSE	0	0	4	2	0.589971
	GTGAGTAGGTTTGCATATACCTGCCCACTGTGGAACAGGC	GTGAGTAGGTTTGCATAGACCTGCCCACTGTGGAACAGGC	FALSE	0	0	1	2	0.589971
	GTGAGTAGGTTTGCGTGGGCCTGCCCACTGTGGACCAGGC	GTGAGTAGGTTTGCATAGACCTGCCCACTGTGGAACAGGC	FALSE	0	0	3	2	0.589971
	GGG-GTAGGTTTGCATAGACCTGCCCACTGTGGAACAGGC	GTGAGTAGGTTTGCATAGACCTGCCCACTGTGGAACAGGC	TRUE	0	0	0	2	0.589971
	GTGAGTAGGTTTGCGTGGGCCTGCCCACAGAGGAACAGGC	GTGAGTAGGTTTGCATAGACCTGCCCACTGTGGAACAGGC	FALSE	0	0	4	1	0.294985
	GTGAGTAGGTTTGCGTGGACCTGCCCACTGTGTAACAGGC	GTGAGTAGGTTTGCATAGACCTGCCCACTGTGGAACAGGC	FALSE	0	0	2	1	0.294985
	GTGAGTAGGTTTGCGTCGACCTGCCCACTGTGGAACAGGC	GTGAGTAGGTTTGCATAGACCTGCCCACTGTGGAACAGGC	FALSE	0	0	2	1	0.294985
	GTGAGTAGGTTTTCGTGGACCTGCCCACTGTGGAACAGGC	GTGAGTAGGTTTGCATAGACCTGCCCACTGTGGAACAGGC	FALSE	0	0	3	1	0.294985
	GTGAGTGGGTTTGCGTGGGCCTGCCCACTGTGGAACAGGC	GTGAGTAGGTTTGCATAGACCTGCCCACTGTGGAACAGGC	FALSE	0	0	3	1	0.294985
	GCGAGTAGGTTTGCGTGGGCCTGCCCACTGTGGAACAGGC	GTGAGTAGGTTTGCATAGACCTGCCCACTGTGGAACAGGC	FALSE	0	0	3	1	0.294985
	GTGAGTAGGTTTGAGTGGGCATGCCCACTGTGGAACAGGC	GTGAGTAGGTTTGCATAGACCTGCCCACTGTGGAACAGGC	FALSE	0	0	5	1	0.294985
	GTGAGGAGGTTTGCGTGGACCTGCCCACTGTGGAACAGGC	GTGAGTAGGTTTGCATAGACCTGCCCACTGTGGAACAGGC	FALSE	0	0	2	1	0.294985
	GGGAGTAGGTTTGCGTGGACCTGCCCACTGCGGAACAGGC	GTGAGTAGGTTTGCATAGACCTGCCCACTGTGGAACAGGC	FALSE	0	0	2	1	0.294985
	GGGAGTAGGTTTGCATAGACCTGCCCACTGTGGAACAGGC	GTGAGTAGGTTTGCATAGACCTGCCCACTGTGGAACAGGC	TRUE	0	0	0	1	0.294985
	GGGAGTAGGTTTGAATAGACCTGCCCACTGTGGAACAGGC	GTGAGTAGGTTTGCATAGACCTGCCCACTGTGGAACAGGC	FALSE	0	0	1	1	0.294985
	GGG-GTAGGTTTGCGTGGGCCTGCCCACTGTGGAACAGGC	GTGAGTAGGTTTGCATAGACCTGCCCACTGTGGAACAGGC	FALSE	0	0	3	1	0.294985
	GTGGGTAGGTTTGCGTGGACCTGCCCACTGTGGTACAGGC	GTGAGTAGGTTTGCATAGACCTGCCCACTGTGGAACAGGC	FALSE	0	0	2	1	0.294985
Site 2	Aligned_Sequence	Reference_Sequence	Unedited	n_deleted	n_inserted	n_mutated	#Reads	%Reads
ABE8e	GTGAGTAGGTTTGCATAGACCTGCCCACTGTGGAACAGGC	GTGAGTAGGTTTGCATAGACCTGCCCACTGTGGAACAGGC	TRUE	0	0	0	224	32.7965
Replicate 2	GTGAGTAGGTTTGCGTGGGCCTGCCCACTGTGGAACAGGC	GTGAGTAGGTTTGCATAGACCTGCCCACTGTGGAACAGGC	FALSE	0	0	3	216	31.6252
	GTGAGTAGGTTTGCGTGGACCTGCCCACTGTGGAACAGGC	GTGAGTAGGTTTGCATAGACCTGCCCACTGTGGAACAGGC	FALSE	0	0	2	179	26.2079
	GTGAGTAGGTTTGCATAGACCTGCCCACTGTGGACCAGGC	GTGAGTAGGTTTGCATAGACCTGCCCACTGTGGAACAGGC	TRUE	0	0	0	9	1.31772
	GTGAGTAGGTTTGCGTGGGCCTGCCCACTGTGGACCAGGC	GTGAGTAGGTTTGCATAGACCTGCCCACTGTGGAACAGGC	FALSE	0	0	3	9	1.31772
	GGG-GTAGGTTTGCGTGGACCTGCCCACTGTGGAACAGGC	GTGAGTAGGTTTGCATAGACCTGCCCACTGTGGAACAGGC	FALSE	0	0	2	5	0.732064
	GTGAGTAGGTTTGCATATACCTGCCCACTGTGGAACAGGC	GTGAGTAGGTTTGCATAGACCTGCCCACTGTGGAACAGGC	FALSE	0	0	1	4	0.585652
	GTGAGTAGGTTTGCGTGGACCTGCCCACTGTGGACCAGGC	GTGAGTAGGTTTGCATAGACCTGCCCACTGTGGAACAGGC	FALSE	0	0	2	3	0.439239
	GGG-GTAGGTTTGCATAGACCTGCCCACTGTGGAACAGGC	GTGAGTAGGTTTGCATAGACCTGCCCACTGTGGAACAGGC	TRUE	0	0	0	3	0.439239
	GTGAGGAGGTTTGCGTGGGCCTGCCCACTGTGGAACAGGC	GTGAGTAGGTTTGCATAGACCTGCCCACTGTGGAACAGGC	FALSE	0	0	3	2	0.292826
	GGG-GTAGGTTTGCGTGGGCCTGCCCACTGTGGAACAGGC	GTGAGTAGGTTTGCATAGACCTGCCCACTGTGGAACAGGC	FALSE	0	0	3	2	0.292826
Site 2	Aligned_Sequence	Reference_Sequence	Unedited	n_deleted	n_inserted	n_mutated	#Reads	%Reads
ABE8e	GTGAGTAGGTTTGCATAGACCTGCCCACTGTGGAACAGGC	GTGAGTAGGTTTGCATAGACCTGCCCACTGTGGAACAGGC	TRUE	0	0	0	196	32.4503
Replicate 3	GTGAGTAGGTTTGCGTGGGCCTGCCCACTGTGGAACAGGC	GTGAGTAGGTTTGCATAGACCTGCCCACTGTGGAACAGGC	FALSE	0	0	3	189	31.2914
	GTGAGTAGGTTTGCGTGGACCTGCCCACTGTGGAACAGGC	GTGAGTAGGTTTGCATAGACCTGCCCACTGTGGAACAGGC	FALSE	0	0	2	148	24.5033
	GTGAGTAGGTTTGCATAGACCTGCCCACTGTGGACCAGGC	GTGAGTAGGTTTGCATAGACCTGCCCACTGTGGAACAGGC	TRUE	0	0	0	8	1.3245
	GTGAGTAGGTTTGCGTGGGCCTGCCCACTGTGGACCAGGC	GTGAGTAGGTTTGCATAGACCTGCCCACTGTGGAACAGGC	FALSE	0	0	3	7	1.15894
	GTGAGTAGGTTTGCATATACCTGCCCACTGTGGAACAGGC	GTGAGTAGGTTTGCATAGACCTGCCCACTGTGGAACAGGC	FALSE	0	0	1	5	0.827815
	GTGAGTGGGTTTGCGTGGGCCTGCCCACTGTGGAACAGGC	GTGAGTAGGTTTGCATAGACCTGCCCACTGTGGAACAGGC	FALSE	0	0	3	4	0.662252
	GGG-GTAGGTTTGCGTGGACCTGCCCACTGTGGAACAGGC	GTGAGTAGGTTTGCATAGACCTGCCCACTGTGGAACAGGC	FALSE	0	0	2	4	0.662252
	GGG-GTAGGTTTGCATAGACCTGCCCACTGTGGAACAGGC	GTGAGTAGGTTTGCATAGACCTGCCCACTGTGGAACAGGC	TRUE	0	0	0	3	0.496689
	GGG-GTAGGTTTGCGTGGGCCTGCCCACTGTGGAACAGGC	GTGAGTAGGTTTGCATAGACCTGCCCACTGTGGAACAGGC	FALSE	0	0	3	3	0.496689
	GTGAGTAGGTTTGCGTGGACCTGCCCACTGTGGAACGGGC	GTGAGTAGGTTTGCATAGACCTGCCCACTGTGGAACAGGC	FALSE	0	0	2	2	0.331126
	GTGAGTAGGGTTGCGTGGACCTGCCCACTGTGGACCAGGC	GTGAGTAGGTTTGCATAGACCTGCCCACTGTGGAACAGGC	FALSE	0	0	2	2	0.331126
	GGGAGTAGGTTTGCATAGACCTGCCCACTGTGGAACAGGC	GTGAGTAGGTTTGCATAGACCTGCCCACTGTGGAACAGGC	TRUE	0	0	0	2	0.331126
	GTGAGTAGGTTTGCGTGGGCCTGCCCACTGTGGAACATGC	GTGAGTAGGTTTGCATAGACCTGCCCACTGTGGAACAGGC	FALSE	0	0	3	2	0.331126
	GTGAGTAGGTTTGCGTGGACCTGCCCACTGTGGACCAGGC	GTGAGTAGGTTTGCATAGACCTGCCCACTGTGGAACAGGC	FALSE	0	0	2	2	0.331126
Site 2	Aligned_Sequence	Reference_Sequence	Unedited	n_deleted	n_inserted	n_mutated	#Reads	%Reads
sABE v3.22 +	GTGAGTAGGTTTGCGTGGACCTGCCCACTGTGGAACAGGC	GTGAGTAGGTTTGCATAGACCTGCCCACTGTGGAACAGGC	FALSE	0	0	2	987	45.8643
Replicate 1	GTGAGTAGGTTTGCATAGACCTGCCCACTGTGGAACAGGC	GTGAGTAGGTTTGCATAGACCTGCCCACTGTGGAACAGGC	TRUE	0	0	0	836	38.8476
	GTGAGTAGGTTTGCGTAGACCTGCCCACTGTGGAACAGGC	GTGAGTAGGTTTGCATAGACCTGCCCACTGTGGAACAGGC	FALSE	0	0	1	134	6.22677
	GTGAGTAGGTTTGCATAGACCTGCCCACTGTGGACCAGGC	GTGAGTAGGTTTGCATAGACCTGCCCACTGTGGAACAGGC	TRUE	0	0	0	41	1.9052
	GTGAGTAGGTTTGCGTGGACCTGCCCACTGTGGACCAGGC	GTGAGTAGGTTTGCATAGACCTGCCCACTGTGGAACAGGC	FALSE	0	0	2	39	1.81227
	GTGAGTAGGTTTGCATGGACCTGCCCACTGTGGAACAGGC	GTGAGTAGGTTTGCATAGACCTGCCCACTGTGGAACAGGC	FALSE	0	0	1	23	1.06877
	GGGAGTAGGTTTGCGTGGACCTGCCCACTGTGGAACAGGC	GTGAGTAGGTTTGCATAGACCTGCCCACTGTGGAACAGGC	FALSE	0	0	2	6	0.27881
	GTGAGTAGGTTTGCATATACCTGCCCACTGTGGAACAGGC	GTGAGTAGGTTTGCATAGACCTGCCCACTGTGGAACAGGC	FALSE	0	0	1	6	0.27881
	GGG-GTAGGTTTGCATAGACCTGCCCACTGTGGAACAGGC	GTGAGTAGGTTTGCATAGACCTGCCCACTGTGGAACAGGC	TRUE	0	0	0	5	0.232342
Site 2	Aligned_Sequence	Reference_Sequence	Unedited	n_deleted	n_inserted	n_mutated	#Reads	%Reads
sABE v3.22 +	GTGAGTAGGTTTGCGTGGACCTGCCCACTGTGGAACAGGC	GTGAGTAGGTTTGCATAGACCTGCCCACTGTGGAACAGGC	FALSE	0	0	2	248	46.7925
Replicate 2	GTGAGTAGGTTTGCATAGACCTGCCCACTGTGGAACAGGC	GTGAGTAGGTTTGCATAGACCTGCCCACTGTGGAACAGGC	TRUE	0	0	0	196	36.9811
	GTGAGTAGGTTTGCGTAGACCTGCCCACTGTGGAACAGGC	GTGAGTAGGTTTGCATAGACCTGCCCACTGTGGAACAGGC	FALSE	0	0	1	38	7.16981
	GTGAGTAGGTTTGCATGGACCTGCCCACTGTGGAACAGGC	GTGAGTAGGTTTGCATAGACCTGCCCACTGTGGAACAGGC	FALSE	0	0	1	9	1.69811
	GTGAGTAGGTTTGCGTGGACCTGCCCACTGTGGACCAGGC	GTGAGTAGGTTTGCATAGACCTGCCCACTGTGGAACAGGC	FALSE	0	0	2	9	1.69811
	GTGAGTAGGTTTGCATAGACCTGCCCACTGTGGACCAGGC	GTGAGTAGGTTTGCATAGACCTGCCCACTGTGGAACAGGC	TRUE	0	0	0	8	1.50943
	GTGAGTAGGTTTGCGTAGACCTGCCCACTGTGGACCAGGC	GTGAGTAGGTTTGCATAGACCTGCCCACTGTGGAACAGGC	FALSE	0	0	1	2	0.377358
	GGG-GTAGGTTTGCGTGGACCTGCCCACTGTGGAACAGGC	GTGAGTAGGTTTGCATAGACCTGCCCACTGTGGAACAGGC	FALSE	0	0	2	2	0.377358
	GTGAGTAGGTTTGCGTGGACCTGCACACTGTGGAACAGGC	GTGAGTAGGTTTGCATAGACCTGCCCACTGTGGAACAGGC	FALSE	0	0	3	2	0.377358
Site 2	Aligned_Sequence	Reference_Sequence	Unedited	n_deleted	n_inserted	n_mutated	#Reads	%Reads
sABE v3.22 +	GTGAGTAGGTTTGCGTGGACCTGCCCACTGTGGAACAGGC	GTGAGTAGGTTTGCATAGACCTGCCCACTGTGGAACAGGC	FALSE	0	0	2	391	42.8258
Replicate 3	GTGAGTAGGTTTGCATAGACCTGCCCACTGTGGAACAGGC	GTGAGTAGGTTTGCATAGACCTGCCCACTGTGGAACAGGC	TRUE	0	0	0	371	40.6353
	GTGAGTAGGTTTGCGTAGACCTGCCCACTGTGGAACAGGC	GTGAGTAGGTTTGCATAGACCTGCCCACTGTGGAACAGGC	FALSE	0	0	1	65	7.11939
	GTGAGTAGGTTTGCATAGACCTGCCCACTGTGGACCAGGC	GTGAGTAGGTTTGCATAGACCTGCCCACTGTGGAACAGGC	TRUE	0	0	0	14	1.53341
	GTGAGTAGGTTTGCGTGGACCTGCCCACTGTGGACCAGGC	GTGAGTAGGTTTGCATAGACCTGCCCACTGTGGAACAGGC	FALSE	0	0	2	11	1.20482
	GTGAGTAGGTTTGCATGGACCTGCCCACTGTGGAACAGGC	GTGAGTAGGTTTGCATAGACCTGCCCACTGTGGAACAGGC	FALSE	0	0	1	10	1.09529
	GGG-GTAGGTTTGCATAGACCTGCCCACTGTGGAACAGGC	GTGAGTAGGTTTGCATAGACCTGCCCACTGTGGAACAGGC	TRUE	0	0	0	8	0.876232
	GGG-GTAGGTTTGCGTGGACCTGCCCACTGTGGAACAGGC	GTGAGTAGGTTTGCATAGACCTGCCCACTGTGGAACAGGC	FALSE	0	0	2	3	0.328587
	GGGAGTAGGTTTGCGTGGACCTGCCCACTGTGGAACAGGC	GTGAGTAGGTTTGCATAGACCTGCCCACTGTGGAACAGGC	FALSE	0	0	2	2	0.219058
	GTGAGTAGGTTTGCGTAGACCTGCCCACTGTGGACCAGGC	GTGAGTAGGTTTGCATAGACCTGCCCACTGTGGAACAGGC	FALSE	0	0	1	2	0.219058
	GTGAGTAGGTTTGCATAGACCTGCCAACTGTGGAACAGGC	GTGAGTAGGTTTGCATAGACCTGCCCACTGTGGAACAGGC	FALSE	0	0	1	2	0.219058
	GTGAGTAGGTTTGCGTCGACCTGCCCACTGTGGAACAGGC	GTGAGTAGGTTTGCATAGACCTGCCCACTGTGGAACAGGC	FALSE	0	0	2	2	0.219058
Site 3
Site 3	Aligned_Sequence	Reference_Sequence	Unedited	n_deleted	n_inserted	n_mutated	#Reads	%Reads
ABE8e	CTGGAATGCAGGTAGGGAGAGGCCCCCAGAGGGAGTATTT	CTGGAATGCAGGTAGGGAGAGGCCCCCAGAGGGAGTATTT	TRUE	0	0	0	6448	41.9901
Replicate 1	CTGGAATGCAGGTGGGGGGAGGCCCCCAGAGGGAGTATTT	CTGGAATGCAGGTAGGGAGAGGCCCCCAGAGGGAGTATTT	FALSE	0	0	2	4476	29.1482
	CTGGAATGCAGGTGGGGGGGGGCCCCCAGAGGGAGTATTT	CTGGAATGCAGGTAGGGAGAGGCCCCCAGAGGGAGTATTT	FALSE	0	0	3	2900	18.8851
	CTGGAATGCAGGTGGGGAGAGGCCCCCAGAGGGAGTATTT	CTGGAATGCAGGTAGGGAGAGGCCCCCAGAGGGAGTATTT	FALSE	0	0	1	287	1.86898
	CTGGAATGCAGGTGGGGGGGGGGCCCCCAGAGGGAGTATT	CTGGAATGCAGGTAGGGAGA-GGCCCCCAGAGGGAGTATT	FALSE	0	1	3	95	0.618651
	CTGGAATGCGGGTGGGGGGAGGCCCCCAGAGGGAGTATTT	CTGGAATGCAGGTAGGGAGAGGCCCCCAGAGGGAGTATTT	FALSE	0	0	2	64	0.416775
	CTGGAATGCGGGTGGGGGGGGGCCCCCAGAGGGAGTATTT	CTGGAATGCAGGTAGGGAGAGGCCCCCAGAGGGAGTATTT	FALSE	0	0	3	59	0.384215
	CTGGAATGCAGGTGGGGAGGGGCCCCCAGAGGGAGTATTT	CTGGAATGCAGGTAGGGAGAGGCCCCCAGAGGGAGTATTT	FALSE	0	0	2	40	0.260485
	CTGGAATGCAGGTGGGGGGGGGGCCCCAGAGGGAGTATTT	CTGGAATGCAGGTAGGGAGAGGCCCCCAGAGGGAGTATTT	FALSE	0	0	4	36	0.234436
	CTGGAACGCAGGTGGGGGGAGGCCCCCAGAGGGAGTATTT	CTGGAATGCAGGTAGGGAGAGGCCCCCAGAGGGAGTATTT	FALSE	0	0	2	35	0.227924
Site 3	Aligned_Sequence	Reference_Sequence	Unedited	n_deleted	n_inserted	n_mutated	#Reads	%Reads
ABE8e	CTGGAATGCAGGTAGGGAGAGGCCCCCAGAGGGAGTATTT	CTGGAATGCAGGTAGGGAGAGGCCCCCAGAGGGAGTATTT	TRUE	0	0	0	5600	48.8145
Replicate 2	CTGGAATGCAGGTGGGGGGAGGCCCCCAGAGGGAGTATTT	CTGGAATGCAGGTAGGGAGAGGCCCCCAGAGGGAGTATTT	FALSE	0	0	2	2862	24.9477
	CTGGAATGCAGGTGGGGGGGGGCCCCCAGAGGGAGTATTT	CTGGAATGCAGGTAGGGAGAGGCCCCCAGAGGGAGTATTT	FALSE	0	0	3	2068	18.0265
	CTGGAATGCAGGTGGGGAGAGGCCCCCAGAGGGAGTATTT	CTGGAATGCAGGTAGGGAGAGGCCCCCAGAGGGAGTATTT	FALSE	0	0	1	184	1.60391
	CTGGAATGCAGGTAGGGGGAGGCCCCCAGAGGGAGTATTT	CTGGAATGCAGGTAGGGAGAGGCCCCCAGAGGGAGTATTT	FALSE	0	0	1	40	0.348675
	CTGGAACGCAGGTGGGGGGAGGCCCCCAGAGGGAGTATTT	CTGGAATGCAGGTAGGGAGAGGCCCCCAGAGGGAGTATTT	FALSE	0	0	2	30	0.261506
	CTGGAATGCAGGTGGGGAGGGGCCCCCAGAGGGAGTATTT	CTGGAATGCAGGTAGGGAGAGGCCCCCAGAGGGAGTATTT	FALSE	0	0	2	24	0.209205
	CTGGAATGCAGGTGGGGGGGGGGCCCCAGAGGGAGTATTT	CTGGAATGCAGGTAGGGAGAGGCCCCCAGAGGGAGTATTT	FALSE	0	0	4	23	0.200488
Site 3	Aligned_Sequence	Reference_Sequence	Unedited	n_deleted	n_inserted	n_mutated	#Reads	%Reads
ABE8e	CTGGAATGCAGGTAGGGAGAGGCCCCCAGAGGGAGTATTT	CTGGAATGCAGGTAGGGAGAGGCCCCCAGAGGGAGTATTT	TRUE	0	0	0	6272	49.988
Replicate 3	CTGGAATGCAGGTGGGGGGAGGCCCCCAGAGGGAGTATTT	CTGGAATGCAGGTAGGGAGAGGCCCCCAGAGGGAGTATTT	FALSE	0	0	2	3019	24.0615
	CTGGAATGCAGGTGGGGGGGGGCCCCCAGAGGGAGTATTT	CTGGAATGCAGGTAGGGAGAGGCCCCCAGAGGGAGTATTT	FALSE	0	0	3	2317	18.4666
	CTGGAATGCAGGTGGGGAGAGGCCCCCAGAGGGAGTATTT	CTGGAATGCAGGTAGGGAGAGGCCCCCAGAGGGAGTATTT	FALSE	0	0	1	216	1.72153
	CTGGAATGCAGGTGGGGGGGGGGCCCCAGAGGGAGTATTT	CTGGAATGCAGGTAGGGAGAGGCCCCCAGAGGGAGTATTT	FALSE	0	0	4	38	0.302861
	CTGGAATGCGGGTGGGGGGGGGCCCCCAGAGGGAGTATTT	CTGGAATGCAGGTAGGGAGAGGCCCCCAGAGGGAGTATTT	FALSE	0	0	3	37	0.294891
	CTGGAACGCAGGTGGGGGGAGGCCCCCAGAGGGAGTATTT	CTGGAATGCAGGTAGGGAGAGGCCCCCAGAGGGAGTATTT	FALSE	0	0	2	28	0.223161
	CTGGAATGCGGGTGGGGGGAGGCCCCCAGAGGGAGTATTT	CTGGAATGCAGGTAGGGAGAGGCCCCCAGAGGGAGTATTT	FALSE	0	0	2	27	0.215191
Site 3	Aligned_Sequence	Reference_Sequence	Unedited	n_deleted	n_inserted	n_mutated	#Reads	%Reads
sABE v3.22 +	CTGGAATGCAGGTAGGGAGAGGCCCCCAGAGGGAGTATTT	CTGGAATGCAGGTAGGGAGAGGCCCCCAGAGGGAGTATTT	TRUE	0	0	0	12505	54.5689
Replicate 1	CTGGAATGCAGGTGGGGAGAGGCCCCCAGAGGGAGTATTT	CTGGAATGCAGGTAGGGAGAGGCCCCCAGAGGGAGTATTT	FALSE	0	0	1	9509	41.495
	CTGGAATGCAGGTGGGGGGAGGCCCCCAGAGGGAGTATTT	CTGGAATGCAGGTAGGGAGAGGCCCCCAGAGGGAGTATTT	FALSE	0	0	2	468	2.04224
Site 3	Aligned_Sequence	Reference_Sequence	Unedited	n_deleted	n_inserted	n_mutated	#Reads	%Reads
sABE v3.22 +	CTGGAATGCAGGTAGGGAGAGGCCCCCAGAGGGAGTATTT	CTGGAATGCAGGTAGGGAGAGGCCCCCAGAGGGAGTATTT	TRUE	0	0	0	4481	53.3643
Replicate 2	CTGGAATGCAGGTGGGGAGAGGCCCCCAGAGGGAGTATTT	CTGGAATGCAGGTAGGGAGAGGCCCCCAGAGGGAGTATTT	FALSE	0	0	1	3630	43.2297
	CTGGAATGCAGGTGGGGGGAGGCCCCCAGAGGGAGTATTT	CTGGAATGCAGGTAGGGAGAGGCCCCCAGAGGGAGTATTT	FALSE	0	0	2	154	1.83399
Site 3	Aligned_Sequence	Reference_Sequence	Unedited	n_deleted	n_inserted	n_mutated	#Reads	%Reads
sABE v3.22 +	CTGGAATGCAGGTAGGGAGAGGCCCCCAGAGGGAGTATTT	CTGGAATGCAGGTAGGGAGAGGCCCCCAGAGGGAGTATTT	TRUE	0	0	0	8768	60.3649
Replicate 3	CTGGAATGCAGGTGGGGAGAGGCCCCCAGAGGGAGTATTT	CTGGAATGCAGGTAGGGAGAGGCCCCCAGAGGGAGTATTT	FALSE	0	0	1	5251	36.1515
	CTGGAATGCAGGTGGGGGGAGGCCCCCAGAGGGAGTATTT	CTGGAATGCAGGTAGGGAGAGGCCCCCAGAGGGAGTATTT	FALSE	0	0	2	273	1.87952
Site 4
Site 4	Aligned_Sequence	Reference_Sequence	Unedited	n_deleted	n_inserted	n_mutated	#Reads	%Reads
ABE8e	GGAGTTCATGGAGTATGAGGCATAGACTGCAGGAGACATC	GGAGTTCATGGAGTATGAGGCATAGACTGCAGGAGACATC	TRUE	0	0	0	4084	41.2942
Replicate 1	GGAGTTCATGGAGTGTGGGGCATAGACTGCAGGAGACATC	GGAGTTCATGGAGTATGAGGCATAGACTGCAGGAGACATC	FALSE	0	0	2	2157	21.8099
	GGAGTTCATGGAGTGTGAGGCATAGACTGCAGGAGACATC	GGAGTTCATGGAGTATGAGGCATAGACTGCAGGAGACATC	FALSE	0	0	1	1508	15.2477
	GGAGTTCATGGAGTGTGAGGCGTAGACTGCAGGAGACATC	GGAGTTCATGGAGTATGAGGCATAGACTGCAGGAGACATC	FALSE	0	0	2	861	8.70576
	GGAGTTCATGGAGTGTGGGGCGTAGACTGCAGGAGACATC	GGAGTTCATGGAGTATGAGGCATAGACTGCAGGAGACATC	FALSE	0	0	3	512	5.17695
	GGAGTTCATGGGGTGTGGGGCATAGACTGCAGGAGACATC	GGAGTTCATGGAGTATGAGGCATAGACTGCAGGAGACATC	FALSE	0	0	3	202	2.04247
	GGAGTTCATGGAGTGTGGGGCATGGACTGCAGGAGACATC	GGAGTTCATGGAGTATGAGGCATAGACTGCAGGAGACATC	FALSE	0	0	3	102	1.03134
	GGAGTTCATGGGGTGTGAGGCATAGACTGCAGGAGACATC	GGAGTTCATGGAGTATGAGGCATAGACTGCAGGAGACATC	FALSE	0	0	2	71	0.717897
	GGAGTTCATGGGGTGTGGGGCGTAGACTGCAGGAGACATC	GGAGTTCATGGAGTATGAGGCATAGACTGCAGGAGACATC	FALSE	0	0	4	58	0.586451
	GGAGTTCATGGAGTGTGAGGCATGGACTGCAGGAGACATC	GGAGTTCATGGAGTATGAGGCATAGACTGCAGGAGACATC	FALSE	0	0	2	53	0.535895
	GGAGTTCATGGGGTGTGAGGCGTAGACTGCAGGAGACATC	GGAGTTCATGGAGTATGAGGCATAGACTGCAGGAGACATC	FALSE	0	0	3	28	0.283114
	GGAGTTCATGGAGTGTGGGGCGTGGACTGCAGGAGACATC	GGAGTTCATGGAGTATGAGGCATAGACTGCAGGAGACATC	FALSE	0	0	4	23	0.232558
Site 4	Aligned_Sequence	Reference_Sequence	Unedited	n_deleted	n_inserted	n_mutated	#Reads	%Reads
ABE8e	GGAGTTCATGGAGTATGAGGCATAGACTGCAGGAGACATC	GGAGTTCATGGAGTATGAGGCATAGACTGCAGGAGACATC	TRUE	0	0	0	2802	41.3763
Replicate 2	GGAGTTCATGGAGTGTGGGGCATAGACTGCAGGAGACATC	GGAGTTCATGGAGTATGAGGCATAGACTGCAGGAGACATC	FALSE	0	0	2	1496	22.091
	GGAGTTCATGGAGTGTGAGGCATAGACTGCAGGAGACATC	GGAGTTCATGGAGTATGAGGCATAGACTGCAGGAGACATC	FALSE	0	0	1	1053	15.5493
	GGAGTTCATGGAGTGTGAGGCGTAGACTGCAGGAGACATC	GGAGTTCATGGAGTATGAGGCATAGACTGCAGGAGACATC	FALSE	0	0	2	543	8.01831
	GGAGTTCATGGAGTGTGGGGCGTAGACTGCAGGAGACATC	GGAGTTCATGGAGTATGAGGCATAGACTGCAGGAGACATC	FALSE	0	0	3	353	5.21264
	GGAGTTCATGGGGTGTGGGGCATAGACTGCAGGAGACATC	GGAGTTCATGGAGTATGAGGCATAGACTGCAGGAGACATC	FALSE	0	0	3	151	2.22977
	GGAGTTCATGGGGTGTGAGGCATAGACTGCAGGAGACATC	GGAGTTCATGGAGTATGAGGCATAGACTGCAGGAGACATC	FALSE	0	0	2	87	1.2847
	GGAGTTCATGGAGTGTGGGGCATGGACTGCAGGAGACATC	GGAGTTCATGGAGTATGAGGCATAGACTGCAGGAGACATC	FALSE	0	0	3	60	0.886001
	GGAGTTCATGGGGTGTGAGGCGTAGACTGCAGGAGACATC	GGAGTTCATGGAGTATGAGGCATAGACTGCAGGAGACATC	FALSE	0	0	3	32	0.472534
	GGAGTTCATGGGGTGTGGGGCGTAGACTGCAGGAGACATC	GGAGTTCATGGAGTATGAGGCATAGACTGCAGGAGACATC	FALSE	0	0	4	19	0.280567
	GGAGTTCATGGAGTGTGAGGCATGGACTGCAGGAGACATC	GGAGTTCATGGAGTATGAGGCATAGACTGCAGGAGACATC	FALSE	0	0	2	19	0.280567
Site 4	Aligned_Sequence	Reference_Sequence	Unedited	n_deleted	n_inserted	n_mutated	#Reads	%Reads
ABE8e	GGAGTTCATGGAGTATGAGGCATAGACTGCAGGAGACATC	GGAGTTCATGGAGTATGAGGCATAGACTGCAGGAGACATC	TRUE	0	0	0	4564	60.3863
Replicate 3	GGAGTTCATGGAGTGTGGGGCATAGACTGCAGGAGACATC	GGAGTTCATGGAGTATGAGGCATAGACTGCAGGAGACATC	FALSE	0	0	2	1127	14.9114
	GGAGTTCATGGAGTGTGAGGCATAGACTGCAGGAGACATC	GGAGTTCATGGAGTATGAGGCATAGACTGCAGGAGACATC	FALSE	0	0	1	828	10.9553
	GGAGTTCATGGAGTGTGAGGCGTAGACTGCAGGAGACATC	GGAGTTCATGGAGTATGAGGCATAGACTGCAGGAGACATC	FALSE	0	0	2	411	5.43795
	GGAGTTCATGGAGTGTGGGGCGTAGACTGCAGGAGACATC	GGAGTTCATGGAGTATGAGGCATAGACTGCAGGAGACATC	FALSE	0	0	3	236	3.12252
	GGAGTTCATGGGGTGTGGGGCATAGACTGCAGGAGACATC	GGAGTTCATGGAGTATGAGGCATAGACTGCAGGAGACATC	FALSE	0	0	3	96	1.27018
	GGAGTTCATGGGGTGTGAGGCATAGACTGCAGGAGACATC	GGAGTTCATGGAGTATGAGGCATAGACTGCAGGAGACATC	FALSE	0	0	2	65	0.860016
	GGAGTTCATGGAGTGTGGGGCATGGACTGCAGGAGACATC	GGAGTTCATGGAGTATGAGGCATAGACTGCAGGAGACATC	FALSE	0	0	3	36	0.476316
	GGAGTTCATGGAGTGTGAGGCATGGACTGCAGGAGACATC	GGAGTTCATGGAGTATGAGGCATAGACTGCAGGAGACATC	FALSE	0	0	2	29	0.383699
	GGAGTTCATGGGGTGTGGGGCGTAGACTGCAGGAGACATC	GGAGTTCATGGAGTATGAGGCATAGACTGCAGGAGACATC	FALSE	0	0	4	23	0.304313
Site 4	Aligned_Sequence	Reference_Sequence	Unedited	n_deleted	n_inserted	n_mutated	#Reads	%Reads
sABE v3.22 +	GGAGTTCATGGAGTGTGAGGCATAGACTGCAGGAGACATC	GGAGTTCATGGAGTATGAGGCATAGACTGCAGGAGACATC	FALSE	0	0	1	5587	49.7994
Replicate 1	GGAGTTCATGGAGTATGAGGCATAGACTGCAGGAGACATC	GGAGTTCATGGAGTATGAGGCATAGACTGCAGGAGACATC	TRUE	0	0	0	5466	48.7209
	GGAGTTCATGGAGTGTGGGGCATAGACTGCAGGAGACATC	GGAGTTCATGGAGTATGAGGCATAGACTGCAGGAGACATC	FALSE	0	0	2	28	0.249577
Site 4	Aligned_Sequence	Reference_Sequence	Unedited	n_deleted	n_inserted	n_mutated	#Reads	%Reads
sABE v3.22 +	GGAGTTCATGGAGTATGAGGCATAGACTGCAGGAGACATC	GGAGTTCATGGAGTATGAGGCATAGACTGCAGGAGACATC	TRUE	0	0	0	1492	50.0335
Replicate 2	GGAGTTCATGGAGTGTGAGGCATAGACTGCAGGAGACATC	GGAGTTCATGGAGTATGAGGCATAGACTGCAGGAGACATC	FALSE	0	0	1	1429	47.9209
	GGAGTTCATGGAGTGTGGGGCATAGACTGCAGGAGACATC	GGAGTTCATGGAGTATGAGGCATAGACTGCAGGAGACATC	FALSE	0	0	2	17	0.570087
Site 4	Aligned_Sequence	Reference_Sequence	Unedited	n_deleted	n_inserted	n_mutated	#Reads	%Reads
sABE v3.22 +	GGAGTTCATGGAGTATGAGGCATAGACTGCAGGAGACATC	GGAGTTCATGGAGTATGAGGCATAGACTGCAGGAGACATC	TRUE	0	0	0	2444	62.6506
Replicate 3	GGAGTTCATGGAGTGTGAGGCATAGACTGCAGGAGACATC	GGAGTTCATGGAGTATGAGGCATAGACTGCAGGAGACATC	FALSE	0	0	1	1399	35.8626
Site 5
Site 5	Aligned_Sequence	Reference_Sequence	Unedited	n_deleted	n_inserted	n_mutated	#Reads	%Reads
ABE8e	TGAATGGAGCGAGCGGCGTCTTCGAGAGTGAGGACGTGTG	TGAATGGAGCGAGCAGCGTCTTCGAGAGTGAGGACGTGTG	FALSE	0	0	1	4664	59.6572
Replicate 1	TGAATGGAGCGAGCAGCGTCTTCGAGAGTGAGGACGTGTG	TGAATGGAGCGAGCAGCGTCTTCGAGAGTGAGGACGTGTG	TRUE	0	0	0	2550	32.617
	TGAATGGAGCGGGCGGCGTCTTCGAGAGTGAGGACGTGTG	TGAATGGAGCGAGCAGCGTCTTCGAGAGTGAGGACGTGTG	FALSE	0	0	2	143	1.82911
	TGAATGGAGCGAGCGGCGTGTTCGAGAGTGAGGACGTGTG	TGAATGGAGCGAGCAGCGTCTTCGAGAGTGAGGACGTGTG	FALSE	0	0	2	98	1.25352
	TGAATGGAGCGAGCGGCGTTTTCGAGAGTGAGGACGTGTG	TGAATGGAGCGAGCAGCGTCTTCGAGAGTGAGGACGTGTG	FALSE	0	0	2	70	0.89537
	TGAATGGAGCGAGCGGCGTATTCGAGAGTGAGGACGTGTG	TGAATGGAGCGAGCAGCGTCTTCGAGAGTGAGGACGTGTG	FALSE	0	0	2	36	0.460476
	TGAATGGAGCGAGTGGCGTCTTCGAGAGTGAGGACGTGTG	TGAATGGAGCGAGCAGCGTCTTCGAGAGTGAGGACGTGTG	FALSE	0	0	2	16	0.204656
Site 5	Aligned_Sequence	Reference_Sequence	Unedited	n_deleted	n_inserted	n_mutated	#Reads	%Reads
ABE8e	TGAATGGAGCGAGCGGCGTCTTCGAGAGTGAGGACGTGTG	TGAATGGAGCGAGCAGCGTCTTCGAGAGTGAGGACGTGTG	FALSE	0	0	1	6210	59.3747
Replicate 2	TGAATGGAGCGAGCAGCGTCTTCGAGAGTGAGGACGTGTG	TGAATGGAGCGAGCAGCGTCTTCGAGAGTGAGGACGTGTG	TRUE	0	0	0	3550	33.9421
	TGAATGGAGCGGGCGGCGTCTTCGAGAGTGAGGACGTGTG	TGAATGGAGCGAGCAGCGTCTTCGAGAGTGAGGACGTGTG	FALSE	0	0	2	182	1.74013
	TGAATGGAGCGAGCGGCGTGTTCGAGAGTGAGGACGTGTG	TGAATGGAGCGAGCAGCGTCTTCGAGAGTGAGGACGTGTG	FALSE	0	0	2	114	1.08997
	TGAATGGAGCGAGCGGCGTTTTCGAGAGTGAGGACGTGTG	TGAATGGAGCGAGCAGCGTCTTCGAGAGTGAGGACGTGTG	FALSE	0	0	2	91	0.870064
	TGAATGGAGCGAGCGGCGTATTCGAGAGTGAGGACGTGTG	TGAATGGAGCGAGCAGCGTCTTCGAGAGTGAGGACGTGTG	FALSE	0	0	2	32	0.305957
	TGAATGGAGCGAGGGGCGTCTTCGAGAGTGAGGACGTGTG	TGAATGGAGCGAGCAGCGTCTTCGAGAGTGAGGACGTGTG	FALSE	0	0	2	24	0.229467
Site 5	Aligned_Sequence	Reference_Sequence	Unedited	n_deleted	n_inserted	n_mutated	#Reads	%Reads
ABE8e	TGAATGGAGCGAGCAGCGTCTTCGAGAGTGAGGACGTGTG	TGAATGGAGCGAGCAGCGTCTTCGAGAGTGAGGACGTGTG	TRUE	0	0	0	5722	47.4382
Replicate 3	TGAATGGAGCGAGCGGCGTCTTCGAGAGTGAGGACGTGTG	TGAATGGAGCGAGCAGCGTCTTCGAGAGTGAGGACGTGTG	FALSE	0	0	1	5713	47.3636
	TGAATGGAGCGGGCGGCGTCTTCGAGAGTGAGGACGTGTG	TGAATGGAGCGAGCAGCGTCTTCGAGAGTGAGGACGTGTG	FALSE	0	0	2	137	1.1358
	TGAATGGAGCGAGCGGCGTGTTCGAGAGTGAGGACGTGTG	TGAATGGAGCGAGCAGCGTCTTCGAGAGTGAGGACGTGTG	FALSE	0	0	2	102	0.845631
	TGAATGGAGCGAGCGGCGTTTTCGAGAGTGAGGACGTGTG	TGAATGGAGCGAGCAGCGTCTTCGAGAGTGAGGACGTGTG	FALSE	0	0	2	96	0.795888
Site 5	Aligned_Sequence	Reference_Sequence	Unedited	n_deleted	n_inserted	n_mutated	#Reads	%Reads
sABE v3.22 +	TGAATGGAGCGAGCAGCGTCTTCGAGAGTGAGGACGTGTG	TGAATGGAGCGAGCAGCGTCTTCGAGAGTGAGGACGTGTG	TRUE	0	0	0	10259	51.9364
Replicate 1	TGAATGGAGCGAGCGGCGTCTTCGAGAGTGAGGACGTGTG	TGAATGGAGCGAGCAGCGTCTTCGAGAGTGAGGACGTGTG	FALSE	0	0	1	9199	46.5701
Site 5	Aligned_Sequence	Reference_Sequence	Unedited	n_deleted	n_inserted	n_mutated	#Reads	%Reads
sABE v3.22 +	TGAATGGAGCGAGCAGCGTCTTCGAGAGTGAGGACGTGTG	TGAATGGAGCGAGCAGCGTCTTCGAGAGTGAGGACGTGTG	TRUE	0	0	0	2537	49.7451
Replicate 2	TGAATGGAGCGAGCGGCGTCTTCGAGAGTGAGGACGTGTG	TGAATGGAGCGAGCAGCGTCTTCGAGAGTGAGGACGTGTG	FALSE	0	0	1	2466	48.3529
Site 5	Aligned_Sequence	Reference_Sequence	Unedited	n_deleted	n_inserted	n_mutated	#Reads	%Reads
sABE v3.22 +	TGAATGGAGCGAGCAGCGTCTTCGAGAGTGAGGACGTGTG	TGAATGGAGCGAGCAGCGTCTTCGAGAGTGAGGACGTGTG	TRUE	0	0	0	5790	52.2469
Replicate 3	TGAATGGAGCGAGCGGCGTCTTCGAGAGTGAGGACGTGTG	TGAATGGAGCGAGCAGCGTCTTCGAGAGTGAGGACGTGTG	FALSE	0	0	1	5133	46.3184
Site 6
Site 6	Aligned_Sequence	Reference_Sequence	Unedited	n_deleted	n_inserted	n_mutated	#Reads	%Reads
ABE8e	GGGGCAAAGTGAAGACCAAGGATAGACTGCTGGGCTTGAC	GGGGCAAAGTGAAGACCAAGGATAGACTGCTGGGCTTGAC	TRUE	0	0	0	3579	38.8979
Replicate 1	GGGGCAAAGTGAAGGCCGAGGATAGACTGCTGGGCTTGAC	GGGGCAAAGTGAAGACCAAGGATAGACTGCTGGGCTTGAC	FALSE	0	0	2	2794	30.3663
	GGGGCAAAGTGAAGGCCAAGGATAGACTGCTGGGCTTGAC	GGGGCAAAGTGAAGACCAAGGATAGACTGCTGGGCTTGAC	FALSE	0	0	1	862	9.36855
	GGGGCAAAGTGAGGGCCGAGGATAGACTGCTGGGCTTGAC	GGGGCAAAGTGAAGACCAAGGATAGACTGCTGGGCTTGAC	FALSE	0	0	3	483	5.24943
	GGGGCAAAGTGAAGGCCGAGGATGGACTGCTGGGCTTGAC	GGGGCAAAGTGAAGACCAAGGATAGACTGCTGGGCTTGAC	FALSE	0	0	3	273	2.96707
	GGGGCAAAGTGAAGGCCGGGGATAGACTGCTGGGCTTGAC	GGGGCAAAGTGAAGACCAAGGATAGACTGCTGGGCTTGAC	FALSE	0	0	3	253	2.7497
	GGGGCAAAGTGAAGGCCGAGGGTAGACTGCTGGGCTTGAC	GGGGCAAAGTGAAGACCAAGGATAGACTGCTGGGCTTGAC	FALSE	0	0	3	167	1.81502
	GGGGCAAAGTGAGGGCCGAGGATGGACTGCTGGGCTTGAC	GGGGCAAAGTGAAGACCAAGGATAGACTGCTGGGCTTGAC	FALSE	0	0	4	62	0.67384
	GGGGCAAAGTGAAGGCCAAGGATGGACTGCTGGGCTTGAC	GGGGCAAAGTGAAGACCAAGGATAGACTGCTGGGCTTGAC	FALSE	0	0	2	58	0.630366
	GGGGCAAAGTGAGGGCCAAGGATAGACTGCTGGGCTTGAC	GGGGCAAAGTGAAGACCAAGGATAGACTGCTGGGCTTGAC	FALSE	0	0	2	58	0.630366
	GGGGCAAAGTGAAGGCCAAGGGTAGACTGCTGGGCTTGAC	GGGGCAAAGTGAAGACCAAGGATAGACTGCTGGGCTTGAC	FALSE	0	0	2	51	0.554288
	GGGGCAAAGTGAGGGCCGGGGATAGACTGCTGGGCTTGAC	GGGGCAAAGTGAAGACCAAGGATAGACTGCTGGGCTTGAC	FALSE	0	0	4	42	0.456472
	GGGGCAAAGTGAGGGCCGAGGGTAGACTGCTGGGCTTGAC	GGGGCAAAGTGAAGACCAAGGATAGACTGCTGGGCTTGAC	FALSE	0	0	4	33	0.358657
	GGGGCAAAGTGAAGGCCGGGGATGGACTGCTGGGCTTGAC	GGGGCAAAGTGAAGACCAAGGATAGACTGCTGGGCTTGAC	FALSE	0	0	4	26	0.282578
	GGGGCAAAGTGAAGGCCGGGGGTAGACTGCTGGGCTTGAC	GGGGCAAAGTGAAGACCAAGGATAGACTGCTGGGCTTGAC	FALSE	0	0	4	23	0.249973
Site 6	Aligned_Sequence	Reference_Sequence	Unedited	n_deleted	n_inserted	n_mutated	#Reads	%Reads
ABE8e	GGGGCAAAGTGAAGACCAAGGATAGACTGCTGGGCTTGAC	GGGGCAAAGTGAAGACCAAGGATAGACTGCTGGGCTTGAC	TRUE	0	0	0	4095	44.0986
Replicate 2	GGGGCAAAGTGAAGGCCGAGGATAGACTGCTGGGCTTGAC	GGGGCAAAGTGAAGACCAAGGATAGACTGCTGGGCTTGAC	FALSE	0	0	2	2623	28.2468
	GGGGCAAAGTGAAGGCCAAGGATAGACTGCTGGGCTTGAC	GGGGCAAAGTGAAGACCAAGGATAGACTGCTGGGCTTGAC	FALSE	0	0	1	717	7.7213
	GGGGCAAAGTGAGGGCCGAGGATAGACTGCTGGGCTTGAC	GGGGCAAAGTGAAGACCAAGGATAGACTGCTGGGCTTGAC	FALSE	0	0	3	436	4.69524
	GGGGCAAAGTGAAGGCCGAGGATGGACTGCTGGGCTTGAC	GGGGCAAAGTGAAGACCAAGGATAGACTGCTGGGCTTGAC	FALSE	0	0	3	266	2.86453
	GGGGCAAAGTGAAGGCCGGGGATAGACTGCTGGGCTTGAC	GGGGCAAAGTGAAGACCAAGGATAGACTGCTGGGCTTGAC	FALSE	0	0	3	242	2.60607
	GGGGCAAAGTGAAGGCCGAGGGTAGACTGCTGGGCTTGAC	GGGGCAAAGTGAAGACCAAGGATAGACTGCTGGGCTTGAC	FALSE	0	0	3	117	1.25996
	GGGGCAAAGTGAGGGCCAAGGATAGACTGCTGGGCTTGAC	GGGGCAAAGTGAAGACCAAGGATAGACTGCTGGGCTTGAC	FALSE	0	0	2	99	1.06612
	GGGGCAAAGTGAGGGCCGGGGATAGACTGCTGGGCTTGAC	GGGGCAAAGTGAAGACCAAGGATAGACTGCTGGGCTTGAC	FALSE	0	0	4	64	0.68921
	GGGGCAAAGTGAGGGCCGAGGATGGACTGCTGGGCTTGAC	GGGGCAAAGTGAAGACCAAGGATAGACTGCTGGGCTTGAC	FALSE	0	0	4	64	0.68921
	GGGGCAAAGTGAAGGCCAAGGGTAGACTGCTGGGCTTGAC	GGGGCAAAGTGAAGACCAAGGATAGACTGCTGGGCTTGAC	FALSE	0	0	2	52	0.559983
	GGGGCAAAGTGAGGGCCGAGGGTAGACTGCTGGGCTTGAC	GGGGCAAAGTGAAGACCAAGGATAGACTGCTGGGCTTGAC	FALSE	0	0	4	37	0.398449
	GGGGCAAAGTGAAGGCCAAGGATGGACTGCTGGGCTTGAC	GGGGCAAAGTGAAGACCAAGGATAGACTGCTGGGCTTGAC	FALSE	0	0	2	34	0.366143
	GGGGCAAAGTGAAGGCCGGGGATGGACTGCTGGGCTTGAC	GGGGCAAAGTGAAGACCAAGGATAGACTGCTGGGCTTGAC	FALSE	0	0	4	23	0.247685
	GGGGCAAAGTGAAGGCGAAGGATAGACTGCTGGGCTTGAC	GGGGCAAAGTGAAGACCAAGGATAGACTGCTGGGCTTGAC	FALSE	0	0	2	23	0.247685
	GGGGCAAAGTGAAGGCCAGGGATAGACTGCTGGGCTTGAC	GGGGCAAAGTGAAGACCAAGGATAGACTGCTGGGCTTGAC	FALSE	0	0	2	22	0.236916
Site 6	Aligned_Sequence	Reference_Sequence	Unedited	n_deleted	n_inserted	n_mutated	#Reads	%Reads
ABE8e	GGGGCAAAGTGAAGACCAAGGATAGACTGCTGGGCTTGAC	GGGGCAAAGTGAAGACCAAGGATAGACTGCTGGGCTTGAC	TRUE	0	0	0	6471	58.4553
Replicate 3	GGGGCAAAGTGAAGGCCGAGGATAGACTGCTGGGCTTGAC	GGGGCAAAGTGAAGACCAAGGATAGACTGCTGGGCTTGAC	FALSE	0	0	2	2338	21.1201
	GGGGCAAAGTGAAGGCCAAGGATAGACTGCTGGGCTTGAC	GGGGCAAAGTGAAGACCAAGGATAGACTGCTGGGCTTGAC	FALSE	0	0	1	809	7.30804
	GGGGCAAAGTGAGGGCCGAGGATAGACTGCTGGGCTTGAC	GGGGCAAAGTGAAGACCAAGGATAGACTGCTGGGCTTGAC	FALSE	0	0	3	315	2.84553
	GGGGCAAAGTGAAGGCCGGGGATAGACTGCTGGGCTTGAC	GGGGCAAAGTGAAGACCAAGGATAGACTGCTGGGCTTGAC	FALSE	0	0	3	209	1.88799
	GGGGCAAAGTGAAGGCCGAGGATGGACTGCTGGGCTTGAC	GGGGCAAAGTGAAGACCAAGGATAGACTGCTGGGCTTGAC	FALSE	0	0	3	194	1.75248
	GGGGCAAAGTGAAGGCCGAGGGTAGACTGCTGGGCTTGAC	GGGGCAAAGTGAAGACCAAGGATAGACTGCTGGGCTTGAC	FALSE	0	0	3	122	1.10208
	GGGGCAAAGTGAGGGCCAAGGATAGACTGCTGGGCTTGAC	GGGGCAAAGTGAAGACCAAGGATAGACTGCTGGGCTTGAC	FALSE	0	0	2	80	0.722674
	GGGGCAAAGTGAGGGCCGAGGATGGACTGCTGGGCTTGAC	GGGGCAAAGTGAAGACCAAGGATAGACTGCTGGGCTTGAC	FALSE	0	0	4	48	0.433604
	GGGGCAAAGTGAAGGCCAAGGGTAGACTGCTGGGCTTGAC	GGGGCAAAGTGAAGACCAAGGATAGACTGCTGGGCTTGAC	FALSE	0	0	2	33	0.298103
	GGGGCAAAGTGAAGGCCAAGGATGGACTGCTGGGCTTGAC	GGGGCAAAGTGAAGACCAAGGATAGACTGCTGGGCTTGAC	FALSE	0	0	2	31	0.280036
	GGGGCAAAGTGAGGGCCGGGGATAGACTGCTGGGCTTGAC	GGGGCAAAGTGAAGACCAAGGATAGACTGCTGGGCTTGAC	FALSE	0	0	4	25	0.225836
Site 6	Aligned_Sequence	Reference_Sequence	Unedited	n_deleted	n_inserted	n_mutated	#Reads	%Reads
sABE v3.22 +	GGGGCAAAGTGAAGACCAAGGATAGACTGCTGGGCTTGAC	GGGGCAAAGTGAAGACCAAGGATAGACTGCTGGGCTTGAC	TRUE	0	0	0	10192	66.0061
Replicate 1	GGGGCAAAGTGAAGGCCAAGGATAGACTGCTGGGCTTGAC	GGGGCAAAGTGAAGACCAAGGATAGACTGCTGGGCTTGAC	FALSE	0	0	1	4864	31.5006
	GGGGCAAAGTGAAGGCCGAGGATAGACTGCTGGGCTTGAC	GGGGCAAAGTGAAGACCAAGGATAGACTGCTGGGCTTGAC	FALSE	0	0	2	90	0.582864
Site 6	Aligned_Sequence	Reference_Sequence	Unedited	n_deleted	n_inserted	n_mutated	#Reads	%Reads
sABE v3.22 +	GGGGCAAAGTGAAGACCAAGGATAGACTGCTGGGCTTGAC	GGGGCAAAGTGAAGACCAAGGATAGACTGCTGGGCTTGAC	TRUE	0	0	0	4093	70.4596
Replicate 2	GGGGCAAAGTGAAGGCCAAGGATAGACTGCTGGGCTTGAC	GGGGCAAAGTGAAGACCAAGGATAGACTGCTGGGCTTGAC	FALSE	0	0	1	1608	27.6812
	GGGGCAAAGTGAAGGCCGAGGATAGACTGCTGGGCTTGAC	GGGGCAAAGTGAAGACCAAGGATAGACTGCTGGGCTTGAC	FALSE	0	0	2	17	0.292649
Site 6	Aligned_Sequence	Reference_Sequence	Unedited	n_deleted	n_inserted	n_mutated	#Reads	%Reads
sABE v3.22 +	GGGGCAAAGTGAAGACCAAGGATAGACTGCTGGGCTTGAC	GGGGCAAAGTGAAGACCAAGGATAGACTGCTGGGCTTGAC	TRUE	0	0	0	6728	70.2957
Replicate 3	GGGGCAAAGTGAAGGCCAAGGATAGACTGCTGGGCTTGAC	GGGGCAAAGTGAAGACCAAGGATAGACTGCTGGGCTTGAC	FALSE	0	0	1	2634	27.5206
	GGGGCAAAGTGAAGGCCGAGGATAGACTGCTGGGCTTGAC	GGGGCAAAGTGAAGACCAAGGATAGACTGCTGGGCTTGAC	FALSE	0	0	2	55	0.574653
Site 7
Site 7	Aligned_Sequence	Reference_Sequence	Unedited	n_deleted	n_inserted	n_mutated	#Reads	%Reads
ABE8e	GGGAAATCTGGAGCGGGGAGAATAGACTGTAGGGAAACCA	GGGAAATCTGGAGCAAAGAGAATAGACTGTAGGGAAACCA	FALSE	0	0	3	1468	42.1597
Replicate 1	GGGAAATCTGGAGCAAAGAGAATAGACTGTAGGGAAACCA	GGGAAATCTGGAGCAAAGAGAATAGACTGTAGGGAAACCA	TRUE	0	0	0	1256	36.0712
	GGGAAATCTGGAGCGGAGAGAATAGACTGTAGGGAAACCA	GGGAAATCTGGAGCAAAGAGAATAGACTGTAGGGAAACCA	FALSE	0	0	2	203	5.82998
	GGGAAATCTGGAGCGGGGGGAATAGACTGTAGGGAAACCA	GGGAAATCTGGAGCAAAGAGAATAGACTGTAGGGAAACCA	FALSE	0	0	4	132	3.79092
	GGGAAATCTGGAGCGGGGAGAATGGACTGTAGGGAAACCA	GGGAAATCTGGAGCAAAGAGAATAGACTGTAGGGAAACCA	FALSE	0	0	4	62	1.78059
	GGGAAATCTGGAGCGGGGAGGATAGACTGTAGGGAAACCA	GGGAAATCTGGAGCAAAGAGAATAGACTGTAGGGAAACCA	FALSE	0	0	4	58	1.66571
	GGGAAATCTGGGGCGGGGAGAATAGACTGTAGGGAAACCA	GGGAAATCTGGAGCAAAGAGAATAGACTGTAGGGAAACCA	FALSE	0	0	4	52	1.49339
	ACCTCATCTCTACAAAAAATAATTTA--------AAAACT	GGGAAATCTGGAGCAAAGAGAATAGACTGTAGGGAAACCA	FALSE	8	0	7	26	0.746697
	GGGAAATCTGGAGCGAAGAGAATAGACTGTAGGGAAACCA	GGGAAATCTGGAGCAAAGAGAATAGACTGTAGGGAAACCA	FALSE	0	0	1	18	0.516944
	GGGAAATCTGGGGCGGGGGGAATAGACTGTAGGGAAACCA	GGGAAATCTGGAGCAAAGAGAATAGACTGTAGGGAAACCA	FALSE	0	0	5	15	0.430787
	GGGAAATCTGGAGCGGAGGGAATAGACTGTAGGGAAACCA	GGGAAATCTGGAGCAAAGAGAATAGACTGTAGGGAAACCA	FALSE	0	0	3	15	0.430787
	GGGAAATCTGGAGCGGAGAGGATAGACTGTAGGGAAACCA	GGGAAATCTGGAGCAAAGAGAATAGACTGTAGGGAAACCA	FALSE	0	0	3	10	0.287191
	GGGAAATCTGGAGCGGGGGGGATAGACTGTAGGGAAACCA	GGGAAATCTGGAGCAAAGAGAATAGACTGTAGGGAAACCA	FALSE	0	0	5	7	0.201034
Site 7	Aligned_Sequence	Reference_Sequence	Unedited	n_deleted	n_inserted	n_mutated	#Reads	%Reads
ABE8e	GGGAAATCTGGAGCAAAGAGAATAGACTGTAGGGAAACCA	GGGAAATCTGGAGCAAAGAGAATAGACTGTAGGGAAACCA	TRUE	0	0	0	2064	47.6564
Replicate 2	GGGAAATCTGGAGCGGGGAGAATAGACTGTAGGGAAACCA	GGGAAATCTGGAGCAAAGAGAATAGACTGTAGGGAAACCA	FALSE	0	0	3	1517	35.0266
	GGGAAATCTGGAGCGGAGAGAATAGACTGTAGGGAAACCA	GGGAAATCTGGAGCAAAGAGAATAGACTGTAGGGAAACCA	FALSE	0	0	2	202	4.66405
	GGGAAATCTGGAGCGGGGGGAATAGACTGTAGGGAAACCA	GGGAAATCTGGAGCAAAGAGAATAGACTGTAGGGAAACCA	FALSE	0	0	4	139	3.20942
	GGGAAATCTGGAGCGGGGAGGATAGACTGTAGGGAAACCA	GGGAAATCTGGAGCAAAGAGAATAGACTGTAGGGAAACCA	FALSE	0	0	4	76	1.75479
	GGGAAATCTGGAGCGGGGAGAATGGACTGTAGGGAAACCA	GGGAAATCTGGAGCAAAGAGAATAGACTGTAGGGAAACCA	FALSE	0	0	4	44	1.01593
	GGGAAATCTGGGGCGGGGAGAATAGACTGTAGGGAAACCA	GGGAAATCTGGAGCAAAGAGAATAGACTGTAGGGAAACCA	FALSE	0	0	4	29	0.669591
	ACCTCATCTCTACAAAAAATAATTTA--------AAAACT	GGGAAATCTGGAGCAAAGAGAATAGACTGTAGGGAAACCA	FALSE	8	0	7	22	0.507966
	GGGAAATCTGGAGCGAAGAGAATAGACTGTAGGGAAACCA	GGGAAATCTGGAGCAAAGAGAATAGACTGTAGGGAAACCA	FALSE	0	0	1	18	0.415608
	GGGAAATCTGGAGCGGAGAGGATAGACTGTAGGGAAACCA	GGGAAATCTGGAGCAAAGAGAATAGACTGTAGGGAAACCA	FALSE	0	0	3	17	0.392519
	GGGAAATCTGGAGCGGAGGGAATAGACTGTAGGGAAACCA	GGGAAATCTGGAGCAAAGAGAATAGACTGTAGGGAAACCA	FALSE	0	0	3	15	0.34634
	GGGAAATCTGGGGCGGGGGGAATAGACTGTAGGGAAACCA	GGGAAATCTGGAGCAAAGAGAATAGACTGTAGGGAAACCA	FALSE	0	0	5	12	0.277072
Site 7	Aligned_Sequence	Reference_Sequence	Unedited	n_deleted	n_inserted	n_mutated	#Reads	%Reads
ABE8e	GGGAAATCTGGAGCAAAGAGAATAGACTGTAGGGAAACCA	GGGAAATCTGGAGCAAAGAGAATAGACTGTAGGGAAACCA	TRUE	0	0	0	2798	61.7115
Replicate 3	GGGAAATCTGGAGCGGGGAGAATAGACTGTAGGGAAACCA	GGGAAATCTGGAGCAAAGAGAATAGACTGTAGGGAAACCA	FALSE	0	0	3	1130	24.9228
	GGGAAATCTGGAGCGGAGAGAATAGACTGTAGGGAAACCA	GGGAAATCTGGAGCAAAGAGAATAGACTGTAGGGAAACCA	FALSE	0	0	2	142	3.13189
	GGGAAATCTGGAGCGGGGGGAATAGACTGTAGGGAAACCA	GGGAAATCTGGAGCAAAGAGAATAGACTGTAGGGAAACCA	FALSE	0	0	4	109	2.40406
	GGGAAATCTGGAGCGGGGAGGATAGACTGTAGGGAAACCA	GGGAAATCTGGAGCAAAGAGAATAGACTGTAGGGAAACCA	FALSE	0	0	4	51	1.12483
	GGGAAATCTGGAGCGGGGAGAATGGACTGTAGGGAAACCA	GGGAAATCTGGAGCAAAGAGAATAGACTGTAGGGAAACCA	FALSE	0	0	4	46	1.01456
	GGGAAATCTGGGGCGGGGAGAATAGACTGTAGGGAAACCA	GGGAAATCTGGAGCAAAGAGAATAGACTGTAGGGAAACCA	FALSE	0	0	4	27	0.595501
	GGGAAATCTGGAGCGGAGGGAATAGACTGTAGGGAAACCA	GGGAAATCTGGAGCAAAGAGAATAGACTGTAGGGAAACCA	FALSE	0	0	3	20	0.441112
	GGGAAATCTGGAGCGAAGAGAATAGACTGTAGGGAAACCA	GGGAAATCTGGAGCAAAGAGAATAGACTGTAGGGAAACCA	FALSE	0	0	1	15	0.330834
Site 7	Aligned_Sequence	Reference_Sequence	Unedited	n_deleted	n_inserted	n_mutated	#Reads	%Reads
sABE v3.22 +	GGGAAATCTGGAGCAAAGAGAATAGACTGTAGGGAAACCA	GGGAAATCTGGAGCAAAGAGAATAGACTGTAGGGAAACCA	TRUE	0	0	0	4040	58.0877
Replicate 1	GGGAAATCTGGAGCGGAGAGAATAGACTGTAGGGAAACCA	GGGAAATCTGGAGCAAAGAGAATAGACTGTAGGGAAACCA	FALSE	0	0	2	1397	20.0863
	GGGAAATCTGGAGCGAAGAGAATAGACTGTAGGGAAACCA	GGGAAATCTGGAGCAAAGAGAATAGACTGTAGGGAAACCA	FALSE	0	0	1	1064	15.2983
	GGGAAATCTGGAGCGGGGAGAATAGACTGTAGGGAAACCA	GGGAAATCTGGAGCAAAGAGAATAGACTGTAGGGAAACCA	FALSE	0	0	3	182	2.61682
	GGGAAATCTGGAGCGAGGAGAATAGACTGTAGGGAAACCA	GGGAAATCTGGAGCAAAGAGAATAGACTGTAGGGAAACCA	FALSE	0	0	2	37	0.531991
Site 7	Aligned_Sequence	Reference_Sequence	Unedited	n_deleted	n_inserted	n_mutated	#Reads	%Reads
sABE v3.22 +	GGGAAATCTGGAGCAAAGAGAATAGACTGTAGGGAAACCA	GGGAAATCTGGAGCAAAGAGAATAGACTGTAGGGAAACCA	TRUE	0	0	0	1477	56.8077
Replicate 2	GGGAAATCTGGAGCGGAGAGAATAGACTGTAGGGAAACCA	GGGAAATCTGGAGCAAAGAGAATAGACTGTAGGGAAACCA	FALSE	0	0	2	570	21.9231
	GGGAAATCTGGAGCGAAGAGAATAGACTGTAGGGAAACCA	GGGAAATCTGGAGCAAAGAGAATAGACTGTAGGGAAACCA	FALSE	0	0	1	389	14.9615
	GGGAAATCTGGAGCGGGGAGAATAGACTGTAGGGAAACCA	GGGAAATCTGGAGCAAAGAGAATAGACTGTAGGGAAACCA	FALSE	0	0	3	64	2.46154
	GGGAAATCTGGAGCGAGGAGAATAGACTGTAGGGAAACCA	GGGAAATCTGGAGCAAAGAGAATAGACTGTAGGGAAACCA	FALSE	0	0	2	21	0.807692
Site 7	Aligned_Sequence	Reference_Sequence	Unedited	n_deleted	n_inserted	n_mutated	#Reads	%Reads
sABE v3.22 +	GGGAAATCTGGAGCAAAGAGAATAGACTGTAGGGAAACCA	GGGAAATCTGGAGCAAAGAGAATAGACTGTAGGGAAACCA	TRUE	0	0	0	1320	56.4344
Replicate 3	GGGAAATCTGGAGCGGAGAGAATAGACTGTAGGGAAACCA	GGGAAATCTGGAGCAAAGAGAATAGACTGTAGGGAAACCA	FALSE	0	0	2	480	20.5216
	GGGAAATCTGGAGCGAAGAGAATAGACTGTAGGGAAACCA	GGGAAATCTGGAGCAAAGAGAATAGACTGTAGGGAAACCA	FALSE	0	0	1	399	17.0586
	GGGAAATCTGGAGCGGGGAGAATAGACTGTAGGGAAACCA	GGGAAATCTGGAGCAAAGAGAATAGACTGTAGGGAAACCA	FALSE	0	0	3	77	3.29201
	GGGAAATCTGGAGCGAGGAGAATAGACTGTAGGGAAACCA	GGGAAATCTGGAGCAAAGAGAATAGACTGTAGGGAAACCA	FALSE	0	0	2	9	0.38478
Site 8
Site 8	Aligned_Sequence	Reference_Sequence	Unedited	n_deleted	n_inserted	n_mutated	#Reads	%Reads
ABE8e	ATGATCGAAAGAATACTAAGCATAGACTCCAGGATAAGGT	ATGATCGAAAGAATACTAAGCATAGACTCCAGGATAAGGT	TRUE	0	0	0	9286	67.6625
Replicate 1	ATGATCGAAAGAATGCTGAGCATAGACTCCAGGATAAGGT	ATGATCGAAAGAATACTAAGCATAGACTCCAGGATAAGGT	FALSE	0	0	2	2296	16.7298
	ATGATCGAAAGAGTGCTGAGCATAGACTCCAGGATAAGGT	ATGATCGAAAGAATACTAAGCATAGACTCCAGGATAAGGT	FALSE	0	0	3	780	5.68347
	ATGATCGAAAGAATGCTAAGCATAGACTCCAGGATAAGGT	ATGATCGAAAGAATACTAAGCATAGACTCCAGGATAAGGT	FALSE	0	0	1	205	1.49373
	ATGATCGAAAGAATGCTGAGCGTAGACTCCAGGATAAGGT	ATGATCGAAAGAATACTAAGCATAGACTCCAGGATAAGGT	FALSE	0	0	3	177	1.28971
	ATGATCGAAAGAATGCTGGGCATAGACTCCAGGATAAGGT	ATGATCGAAAGAATACTAAGCATAGACTCCAGGATAAGGT	FALSE	0	0	3	127	0.925386
	ATGATCGAAAGAGTGCTGGGCATAGACTCCAGGATAAGGT	ATGATCGAAAGAATACTAAGCATAGACTCCAGGATAAGGT	FALSE	0	0	4	105	0.765083
	ATGATCGAAAGGGTGCTGAGCATAGACTCCAGGATAAGGT	ATGATCGAAAGAATACTAAGCATAGACTCCAGGATAAGGT	FALSE	0	0	4	96	0.699505
	ATGATCGAAAGAGTGCTGAGCGTAGACTCCAGGATAAGGT	ATGATCGAAAGAATACTAAGCATAGACTCCAGGATAAGGT	FALSE	0	0	4	86	0.626639
	ATGATCGAAAGGATGCTGAGCATAGACTCCAGGATAAGGT	ATGATCGAAAGAATACTAAGCATAGACTCCAGGATAAGGT	FALSE	0	0	3	57	0.415331
	ATGATCGAAAGAGTGCTAAGCATAGACTCCAGGATAAGGT	ATGATCGAAAGAATACTAAGCATAGACTCCAGGATAAGGT	FALSE	0	0	2	50	0.364325
	ATGATCGAAAGAATGCTGAGCATGGACTCCAGGATAAGGT	ATGATCGAAAGAATACTAAGCATAGACTCCAGGATAAGGT	FALSE	0	0	3	48	0.349752
	ATGATCGAAAGGGTGCTGGGCATAGACTCCAGGATAAGGT	ATGATCGAAAGAATACTAAGCATAGACTCCAGGATAAGGT	FALSE	0	0	5	39	0.284174
	ATGATCGAAAGAATGCTAAGCGTAGACTCCAGGATAAGGT	ATGATCGAAAGAATACTAAGCATAGACTCCAGGATAAGGT	FALSE	0	0	2	28	0.204022
Site 8	Aligned_Sequence	Reference_Sequence	Unedited	n_deleted	n_inserted	n_mutated	#Reads	%Reads
ABE8e	ATGATCGAAAGAATACTAAGCATAGACTCCAGGATAAGGT	ATGATCGAAAGAATACTAAGCATAGACTCCAGGATAAGGT	TRUE	0	0	0	12717	74.661
Replicate 2	ATGATCGAAAGAATGCTGAGCATAGACTCCAGGATAAGGT	ATGATCGAAAGAATACTAAGCATAGACTCCAGGATAAGGT	FALSE	0	0	2	2064	12.1177
	ATGATCGAAAGAGTGCTGAGCATAGACTCCAGGATAAGGT	ATGATCGAAAGAATACTAAGCATAGACTCCAGGATAAGGT	FALSE	0	0	3	721	4.23296
	ATGATCGAAAGAATGCTAAGCATAGACTCCAGGATAAGGT	ATGATCGAAAGAATACTAAGCATAGACTCCAGGATAAGGT	FALSE	0	0	1	243	1.42664
	ATGATCGAAAGAATGCTGAGCGTAGACTCCAGGATAAGGT	ATGATCGAAAGAATACTAAGCATAGACTCCAGGATAAGGT	FALSE	0	0	3	220	1.29161
	ATGATCGAAAGGGTGCTGAGCATAGACTCCAGGATAAGGT	ATGATCGAAAGAATACTAAGCATAGACTCCAGGATAAGGT	FALSE	0	0	4	134	0.786708
	ATGATCGAAAGAATGCTGGGCATAGACTCCAGGATAAGGT	ATGATCGAAAGAATACTAAGCATAGACTCCAGGATAAGGT	FALSE	0	0	3	120	0.704515
	ATGATCGAAAGAGTGCTGAGCGTAGACTCCAGGATAAGGT	ATGATCGAAAGAATACTAAGCATAGACTCCAGGATAAGGT	FALSE	0	0	4	109	0.639934
	ATGATCGAAAGAGTGCTGGGCATAGACTCCAGGATAAGGT	ATGATCGAAAGAATACTAAGCATAGACTCCAGGATAAGGT	FALSE	0	0	4	86	0.504902
	ATGATCGAAAGAGTGCTAAGCATAGACTCCAGGATAAGGT	ATGATCGAAAGAATACTAAGCATAGACTCCAGGATAAGGT	FALSE	0	0	2	68	0.399225
	ATGATCGAAAGAATGCTGAGCATGGACTCCAGGATAAGGT	ATGATCGAAAGAATACTAAGCATAGACTCCAGGATAAGGT	FALSE	0	0	3	49	0.287677
	ATGATCGAAAGGGTGCTGGGCATAGACTCCAGGATAAGGT	ATGATCGAAAGAATACTAAGCATAGACTCCAGGATAAGGT	FALSE	0	0	5	48	0.281806
	ATGATCGAAAGGATGCTGAGCATAGACTCCAGGATAAGGT	ATGATCGAAAGAATACTAAGCATAGACTCCAGGATAAGGT	FALSE	0	0	3	40	0.234838
	ATGATCGAAAGAATGCTAAGCGTAGACTCCAGGATAAGGT	ATGATCGAAAGAATACTAAGCATAGACTCCAGGATAAGGT	FALSE	0	0	2	40	0.234838
Site 8	Aligned_Sequence	Reference_Sequence	Unedited	n_deleted	n_inserted	n_mutated	#Reads	%Reads
ABE8e	ATGATCGAAAGAATACTAAGCATAGACTCCAGGATAAGGT	ATGATCGAAAGAATACTAAGCATAGACTCCAGGATAAGGT	TRUE	0	0	0	13236	77.7536
Replicate 3	ATGATCGAAAGAATGCTGAGCATAGACTCCAGGATAAGGT	ATGATCGAAAGAATACTAAGCATAGACTCCAGGATAAGGT	FALSE	0	0	2	1843	10.8265
	ATGATCGAAAGAGTGCTGAGCATAGACTCCAGGATAAGGT	ATGATCGAAAGAATACTAAGCATAGACTCCAGGATAAGGT	FALSE	0	0	3	687	4.03572
	ATGATCGAAAGAATGCTAAGCATAGACTCCAGGATAAGGT	ATGATCGAAAGAATACTAAGCATAGACTCCAGGATAAGGT	FALSE	0	0	1	163	0.957528
	ATGATCGAAAGAATGCTGAGCGTAGACTCCAGGATAAGGT	ATGATCGAAAGAATACTAAGCATAGACTCCAGGATAAGGT	FALSE	0	0	3	162	0.951654
	ATGATCGAAAGAATGCTGGGCATAGACTCCAGGATAAGGT	ATGATCGAAAGAATACTAAGCATAGACTCCAGGATAAGGT	FALSE	0	0	3	131	0.769547
	ATGATCGAAAGGGTGCTGAGCATAGACTCCAGGATAAGGT	ATGATCGAAAGAATACTAAGCATAGACTCCAGGATAAGGT	FALSE	0	0	4	96	0.563943
	ATGATCGAAAGAGTGCTGAGCGTAGACTCCAGGATAAGGT	ATGATCGAAAGAATACTAAGCATAGACTCCAGGATAAGGT	FALSE	0	0	4	77	0.452329
	ATGATCGAAAGAGTGCTGGGCATAGACTCCAGGATAAGGT	ATGATCGAAAGAATACTAAGCATAGACTCCAGGATAAGGT	FALSE	0	0	4	67	0.393585
	ATGATCGAAAGGGTGCTGGGCATAGACTCCAGGATAAGGT	ATGATCGAAAGAATACTAAGCATAGACTCCAGGATAAGGT	FALSE	0	0	5	51	0.299595
	ATGATCGAAAGGATGCTGAGCATAGACTCCAGGATAAGGT	ATGATCGAAAGAATACTAAGCATAGACTCCAGGATAAGGT	FALSE	0	0	3	49	0.287846
	ATGATCGAAAGAATGCTGAGCATGGACTCCAGGATAAGGT	ATGATCGAAAGAATACTAAGCATAGACTCCAGGATAAGGT	FALSE	0	0	3	38	0.223227
Site 8	Aligned_Sequence	Reference_Sequence	Unedited	n_deleted	n_inserted	n_mutated	#Reads	%Reads
sABE v3.22 +	ATGATCGAAAGAATACTAAGCATAGACTCCAGGATAAGGT	ATGATCGAAAGAATACTAAGCATAGACTCCAGGATAAGGT	TRUE	0	0	0	23968	74.6504
Replicate 1	ATGATCGAAAGAATGCTAAGCATAGACTCCAGGATAAGGT	ATGATCGAAAGAATACTAAGCATAGACTCCAGGATAAGGT	FALSE	0	0	1	7398	23.0417
	ATGATCGAAAGAATGCTGAGCATAGACTCCAGGATAAGGT	ATGATCGAAAGAATACTAAGCATAGACTCCAGGATAAGGT	FALSE	0	0	2	257	0.800449
	ATGATCGAAAGAGTGCTAAGCATAGACTCCAGGATAAGGT	ATGATCGAAAGAATACTAAGCATAGACTCCAGGATAAGGT	FALSE	0	0	2	89	0.277198
Site 8	Aligned_Sequence	Reference_Sequence	Unedited	n_deleted	n_inserted	n_mutated	#Reads	%Reads
sABE v3.22 +	ATGATCGAAAGAATACTAAGCATAGACTCCAGGATAAGGT	ATGATCGAAAGAATACTAAGCATAGACTCCAGGATAAGGT	TRUE	0	0	0	8476	75.7801
Replicate 2	ATGATCGAAAGAATGCTAAGCATAGACTCCAGGATAAGGT	ATGATCGAAAGAATACTAAGCATAGACTCCAGGATAAGGT	FALSE	0	0	1	2481	22.1815
	ATGATCGAAAGAATGCTGAGCATAGACTCCAGGATAAGGT	ATGATCGAAAGAATACTAAGCATAGACTCCAGGATAAGGT	FALSE	0	0	2	98	0.876173
	ATGATCGAAAGAGTGCTAAGCATAGACTCCAGGATAAGGT	ATGATCGAAAGAATACTAAGCATAGACTCCAGGATAAGGT	FALSE	0	0	2	31	0.277157
Site 8	Aligned_Sequence	Reference_Sequence	Unedited	n_deleted	n_inserted	n_mutated	#Reads	%Reads
sABE v3.22 +	ATGATCGAAAGAATACTAAGCATAGACTCCAGGATAAGGT	ATGATCGAAAGAATACTAAGCATAGACTCCAGGATAAGGT	TRUE	0	0	0	13352	76.1101
Replicate 3	ATGATCGAAAGAATGCTAAGCATAGACTCCAGGATAAGGT	ATGATCGAAAGAATACTAAGCATAGACTCCAGGATAAGGT	FALSE	0	0	1	3843	21.9062
	ATGATCGAAAGAATGCTGAGCATAGACTCCAGGATAAGGT	ATGATCGAAAGAATACTAAGCATAGACTCCAGGATAAGGT	FALSE	0	0	2	112	0.638431
	ATGATCGAAAGAGTGCTAAGCATAGACTCCAGGATAAGGT	ATGATCGAAAGAATACTAAGCATAGACTCCAGGATAAGGT	FALSE	0	0	2	36	0.20521
Site 9
Site 9	Aligned_Sequence	Reference_Sequence	Unedited	n_deleted	n_inserted	n_mutated	#Reads	%Reads
ABE8e	AAGGAAACTGGAACGCGAAGCATAGACTGCGGGGCGGGCC	AAGGAAACTGGAACACAAAGCATAGACTGCGGGGCGGGCC	FALSE	0	0	2	11288	44.2875
Replicate 1	AAGGAAACTGGAACACAAAGCATAGACTGCGGGGCGGGCC	AAGGAAACTGGAACACAAAGCATAGACTGCGGGGCGGGCC	TRUE	0	0	0	6415	25.1687
	AAGGAAACTGGAGCGCGAAGCATAGACTGCGGGGCGGGCC	AAGGAAACTGGAACACAAAGCATAGACTGCGGGGCGGGCC	FALSE	0	0	3	2566	10.0675
	AAGGAAACTGGAACGCGGAGCATAGACTGCGGGGCGGGCC	AAGGAAACTGGAACACAAAGCATAGACTGCGGGGCGGGCC	FALSE	0	0	3	1405	5.5124
	AAGGAAACTGGAACGCGAAGCGTAGACTGCGGGGCGGGCC	AAGGAAACTGGAACACAAAGCATAGACTGCGGGGCGGGCC	FALSE	0	0	3	860	3.37414
	AAGGAAACTGGAACGCGAGGCATAGACTGCGGGGCGGGCC	AAGGAAACTGGAACACAAAGCATAGACTGCGGGGCGGGCC	FALSE	0	0	3	508	1.99309
	AAGGAAACTGGAGCGCGGAGCATAGACTGCGGGGCGGGCC	AAGGAAACTGGAACACAAAGCATAGACTGCGGGGCGGGCC	FALSE	0	0	4	463	1.81654
	AAGGAAACTGGAACGCGAAGCATGGACTGCGGGGCGGGCC	AAGGAAACTGGAACACAAAGCATAGACTGCGGGGCGGGCC	FALSE	0	0	3	285	1.11817
	AAGGAAACTGGAGCGCGAAGCGTAGACTGCGGGGCGGGCC	AAGGAAACTGGAACACAAAGCATAGACTGCGGGGCGGGCC	FALSE	0	0	4	192	0.753296
	AAGGAAACTGGAACGCGGGGCATAGACTGCGGGGCGGGCC	AAGGAAACTGGAACACAAAGCATAGACTGCGGGGCGGGCC	FALSE	0	0	4	133	0.521814
	AAGGAAACTGGAACGCGGAGCGTAGACTGCGGGGCGGGCC	AAGGAAACTGGAACACAAAGCATAGACTGCGGGGCGGGCC	FALSE	0	0	4	103	0.404112
	AAGGAAACTGGAACGCAAAGCATAGACTGCGGGGCGGGCC	AAGGAAACTGGAACACAAAGCATAGACTGCGGGGCGGGCC	FALSE	0	0	1	95	0.372724
	AAGGAAACTGGAACGGGAAGCATAGACTGCGGGGCGGGCC	AAGGAAACTGGAACACAAAGCATAGACTGCGGGGCGGGCC	FALSE	0	0	3	88	0.345261
	AAGGAAACTGGAGCGCGGGGCATAGACTGCGGGGCGGGCC	AAGGAAACTGGAACACAAAGCATAGACTGCGGGGCGGGCC	FALSE	0	0	5	84	0.329567
	AAGGAAACTGGAGCGCGAGGCATAGACTGCGGGGCGGGCC	AAGGAAACTGGAACACAAAGCATAGACTGCGGGGCGGGCC	FALSE	0	0	4	82	0.32172
	AAGGAAACTGGAACGCGAGGCGTAGACTGCGGGGCGGGCC	AAGGAAACTGGAACACAAAGCATAGACTGCGGGGCGGGCC	FALSE	0	0	4	69	0.270716
Site 9	Aligned_Sequence	Reference_Sequence	Unedited	n_deleted	n_inserted	n_mutated	#Reads	%Reads
ABE8e	AAGGAAACTGGAACGCGAAGCATAGACTGCGGGGCGGGCC	AAGGAAACTGGAACACAAAGCATAGACTGCGGGGCGGGCC	FALSE	0	0	2	8580	38.9752
Replicate 2	AAGGAAACTGGAACACAAAGCATAGACTGCGGGGCGGGCC	AAGGAAACTGGAACACAAAGCATAGACTGCGGGGCGGGCC	TRUE	0	0	0	7321	33.2561
	AAGGAAACTGGAGCGCGAAGCATAGACTGCGGGGCGGGCC	AAGGAAACTGGAACACAAAGCATAGACTGCGGGGCGGGCC	FALSE	0	0	3	1973	8.96248
	AAGGAAACTGGAACGCGGAGCATAGACTGCGGGGCGGGCC	AAGGAAACTGGAACACAAAGCATAGACTGCGGGGCGGGCC	FALSE	0	0	3	1198	5.44199
	AAGGAAACTGGAACGCGAAGCGTAGACTGCGGGGCGGGCC	AAGGAAACTGGAACACAAAGCATAGACTGCGGGGCGGGCC	FALSE	0	0	3	575	2.61197
	AAGGAAACTGGAGCGCGGAGCATAGACTGCGGGGCGGGCC	AAGGAAACTGGAACACAAAGCATAGACTGCGGGGCGGGCC	FALSE	0	0	4	433	1.96693
	AAGGAAACTGGAACGCGAGGCATAGACTGCGGGGCGGGCC	AAGGAAACTGGAACACAAAGCATAGACTGCGGGGCGGGCC	FALSE	0	0	3	341	1.54901
	AAGGAAACTGGAGCGCGAAGCGTAGACTGCGGGGCGGGCC	AAGGAAACTGGAACACAAAGCATAGACTGCGGGGCGGGCC	FALSE	0	0	4	208	0.944853
	AAGGAAACTGGAACGCGAAGCATGGACTGCGGGGCGGGCC	AAGGAAACTGGAACACAAAGCATAGACTGCGGGGCGGGCC	FALSE	0	0	3	207	0.940311
	AAGGAAACTGGAACGCAAAGCATAGACTGCGGGGCGGGCC	AAGGAAACTGGAACACAAAGCATAGACTGCGGGGCGGGCC	FALSE	0	0	1	97	0.440629
	AAGGAAACTGGAACGCGGGGCATAGACTGCGGGGCGGGCC	AAGGAAACTGGAACACAAAGCATAGACTGCGGGGCGGGCC	FALSE	0	0	4	91	0.413373
	AAGGAAACTGGAACGCGGAGCGTAGACTGCGGGGCGGGCC	AAGGAAACTGGAACACAAAGCATAGACTGCGGGGCGGGCC	FALSE	0	0	4	76	0.345235
	AAGGAAACTGGAGCGCGAGGCATAGACTGCGGGGCGGGCC	AAGGAAACTGGAACACAAAGCATAGACTGCGGGGCGGGCC	FALSE	0	0	4	72	0.327065
	AAGGAAACTGGAGCGCGGGGCATAGACTGCGGGGCGGGCC	AAGGAAACTGGAACACAAAGCATAGACTGCGGGGCGGGCC	FALSE	0	0	5	61	0.277096
	AAGGAAACTGGAGCGCGAAGCATGGACTGCGGGGCGGGCC	AAGGAAACTGGAACACAAAGCATAGACTGCGGGGCGGGCC	FALSE	0	0	4	57	0.258926
	AAGGAAACTGGAACGGGAAGCATAGACTGCGGGGCGGGCC	AAGGAAACTGGAACACAAAGCATAGACTGCGGGGCGGGCC	FALSE	0	0	3	55	0.249841
	AAGGAAACTGGAGCGCGGAGCGTAGACTGCGGGGCGGGCC	AAGGAAACTGGAACACAAAGCATAGACTGCGGGGCGGGCC	FALSE	0	0	5	49	0.222586
Site 9	Aligned_Sequence	Reference_Sequence	Unedited	n_deleted	n_inserted	n_mutated	#Reads	%Reads
ABE8e	AAGGAAACTGGAACGCGAAGCATAGACTGCGGGGCGGGCC	AAGGAAACTGGAACACAAAGCATAGACTGCGGGGCGGGCC	FALSE	0	0	2	8580	38.9752
Replicate 3	AAGGAAACTGGAACACAAAGCATAGACTGCGGGGCGGGCC	AAGGAAACTGGAACACAAAGCATAGACTGCGGGGCGGGCC	TRUE	0	0	0	7321	33.2561
	AAGGAAACTGGAGCGCGAAGCATAGACTGCGGGGCGGGCC	AAGGAAACTGGAACACAAAGCATAGACTGCGGGGCGGGCC	FALSE	0	0	3	1973	8.96248
	AAGGAAACTGGAACGCGGAGCATAGACTGCGGGGCGGGCC	AAGGAAACTGGAACACAAAGCATAGACTGCGGGGCGGGCC	FALSE	0	0	3	1198	5.44199
	AAGGAAACTGGAACGCGAAGCGTAGACTGCGGGGCGGGCC	AAGGAAACTGGAACACAAAGCATAGACTGCGGGGCGGGCC	FALSE	0	0	3	575	2.61197
	AAGGAAACTGGAGCGCGGAGCATAGACTGCGGGGCGGGCC	AAGGAAACTGGAACACAAAGCATAGACTGCGGGGCGGGCC	FALSE	0	0	4	433	1.96693
	AAGGAAACTGGAACGCGAGGCATAGACTGCGGGGCGGGCC	AAGGAAACTGGAACACAAAGCATAGACTGCGGGGCGGGCC	FALSE	0	0	3	341	1.54901
	AAGGAAACTGGAGCGCGAAGCGTAGACTGCGGGGCGGGCC	AAGGAAACTGGAACACAAAGCATAGACTGCGGGGCGGGCC	FALSE	0	0	4	208	0.944853
	AAGGAAACTGGAACGCGAAGCATGGACTGCGGGGCGGGCC	AAGGAAACTGGAACACAAAGCATAGACTGCGGGGCGGGCC	FALSE	0	0	3	207	0.940311
	AAGGAAACTGGAACGCAAAGCATAGACTGCGGGGCGGGCC	AAGGAAACTGGAACACAAAGCATAGACTGCGGGGCGGGCC	FALSE	0	0	1	97	0.440629
	AAGGAAACTGGAACGCGGGGCATAGACTGCGGGGCGGGCC	AAGGAAACTGGAACACAAAGCATAGACTGCGGGGCGGGCC	FALSE	0	0	4	91	0.413373
	AAGGAAACTGGAACGCGGAGCGTAGACTGCGGGGCGGGCC	AAGGAAACTGGAACACAAAGCATAGACTGCGGGGCGGGCC	FALSE	0	0	4	76	0.345235
	AAGGAAACTGGAGCGCGAGGCATAGACTGCGGGGCGGGCC	AAGGAAACTGGAACACAAAGCATAGACTGCGGGGCGGGCC	FALSE	0	0	4	72	0.327065
	AAGGAAACTGGAGCGCGGGGCATAGACTGCGGGGCGGGCC	AAGGAAACTGGAACACAAAGCATAGACTGCGGGGCGGGCC	FALSE	0	0	5	61	0.277096
	AAGGAAACTGGAGCGCGAAGCATGGACTGCGGGGCGGGCC	AAGGAAACTGGAACACAAAGCATAGACTGCGGGGCGGGCC	FALSE	0	0	4	57	0.258926
	AAGGAAACTGGAACGGGAAGCATAGACTGCGGGGCGGGCC	AAGGAAACTGGAACACAAAGCATAGACTGCGGGGCGGGCC	FALSE	0	0	3	55	0.249841
	AAGGAAACTGGAGCGCGGAGCGTAGACTGCGGGGCGGGCC	AAGGAAACTGGAACACAAAGCATAGACTGCGGGGCGGGCC	FALSE	0	0	5	49	0.222586
Site 9	Aligned_Sequence	Reference_Sequence	Unedited	n_deleted	n_inserted	n_mutated	#Reads	%Reads
sABE v3.22 +	AAGGAAACTGGAACGCAAAGCATAGACTGCGGGGCGGGCC	AAGGAAACTGGAACACAAAGCATAGACTGCGGGGCGGGCC	FALSE	0	0	1	16048	48.2705
Replicate 1	AAGGAAACTGGAACACAAAGCATAGACTGCGGGGCGGGCC	AAGGAAACTGGAACACAAAGCATAGACTGCGGGGCGGGCC	TRUE	0	0	0	10583	31.8324
	AAGGAAACTGGAACGCGAAGCATAGACTGCGGGGCGGGCC	AAGGAAACTGGAACACAAAGCATAGACTGCGGGGCGGGCC	FALSE	0	0	2	5777	17.3765
	AAGGAAACTGGAACGGAAAGCATAGACTGCGGGGCGGGCC	AAGGAAACTGGAACACAAAGCATAGACTGCGGGGCGGGCC	FALSE	0	0	2	93	0.279733
Site 9	Aligned_Sequence	Reference_Sequence	Unedited	n_deleted	n_inserted	n_mutated	#Reads	%Reads
sABE v3.22 +	AAGGAAACTGGAACGCAAAGCATAGACTGCGGGGCGGGCC	AAGGAAACTGGAACACAAAGCATAGACTGCGGGGCGGGCC	FALSE	0	0	1	4620	47.2441
Replicate 2	AAGGAAACTGGAACACAAAGCATAGACTGCGGGGCGGGCC	AAGGAAACTGGAACACAAAGCATAGACTGCGGGGCGGGCC	TRUE	0	0	0	3233	33.0606
	AAGGAAACTGGAACGCGAAGCATAGACTGCGGGGCGGGCC	AAGGAAACTGGAACACAAAGCATAGACTGCGGGGCGGGCC	FALSE	0	0	2	1719	17.5785
	AAGGAAACTGGAACGGAAAGCATAGACTGCGGGGCGGGCC	AAGGAAACTGGAACACAAAGCATAGACTGCGGGGCGGGCC	FALSE	0	0	2	24	0.245424
Site 9	Aligned_Sequence	Reference_Sequence	Unedited	n_deleted	n_inserted	n_mutated	#Reads	%Reads
sABE v3.22 +	AAGGAAACTGGAACACAAAGCATAGACTGCGGGGCGGGCC	AAGGAAACTGGAACACAAAGCATAGACTGCGGGGCGGGCC	TRUE	0	0	0	7133	45.6308
Replicate 3	AAGGAAACTGGAACGCAAAGCATAGACTGCGGGGCGGGCC	AAGGAAACTGGAACACAAAGCATAGACTGCGGGGCGGGCC	FALSE	0	0	1	5767	36.8923
	AAGGAAACTGGAACGCGAAGCATAGACTGCGGGGCGGGCC	AAGGAAACTGGAACACAAAGCATAGACTGCGGGGCGGGCC	FALSE	0	0	2	2412	15.4299
	AAGGAAACTGGAGCGCGAAGCATAGACTGCGGGGCGGGCC	AAGGAAACTGGAACACAAAGCATAGACTGCGGGGCGGGCC	FALSE	0	0	3	39	0.249488
	AAGGAAACTGGAACGGAAAGCATAGACTGCGGGGCGGGCC	AAGGAAACTGGAACACAAAGCATAGACTGCGGGGCGGGCC	FALSE	0	0	2	32	0.204708
Site 10
Site 10	Aligned_Sequence	Reference_Sequence	Unedited	n_deleted	n_inserted	n_mutated	#Reads	%Reads
ABE8e	TGAGATACAAGGGCGGGCGGCATAGACTGTGGGTATAGAA	TGAGATACAAGGACAGGCAGCATAGACTGTGGGTATAGAA	FALSE	0	0	3	1253	29.3168
Replicate 1	TGAGATACAAGGACAGGCAGCATAGACTGTGGGTATAGAA	TGAGATACAAGGACAGGCAGCATAGACTGTGGGTATAGAA	TRUE	0	0	0	1130	26.4389
	TGAGATACAAGGGCGGGCAGCATAGACTGTGGGTATAGAA	TGAGATACAAGGACAGGCAGCATAGACTGTGGGTATAGAA	FALSE	0	0	2	592	13.8512
	TGAGATACAAGGGCGGGCGGCGTAGACTGTGGGTATAGAA	TGAGATACAAGGACAGGCAGCATAGACTGTGGGTATAGAA	FALSE	0	0	4	537	12.5643
	TGAGATACAAGGGCGGGCAGCGTAGACTGTGGGTATAGAA	TGAGATACAAGGACAGGCAGCATAGACTGTGGGTATAGAA	FALSE	0	0	3	254	5.94291
	TGAGATACAAGGACGGGCGGCATAGACTGTGGGTATAGAA	TGAGATACAAGGACAGGCAGCATAGACTGTGGGTATAGAA	FALSE	0	0	2	47	1.09967
	TGAGATACAAGGGCGGGCGGCATGGACTGTGGGTATAGAA	TGAGATACAAGGACAGGCAGCATAGACTGTGGGTATAGAA	FALSE	0	0	4	47	1.09967
	TGAGATACAAGGGCGGGCGGCGTGGACTGTGGGTATAGAA	TGAGATACAAGGACAGGCAGCATAGACTGTGGGTATAGAA	FALSE	0	0	5	39	0.912494
	TGAGATACAAGGGCGGGCAGCATGGACTGTGGGTATAGAA	TGAGATACAAGGACAGGCAGCATAGACTGTGGGTATAGAA	FALSE	0	0	3	35	0.818905
	TGAGATACAAGGACGGGCAGCATAGACTGTGGGTATAGAA	TGAGATACAAGGACAGGCAGCATAGACTGTGGGTATAGAA	FALSE	0	0	1	28	0.655124
	TGAGATACAAGGACGGGCGGCGTAGACTGTGGGTATAGAA	TGAGATACAAGGACAGGCAGCATAGACTGTGGGTATAGAA	FALSE	0	0	3	25	0.584932
	TGAGATGCAAGGGCGGGCGGCATAGACTGTGGGTATAGAA	TGAGATACAAGGACAGGCAGCATAGACTGTGGGTATAGAA	FALSE	0	0	3	20	0.467946
	TGAGATACGAGGGCGGGCGGCATAGACTGTGGGTATAGAA	TGAGATACAAGGACAGGCAGCATAGACTGTGGGTATAGAA	FALSE	0	0	3	20	0.467946
	TGAGACACAAGGGCGGGCGGCATAGACTGTGGGTATAGAA	TGAGATACAAGGACAGGCAGCATAGACTGTGGGTATAGAA	FALSE	0	0	3	13	0.304165
	TGAGATACAAGGGCGGGCAGCGTGGACTGTGGGTATAGAA	TGAGATACAAGGACAGGCAGCATAGACTGTGGGTATAGAA	FALSE	0	0	4	12	0.280767
	TGAGATACAAGGACGGGCAGCGTAGACTGTGGGTATAGAA	TGAGATACAAGGACAGGCAGCATAGACTGTGGGTATAGAA	FALSE	0	0	2	11	0.25737
	TGAGATACAAGGGAGGGCGGCATAGACTGTGGGTATAGAA	TGAGATACAAGGACAGGCAGCATAGACTGTGGGTATAGAA	FALSE	0	0	4	10	0.233973
	TGAGATACAAGGGTGGGCAGCATAGACTGTGGGTATAGAA	TGAGATACAAGGACAGGCAGCATAGACTGTGGGTATAGAA	FALSE	0	0	3	9	0.210576
Site 10	Aligned_Sequence	Reference_Sequence	Unedited	n_deleted	n_inserted	n_mutated	#Reads	%Reads
ABE8e	TGAGATACAAGGACAGGCAGCATAGACTGTGGGTATAGAA	TGAGATACAAGGACAGGCAGCATAGACTGTGGGTATAGAA	TRUE	0	0	0	1176	33.1361
Replicate 2	TGAGATACAAGGGCGGGCGGCATAGACTGTGGGTATAGAA	TGAGATACAAGGACAGGCAGCATAGACTGTGGGTATAGAA	FALSE	0	0	3	933	26.2891
	TGAGATACAAGGGCGGGCAGCATAGACTGTGGGTATAGAA	TGAGATACAAGGACAGGCAGCATAGACTGTGGGTATAGAA	FALSE	0	0	2	418	11.778
	TGAGATACAAGGGCGGGCGGCGTAGACTGTGGGTATAGAA	TGAGATACAAGGACAGGCAGCATAGACTGTGGGTATAGAA	FALSE	0	0	4	398	11.2144
	TGAGATACAAGGGCGGGCAGCGTAGACTGTGGGTATAGAA	TGAGATACAAGGACAGGCAGCATAGACTGTGGGTATAGAA	FALSE	0	0	3	261	7.35418
	TGAGATACAAGGGCGGGCAGCATGGACTGTGGGTATAGAA	TGAGATACAAGGACAGGCAGCATAGACTGTGGGTATAGAA	FALSE	0	0	3	47	1.32432
	TGAGATACAAGGACGGGCGGCATAGACTGTGGGTATAGAA	TGAGATACAAGGACAGGCAGCATAGACTGTGGGTATAGAA	FALSE	0	0	2	41	1.15526
	TGAGATACAAGGGCGGGCGGCATGGACTGTGGGTATAGAA	TGAGATACAAGGACAGGCAGCATAGACTGTGGGTATAGAA	FALSE	0	0	4	33	0.929839
	TGAGATACAAGGACGGGCGGCGTAGACTGTGGGTATAGAA	TGAGATACAAGGACAGGCAGCATAGACTGTGGGTATAGAA	FALSE	0	0	3	20	0.563539
	TGAGATACAAGGACGGGCAGCATAGACTGTGGGTATAGAA	TGAGATACAAGGACAGGCAGCATAGACTGTGGGTATAGAA	FALSE	0	0	1	18	0.507185
	TGAGATACAAGGGCGGGCGGCGTGGACTGTGGGTATAGAA	TGAGATACAAGGACAGGCAGCATAGACTGTGGGTATAGAA	FALSE	0	0	5	12	0.338123
	TGAGATACAAGGGTGGGCGGCATAGACTGTGGGTATAGAA	TGAGATACAAGGACAGGCAGCATAGACTGTGGGTATAGAA	FALSE	0	0	4	11	0.309946
	TGAGATACGAGGGCGGGCGGCATAGACTGTGGGTATAGAA	TGAGATACAAGGACAGGCAGCATAGACTGTGGGTATAGAA	FALSE	0	0	3	11	0.309946
	TGAGATGCAAGGGCGGGCGGCATAGACTGTGGGTATAGAA	TGAGATACAAGGACAGGCAGCATAGACTGTGGGTATAGAA	FALSE	0	0	3	11	0.309946
	TGAGATACAAGGACGGGCAGCGTAGACTGTGGGTATAGAA	TGAGATACAAGGACAGGCAGCATAGACTGTGGGTATAGAA	FALSE	0	0	2	9	0.253593
	TGAGATACAGGGGCGGGCGGCATAGACTGTGGGTATAGAA	TGAGATACAAGGACAGGCAGCATAGACTGTGGGTATAGAA	FALSE	0	0	3	8	0.225416
	TGAGATGCAAGGGCGGGCGGCGTAGACTGTGGGTATAGAA	TGAGATACAAGGACAGGCAGCATAGACTGTGGGTATAGAA	FALSE	0	0	4	8	0.225416
Site 10	Aligned_Sequence	Reference_Sequence	Unedited	n_deleted	n_inserted	n_mutated	#Reads	%Reads
ABE8e	TGAGATACAAGGACAGGCAGCATAGACTGTGGGTATAGAA	TGAGATACAAGGACAGGCAGCATAGACTGTGGGTATAGAA	TRUE	0	0	0	2167	51.4971
Replicate 3	TGAGATACAAGGGCGGGCGGCATAGACTGTGGGTATAGAA	TGAGATACAAGGACAGGCAGCATAGACTGTGGGTATAGAA	FALSE	0	0	3	865	20.5561
	TGAGATACAAGGGCGGGCAGCATAGACTGTGGGTATAGAA	TGAGATACAAGGACAGGCAGCATAGACTGTGGGTATAGAA	FALSE	0	0	2	392	9.31559
	TGAGATACAAGGGCGGGCGGCGTAGACTGTGGGTATAGAA	TGAGATACAAGGACAGGCAGCATAGACTGTGGGTATAGAA	FALSE	0	0	4	313	7.43821
	TGAGATACAAGGGCGGGCAGCGTAGACTGTGGGTATAGAA	TGAGATACAAGGACAGGCAGCATAGACTGTGGGTATAGAA	FALSE	0	0	3	176	4.18251
	TGAGATACAAGGACGGGCGGCATAGACTGTGGGTATAGAA	TGAGATACAAGGACAGGCAGCATAGACTGTGGGTATAGAA	FALSE	0	0	2	33	0.784221
	TGAGATACAAGGACGGGCAGCATAGACTGTGGGTATAGAA	TGAGATACAAGGACAGGCAGCATAGACTGTGGGTATAGAA	FALSE	0	0	1	33	0.784221
	TGAGATACAAGGGCGGGCAGCATGGACTGTGGGTATAGAA	TGAGATACAAGGACAGGCAGCATAGACTGTGGGTATAGAA	FALSE	0	0	3	23	0.546578
	TGAGATACAAGGGCGGGCGGCATGGACTGTGGGTATAGAA	TGAGATACAAGGACAGGCAGCATAGACTGTGGGTATAGAA	FALSE	0	0	4	22	0.522814
	TGAGATGCAAGGGCGGGCGGCATAGACTGTGGGTATAGAA	TGAGATACAAGGACAGGCAGCATAGACTGTGGGTATAGAA	FALSE	0	0	3	11	0.261407
	TGAGATACAAGGACGGGCGGCGTAGACTGTGGGTATAGAA	TGAGATACAAGGACAGGCAGCATAGACTGTGGGTATAGAA	FALSE	0	0	3	10	0.237643
Site 10	Aligned_Sequence	Reference_Sequence	Unedited	n_deleted	n_inserted	n_mutated	#Reads	%Reads
sABE v3.22 +	TGAGATACAAGGACGGGCAGCATAGACTGTGGGTATAGAA	TGAGATACAAGGACAGGCAGCATAGACTGTGGGTATAGAA	FALSE	0	0	1	4492	45.3005
Replicate 1	TGAGATACAAGGACAGGCAGCATAGACTGTGGGTATAGAA	TGAGATACAAGGACAGGCAGCATAGACTGTGGGTATAGAA	TRUE	0	0	0	4213	42.4869
	TGAGATACAAGGGCGGGCAGCATAGACTGTGGGTATAGAA	TGAGATACAAGGACAGGCAGCATAGACTGTGGGTATAGAA	FALSE	0	0	2	954	9.62081
Site 10	Aligned_Sequence	Reference_Sequence	Unedited	n_deleted	n_inserted	n_mutated	#Reads	%Reads
sABE v3.22 +	TGAGATACAAGGACAGGCAGCATAGACTGTGGGTATAGAA	TGAGATACAAGGACAGGCAGCATAGACTGTGGGTATAGAA	TRUE	0	0	0	1905	48.535
Replicate 2	TGAGATACAAGGACGGGCAGCATAGACTGTGGGTATAGAA	TGAGATACAAGGACAGGCAGCATAGACTGTGGGTATAGAA	FALSE	0	0	1	1584	40.3567
	TGAGATACAAGGGCGGGCAGCATAGACTGTGGGTATAGAA	TGAGATACAAGGACAGGCAGCATAGACTGTGGGTATAGAA	FALSE	0	0	2	351	8.94268
Site 10	Aligned_Sequence	Reference_Sequence	Unedited	n_deleted	n_inserted	n_mutated	#Reads	%Reads
sABE v3.22 +	TGAGATACAAGGACAGGCAGCATAGACTGTGGGTATAGAA	TGAGATACAAGGACAGGCAGCATAGACTGTGGGTATAGAA	TRUE	0	0	0	2697	48.7351
Replicate 3	TGAGATACAAGGACGGGCAGCATAGACTGTGGGTATAGAA	TGAGATACAAGGACAGGCAGCATAGACTGTGGGTATAGAA	FALSE	0	0	1	2153	38.905
	TGAGATACAAGGGCGGGCAGCATAGACTGTGGGTATAGAA	TGAGATACAAGGACAGGCAGCATAGACTGTGGGTATAGAA	FALSE	0	0	2	584	10.5529
Site 12
Site 12	Aligned_Sequence	Reference_Sequence	Unedited	n_deleted	n_inserted	n_mutated	#Reads	%Reads
ABE8e	TGGATCTCATGAAGATAGAGAATAGACTGCTGGTTACTAG	TGGATCTCATGAAGATAGAGAATAGACTGCTGGTTACTAG	TRUE	0	0	0	1916	34.2082
Replicate 1	TGGATCTCATGAGGGTGGAGAATAGACTGCTGGTTACTAG	TGGATCTCATGAAGATAGAGAATAGACTGCTGGTTACTAG	FALSE	0	0	3	1027	18.336
	TGGATCTCATGAAGGTGGAGAATAGACTGCTGGTTACTAG	TGGATCTCATGAAGATAGAGAATAGACTGCTGGTTACTAG	FALSE	0	0	2	667	11.9086
	TGGATCTCATGAGGGTGGGGAATAGACTGCTGGTTACTAG	TGGATCTCATGAAGATAGAGAATAGACTGCTGGTTACTAG	FALSE	0	0	4	525	9.37333
	TGGATCTCATGAGGGTGGAGGATAGACTGCTGGTTACTAG	TGGATCTCATGAAGATAGAGAATAGACTGCTGGTTACTAG	FALSE	0	0	4	301	5.37404
	TGGATCTCATGAAGGTGGGGAATAGACTGCTGGTTACTAG	TGGATCTCATGAAGATAGAGAATAGACTGCTGGTTACTAG	FALSE	0	0	3	233	4.15997
	TGGATCTCATGAGGGTGGGGGATAGACTGCTGGTTACTAG	TGGATCTCATGAAGATAGAGAATAGACTGCTGGTTACTAG	FALSE	0	0	5	170	3.03517
	TGGATCTCATGGGGGTGGAGAATAGACTGCTGGTTACTAG	TGGATCTCATGAAGATAGAGAATAGACTGCTGGTTACTAG	FALSE	0	0	4	152	2.7138
	TGGATCTCATGAAGGTGGAGGATAGACTGCTGGTTACTAG	TGGATCTCATGAAGATAGAGAATAGACTGCTGGTTACTAG	FALSE	0	0	3	93	1.66042
	TGGATCTCATGGGGGTGGGGAATAGACTGCTGGTTACTAG	TGGATCTCATGAAGATAGAGAATAGACTGCTGGTTACTAG	FALSE	0	0	5	81	1.44617
	TGGATCTCATGAAGGTGGGGGATAGACTGCTGGTTACTAG	TGGATCTCATGAAGATAGAGAATAGACTGCTGGTTACTAG	FALSE	0	0	4	41	0.732012
	TGGATCTCATGGGGGTGGAGGATAGACTGCTGGTTACTAG	TGGATCTCATGAAGATAGAGAATAGACTGCTGGTTACTAG	FALSE	0	0	5	40	0.714158
	TGGATCTCATGAGGGTGGAGAATGGACTGCTGGTTACTAG	TGGATCTCATGAAGATAGAGAATAGACTGCTGGTTACTAG	FALSE	0	0	4	36	0.642742
	TGGATCTCATGAGGGTGGGGAATGGACTGCTGGTTACTAG	TGGATCTCATGAAGATAGAGAATAGACTGCTGGTTACTAG	FALSE	0	0	5	25	0.446349
	TGGATCTCATGGGGGTGGGGGATAGACTGCTGGTTACTAG	TGGATCTCATGAAGATAGAGAATAGACTGCTGGTTACTAG	FALSE	0	0	6	21	0.374933
	TGGATCTCATGAGGGTGGGGGATGGACTGCTGGTTACTAG	TGGATCTCATGAAGATAGAGAATAGACTGCTGGTTACTAG	FALSE	0	0	6	20	0.357079
	TGGATCTCATGAGGGTGGAGGATGGACTGCTGGTTACTAG	TGGATCTCATGAAGATAGAGAATAGACTGCTGGTTACTAG	FALSE	0	0	5	15	0.267809
	TGGATCTCATGAAGGTGGGGAATGGACTGCTGGTTACTAG	TGGATCTCATGAAGATAGAGAATAGACTGCTGGTTACTAG	FALSE	0	0	4	12	0.214247
Site 12	Aligned_Sequence	Reference_Sequence	Unedited	n_deleted	n_inserted	n_mutated	#Reads	%Reads
ABE8e	TGGATCTCATGAAGATAGAGAATAGACTGCTGGTTACTAG	TGGATCTCATGAAGATAGAGAATAGACTGCTGGTTACTAG	TRUE	0	0	0	1868	34.4395
Replicate 2	TGGATCTCATGAGGGTGGAGAATAGACTGCTGGTTACTAG	TGGATCTCATGAAGATAGAGAATAGACTGCTGGTTACTAG	FALSE	0	0	3	993	18.3075
	TGGATCTCATGAAGGTGGAGAATAGACTGCTGGTTACTAG	TGGATCTCATGAAGATAGAGAATAGACTGCTGGTTACTAG	FALSE	0	0	2	610	11.2463
	TGGATCTCATGAGGGTGGGGAATAGACTGCTGGTTACTAG	TGGATCTCATGAAGATAGAGAATAGACTGCTGGTTACTAG	FALSE	0	0	4	480	8.84956
	TGGATCTCATGAGGGTGGAGGATAGACTGCTGGTTACTAG	TGGATCTCATGAAGATAGAGAATAGACTGCTGGTTACTAG	FALSE	0	0	4	291	5.36504
	TGGATCTCATGAAGGTGGGGAATAGACTGCTGGTTACTAG	TGGATCTCATGAAGATAGAGAATAGACTGCTGGTTACTAG	FALSE	0	0	3	251	4.62758
	TGGATCTCATGGGGGTGGAGAATAGACTGCTGGTTACTAG	TGGATCTCATGAAGATAGAGAATAGACTGCTGGTTACTAG	FALSE	0	0	4	163	3.00516
	TGGATCTCATGAGGGTGGGGGATAGACTGCTGGTTACTAG	TGGATCTCATGAAGATAGAGAATAGACTGCTGGTTACTAG	FALSE	0	0	5	157	2.89454
	TGGATCTCATGGGGGTGGGGAATAGACTGCTGGTTACTAG	TGGATCTCATGAAGATAGAGAATAGACTGCTGGTTACTAG	FALSE	0	0	5	103	1.89897
	TGGATCTCATGAAGGTGGAGGATAGACTGCTGGTTACTAG	TGGATCTCATGAAGATAGAGAATAGACTGCTGGTTACTAG	FALSE	0	0	3	91	1.67773
	TGGATCTCATGGGGGTGGAGGATAGACTGCTGGTTACTAG	TGGATCTCATGAAGATAGAGAATAGACTGCTGGTTACTAG	FALSE	0	0	5	57	1.05088
	TGGATCTCATGGGGGTGGGGGATAGACTGCTGGTTACTAG	TGGATCTCATGAAGATAGAGAATAGACTGCTGGTTACTAG	FALSE	0	0	6	40	0.737463
	TGGATCTCATGAGGGTGGAGAATGGACTGCTGGTTACTAG	TGGATCTCATGAAGATAGAGAATAGACTGCTGGTTACTAG	FALSE	0	0	4	33	0.608407
	TGGATCTCATGAAGGTGGGGGATAGACTGCTGGTTACTAG	TGGATCTCATGAAGATAGAGAATAGACTGCTGGTTACTAG	FALSE	0	0	4	31	0.571534
	TGGATCTCATGAGGGTGGGGAATGGACTGCTGGTTACTAG	TGGATCTCATGAAGATAGAGAATAGACTGCTGGTTACTAG	FALSE	0	0	5	19	0.350295
	TGGATCTCATGAGGGTGGGGGATGGACTGCTGGTTACTAG	TGGATCTCATGAAGATAGAGAATAGACTGCTGGTTACTAG	FALSE	0	0	6	14	0.258112
	TGGATCTCATGAGGGTGGAGGATGGACTGCTGGTTACTAG	TGGATCTCATGAAGATAGAGAATAGACTGCTGGTTACTAG	FALSE	0	0	5	12	0.221239
	TGGATCTCATGGAGGTGGAGAATAGACTGCTGGTTACTAG	TGGATCTCATGAAGATAGAGAATAGACTGCTGGTTACTAG	FALSE	0	0	3	11	0.202802
Site 12	Aligned_Sequence	Reference_Sequence	Unedited	n_deleted	n_inserted	n_mutated	#Reads	%Reads
ABE8e	TGGATCTCATGAAGATAGAGAATAGACTGCTGGTTACTAG	TGGATCTCATGAAGATAGAGAATAGACTGCTGGTTACTAG	TRUE	0	0	0	2652	48.3148
Replicate 3	TGGATCTCATGAGGGTGGAGAATAGACTGCTGGTTACTAG	TGGATCTCATGAAGATAGAGAATAGACTGCTGGTTACTAG	FALSE	0	0	3	785	14.3013
	TGGATCTCATGAAGGTGGAGAATAGACTGCTGGTTACTAG	TGGATCTCATGAAGATAGAGAATAGACTGCTGGTTACTAG	FALSE	0	0	2	523	9.52815
	TGGATCTCATGAGGGTGGGGAATAGACTGCTGGTTACTAG	TGGATCTCATGAAGATAGAGAATAGACTGCTGGTTACTAG	FALSE	0	0	4	408	7.43305
	TGGATCTCATGAGGGTGGAGGATAGACTGCTGGTTACTAG	TGGATCTCATGAAGATAGAGAATAGACTGCTGGTTACTAG	FALSE	0	0	4	224	4.08089
	TGGATCTCATGAAGGTGGGGAATAGACTGCTGGTTACTAG	TGGATCTCATGAAGATAGAGAATAGACTGCTGGTTACTAG	FALSE	0	0	3	159	2.8967
	TGGATCTCATGAGGGTGGGGGATAGACTGCTGGTTACTAG	TGGATCTCATGAAGATAGAGAATAGACTGCTGGTTACTAG	FALSE	0	0	5	128	2.33194
	TGGATCTCATGGGGGTGGAGAATAGACTGCTGGTTACTAG	TGGATCTCATGAAGATAGAGAATAGACTGCTGGTTACTAG	FALSE	0	0	4	114	2.07688
	TGGATCTCATGGGGGTGGGGAATAGACTGCTGGTTACTAG	TGGATCTCATGAAGATAGAGAATAGACTGCTGGTTACTAG	FALSE	0	0	5	82	1.4939
	TGGATCTCATGAAGGTGGAGGATAGACTGCTGGTTACTAG	TGGATCTCATGAAGATAGAGAATAGACTGCTGGTTACTAG	FALSE	0	0	3	69	1.25706
	TGGATCTCATGAAGGTGGGGGATAGACTGCTGGTTACTAG	TGGATCTCATGAAGATAGAGAATAGACTGCTGGTTACTAG	FALSE	0	0	4	31	0.564766
	TGGATCTCATGGGGGTGGAGGATAGACTGCTGGTTACTAG	TGGATCTCATGAAGATAGAGAATAGACTGCTGGTTACTAG	FALSE	0	0	5	30	0.546548
	TGGATCTCATGAGGGTGGAGAATGGACTGCTGGTTACTAG	TGGATCTCATGAAGATAGAGAATAGACTGCTGGTTACTAG	FALSE	0	0	4	20	0.364365
	TGGATCTCATGAGGGTGGGGAATGGACTGCTGGTTACTAG	TGGATCTCATGAAGATAGAGAATAGACTGCTGGTTACTAG	FALSE	0	0	5	19	0.346147
	TGGATCTCATGGGGGTGGGGGATAGACTGCTGGTTACTAG	TGGATCTCATGAAGATAGAGAATAGACTGCTGGTTACTAG	FALSE	0	0	6	19	0.346147
	TGGATCTCATGAGGGTGGGGGGTAGACTGCTGGTTACTAG	TGGATCTCATGAAGATAGAGAATAGACTGCTGGTTACTAG	FALSE	0	0	6	12	0.218619
	TGGATCTCATGAGGGTGGAGGGTAGACTGCTGGTTACTAG	TGGATCTCATGAAGATAGAGAATAGACTGCTGGTTACTAG	FALSE	0	0	5	11	0.200401
Site 12	TGGATCTCATGAAGGTGGAGAATAGACTGCTGGTTACTAG	TGGATCTCATGAAGATAGAGAATAGACTGCTGGTTACTAG	FALSE	0	0	2	4473	50.5367
sABE v3.22 +	TGGATCTCATGAAGATAGAGAATAGACTGCTGGTTACTAG	TGGATCTCATGAAGATAGAGAATAGACTGCTGGTTACTAG	TRUE	0	0	0	3612	40.8089
Replicate 1	TGGATCTCATGAAGGTAGAGAATAGACTGCTGGTTACTAG	TGGATCTCATGAAGATAGAGAATAGACTGCTGGTTACTAG	FALSE	0	0	1	396	4.47407
	TGGATCTCATGAGGGTGGAGAATAGACTGCTGGTTACTAG	TGGATCTCATGAAGATAGAGAATAGACTGCTGGTTACTAG	FALSE	0	0	3	112	1.26539
	TGGATCTCATGAAGATGGAGAATAGACTGCTGGTTACTAG	TGGATCTCATGAAGATAGAGAATAGACTGCTGGTTACTAG	FALSE	0	0	1	47	0.531013
Site 12	Aligned_Sequence	Reference_Sequence	Unedited	n_deleted	n_inserted	n_mutated	#Reads	%Reads
sABE v3.22 +	TGGATCTCATGAAGGTGGAGAATAGACTGCTGGTTACTAG	TGGATCTCATGAAGATAGAGAATAGACTGCTGGTTACTAG	FALSE	0	0	2	1849	46.8813
Replicate 2	TGGATCTCATGAAGATAGAGAATAGACTGCTGGTTACTAG	TGGATCTCATGAAGATAGAGAATAGACTGCTGGTTACTAG	TRUE	0	0	0	1794	45.4868
	TGGATCTCATGAAGGTAGAGAATAGACTGCTGGTTACTAG	TGGATCTCATGAAGATAGAGAATAGACTGCTGGTTACTAG	FALSE	0	0	1	177	4.48783
	TGGATCTCATGAGGGTGGAGAATAGACTGCTGGTTACTAG	TGGATCTCATGAAGATAGAGAATAGACTGCTGGTTACTAG	FALSE	0	0	3	32	0.811359
	TGGATCTCATGAAGATGGAGAATAGACTGCTGGTTACTAG	TGGATCTCATGAAGATAGAGAATAGACTGCTGGTTACTAG	FALSE	0	0	1	9	0.228195
Site 12	Aligned_Sequence	Reference_Sequence	Unedited	n_deleted	n_inserted	n_mutated	#Reads	%Reads
sABE v3.22 +	TGGATCTCATGAAGATAGAGAATAGACTGCTGGTTACTAG	TGGATCTCATGAAGATAGAGAATAGACTGCTGGTTACTAG	TRUE	0	0	0	2577	51.9871
Replicate 3	TGGATCTCATGAAGGTGGAGAATAGACTGCTGGTTACTAG	TGGATCTCATGAAGATAGAGAATAGACTGCTGGTTACTAG	FALSE	0	0	2	1964	39.6207
	TGGATCTCATGAAGGTAGAGAATAGACTGCTGGTTACTAG	TGGATCTCATGAAGATAGAGAATAGACTGCTGGTTACTAG	FALSE	0	0	1	242	4.88199
	TGGATCTCATGAGGGTGGAGAATAGACTGCTGGTTACTAG	TGGATCTCATGAAGATAGAGAATAGACTGCTGGTTACTAG	FALSE	0	0	3	34	0.685899
	TGGATCTCATGAAGATGGAGAATAGACTGCTGGTTACTAG	TGGATCTCATGAAGATAGAGAATAGACTGCTGGTTACTAG	FALSE	0	0	1	32	0.645552
	TGGATATCATGAAGATAGAGAATAGACTGCTGGTTACTAG	TGGATCTCATGAAGATAGAGAATAGACTGCTGGTTACTAG	TRUE	0	0	0	10	0.201735
Site 13
Site 13	Aligned_Sequence	Reference_Sequence	Unedited	n_deleted	n_inserted	n_mutated	#Reads	%Reads
ABE8e	GGAGAGACTGGGCTGGGGACCATAGACTGTGGGAATGAAA	GGAGAGACTGGGCTAAAGACCATAGACTGTGGGAATGAAA	FALSE	0	0	3	11295	44.2057
Replicate 1	GGAGAGACTGGGCTAAAGACCATAGACTGTGGGAATGAAA	GGAGAGACTGGGCTAAAGACCATAGACTGTGGGAATGAAA	TRUE	0	0	0	7358	28.7973
	GGAGAGACTGGGCTGGAGACCATAGACTGTGGGAATGAAA	GGAGAGACTGGGCTAAAGACCATAGACTGTGGGAATGAAA	FALSE	0	0	2	2832	11.0837
	GGAGAGACTGGGCTGGGGGCCATAGACTGTGGGAATGAAA	GGAGAGACTGGGCTAAAGACCATAGACTGTGGGAATGAAA	FALSE	0	0	4	2005	7.84705
	GGAGAGACTGGGCTGAGGACCATAGACTGTGGGAATGAAA	GGAGAGACTGGGCTAAAGACCATAGACTGTGGGAATGAAA	FALSE	0	0	2	318	1.24457
	GGAGAGACTGGGCTGAAGACCATAGACTGTGGGAATGAAA	GGAGAGACTGGGCTAAAGACCATAGACTGTGGGAATGAAA	FALSE	0	0	1	317	1.24066
	GGAGAGACTGGGCTGGGGACCATGGACTGTGGGAATGAAA	GGAGAGACTGGGCTAAAGACCATAGACTGTGGGAATGAAA	FALSE	0	0	4	234	0.915815
	GGAGAGACTGGGCTGGGGACCGTAGACTGTGGGAATGAAA	GGAGAGACTGGGCTAAAGACCATAGACTGTGGGAATGAAA	FALSE	0	0	4	124	0.485304
	GGAGAGACTGGGCTGGAGGCCATAGACTGTGGGAATGAAA	GGAGAGACTGGGCTAAAGACCATAGACTGTGGGAATGAAA	FALSE	0	0	3	99	0.38746
	GGAGAGACTGGGCTGGGGGCCATGGACTGTGGGAATGAAA	GGAGAGACTGGGCTAAAGACCATAGACTGTGGGAATGAAA	FALSE	0	0	5	84	0.328754
	GGAGAGACTGGGCTGGAGACCATGGACTGTGGGAATGAAA	GGAGAGACTGGGCTAAAGACCATAGACTGTGGGAATGAAA	FALSE	0	0	3	63	0.246566
	GGAGAGACTGGGCTGGGGGCCGTAGACTGTGGGAATGAAA	GGAGAGACTGGGCTAAAGACCATAGACTGTGGGAATGAAA	FALSE	0	0	5	59	0.230911
	GGAGAGACTGGGCTGGGGACCACAGACTGTGGGAATGAAA	GGAGAGACTGGGCTAAAGACCATAGACTGTGGGAATGAAA	FALSE	0	0	4	56	0.219169
Site 13	Aligned_Sequence	Reference_Sequence	Unedited	n_deleted	n_inserted	n_mutated	#Reads	%Reads
ABE8e	GGAGAGACTGGGCTGGGGACCATAGACTGTGGGAATGAAA	GGAGAGACTGGGCTAAAGACCATAGACTGTGGGAATGAAA	FALSE	0	0	3	7640	41.3577
Replicate 2	GGAGAGACTGGGCTAAAGACCATAGACTGTGGGAATGAAA	GGAGAGACTGGGCTAAAGACCATAGACTGTGGGAATGAAA	TRUE	0	0	0	6220	33.6708
	GGAGAGACTGGGCTGGAGACCATAGACTGTGGGAATGAAA	GGAGAGACTGGGCTAAAGACCATAGACTGTGGGAATGAAA	FALSE	0	0	2	1888	10.2203
	GGAGAGACTGGGCTGGGGGCCATAGACTGTGGGAATGAAA	GGAGAGACTGGGCTAAAGACCATAGACTGTGGGAATGAAA	FALSE	0	0	4	1372	7.42706
	GGAGAGACTGGGCTGAAGACCATAGACTGTGGGAATGAAA	GGAGAGACTGGGCTAAAGACCATAGACTGTGGGAATGAAA	FALSE	0	0	1	241	1.30461
	GGAGAGACTGGGCTGAGGACCATAGACTGTGGGAATGAAA	GGAGAGACTGGGCTAAAGACCATAGACTGTGGGAATGAAA	FALSE	0	0	2	226	1.22341
	GGAGAGACTGGGCTGGGGACCGTAGACTGTGGGAATGAAA	GGAGAGACTGGGCTAAAGACCATAGACTGTGGGAATGAAA	FALSE	0	0	4	133	0.71997
	GGAGAGACTGGGCTGGGGACCATGGACTGTGGGAATGAAA	GGAGAGACTGGGCTAAAGACCATAGACTGTGGGAATGAAA	FALSE	0	0	4	100	0.541331
	GGAGAGACTGGGCTGGAGGCCATAGACTGTGGGAATGAAA	GGAGAGACTGGGCTAAAGACCATAGACTGTGGGAATGAAA	FALSE	0	0	3	81	0.438478
	GGAGAGACTGGGCTGGGGGCCATGGACTGTGGGAATGAAA	GGAGAGACTGGGCTAAAGACCATAGACTGTGGGAATGAAA	FALSE	0	0	5	54	0.292319
	GGAGAGACTGGGCTGGGGGCCGTAGACTGTGGGAATGAAA	GGAGAGACTGGGCTAAAGACCATAGACTGTGGGAATGAAA	FALSE	0	0	5	50	0.270665
	GGAGAGACTGGGCTGGAGACCATGGACTGTGGGAATGAAA	GGAGAGACTGGGCTAAAGACCATAGACTGTGGGAATGAAA	FALSE	0	0	3	50	0.270665
Site 13	Aligned_Sequence	Reference_Sequence	Unedited	n_deleted	n_inserted	n_mutated	#Reads	%Reads
ABE8e	GGAGAGACTGGGCTGGGGACCATAGACTGTGGGAATGAAA	GGAGAGACTGGGCTAAAGACCATAGACTGTGGGAATGAAA	FALSE	0	0	3	7215	39.3853
Replicate 3	GGAGAGACTGGGCTAAAGACCATAGACTGTGGGAATGAAA	GGAGAGACTGGGCTAAAGACCATAGACTGTGGGAATGAAA	TRUE	0	0	0	7151	39.036
	GGAGAGACTGGGCTGGAGACCATAGACTGTGGGAATGAAA	GGAGAGACTGGGCTAAAGACCATAGACTGTGGGAATGAAA	FALSE	0	0	2	1695	9.25269
	GGAGAGACTGGGCTGGGGGCCATAGACTGTGGGAATGAAA	GGAGAGACTGGGCTAAAGACCATAGACTGTGGGAATGAAA	FALSE	0	0	4	1073	5.85731
	GGAGAGACTGGGCTGAGGACCATAGACTGTGGGAATGAAA	GGAGAGACTGGGCTAAAGACCATAGACTGTGGGAATGAAA	FALSE	0	0	2	166	0.906163
	GGAGAGACTGGGCTGAAGACCATAGACTGTGGGAATGAAA	GGAGAGACTGGGCTAAAGACCATAGACTGTGGGAATGAAA	FALSE	0	0	1	163	0.889787
	GGAGAGACTGGGCTGGGGACCGTAGACTGTGGGAATGAAA	GGAGAGACTGGGCTAAAGACCATAGACTGTGGGAATGAAA	FALSE	0	0	4	123	0.671434
	GGAGAGACTGGGCTGGGGACCATGGACTGTGGGAATGAAA	GGAGAGACTGGGCTAAAGACCATAGACTGTGGGAATGAAA	FALSE	0	0	4	117	0.638681
	GGAGAGACTGGGCTGGAGGCCATAGACTGTGGGAATGAAA	GGAGAGACTGGGCTAAAGACCATAGACTGTGGGAATGAAA	FALSE	0	0	3	53	0.289317
	GGAGAGACTGGGCTGGGGGCCGTAGACTGTGGGAATGAAA	GGAGAGACTGGGCTAAAGACCATAGACTGTGGGAATGAAA	FALSE	0	0	5	46	0.251105
	GGAGAGACTGGGCTGGGGGCCATGGACTGTGGGAATGAAA	GGAGAGACTGGGCTAAAGACCATAGACTGTGGGAATGAAA	FALSE	0	0	5	45	0.245647
Site 13	Aligned_Sequence	Reference_Sequence	Unedited	n_deleted	n_inserted	n_mutated	#Reads	%Reads
sABE v3.22 +	GGAGAGACTGGGCTGAAGACCATAGACTGTGGGAATGAAA	GGAGAGACTGGGCTAAAGACCATAGACTGTGGGAATGAAA	FALSE	0	0	1	13903	51.8401
Replicate 1	GGAGAGACTGGGCTAAAGACCATAGACTGTGGGAATGAAA	GGAGAGACTGGGCTAAAGACCATAGACTGTGGGAATGAAA	TRUE	0	0	0	9316	34.7366
	GGAGAGACTGGGCTGGAGACCATAGACTGTGGGAATGAAA	GGAGAGACTGGGCTAAAGACCATAGACTGTGGGAATGAAA	FALSE	0	0	2	2478	9.23972
	GGAGAGACTGGGCTGAAGACCACAGACTGTGGGAATGAAA	GGAGAGACTGGGCTAAAGACCATAGACTGTGGGAATGAAA	FALSE	0	0	2	211	0.786756
	GGAAAGACTGGGCTGAAGACCACAGACTGTGGGAATGAAA	GGAGAGACTGGGCTAAAGACCATAGACTGTGGGAATGAAA	FALSE	0	0	2	156	0.581677
	GGAGAGACTGGGCTGAGGACCATAGACTGTGGGAATGAAA	GGAGAGACTGGGCTAAAGACCATAGACTGTGGGAATGAAA	FALSE	0	0	2	144	0.536933
	GGAGAGACTGGGCTGGGGACCATAGACTGTGGGAATGAAA	GGAGAGACTGGGCTAAAGACCATAGACTGTGGGAATGAAA	FALSE	0	0	3	104	0.387785
	GGAAAGACTGGGCTGGAGACCACAGACTGTGGGAATGAAA	GGAGAGACTGGGCTAAAGACCATAGACTGTGGGAATGAAA	FALSE	0	0	3	56	0.208807
Site 13	Aligned_Sequence	Reference_Sequence	Unedited	n_deleted	n_inserted	n_mutated	#Reads	%Reads
sABE v3.22 +	GGAGAGACTGGGCTAAAGACCATAGACTGTGGGAATGAAA	GGAGAGACTGGGCTAAAGACCATAGACTGTGGGAATGAAA	TRUE	0	0	0	5859	49.8257
Replicate 2	GGAGAGACTGGGCTGAAGACCATAGACTGTGGGAATGAAA	GGAGAGACTGGGCTAAAGACCATAGACTGTGGGAATGAAA	FALSE	0	0	1	4871	41.4236
	GGAGAGACTGGGCTGGAGACCATAGACTGTGGGAATGAAA	GGAGAGACTGGGCTAAAGACCATAGACTGTGGGAATGAAA	FALSE	0	0	2	713	6.06344
	GGAGAGACTGGGCTGAGGACCATAGACTGTGGGAATGAAA	GGAGAGACTGGGCTAAAGACCATAGACTGTGGGAATGAAA	FALSE	0	0	2	77	0.654818
	GGAGAGACTGGGCTGGGGACCATAGACTGTGGGAATGAAA	GGAGAGACTGGGCTAAAGACCATAGACTGTGGGAATGAAA	FALSE	0	0	3	38	0.323157
Site 13	Aligned_Sequence	Reference_Sequence	Unedited	n_deleted	n_inserted	n_mutated	#Reads	%Reads
sABE v3.22 +	GGAGAGACTGGGCTGAAGACCATAGACTGTGGGAATGAAA	GGAGAGACTGGGCTAAAGACCATAGACTGTGGGAATGAAA	FALSE	0	0	1	7520	45.4518
Replicate 3	GGAGAGACTGGGCTAAAGACCATAGACTGTGGGAATGAAA	GGAGAGACTGGGCTAAAGACCATAGACTGTGGGAATGAAA	TRUE	0	0	0	7044	42.5748
	GGAGAGACTGGGCTGGAGACCATAGACTGTGGGAATGAAA	GGAGAGACTGGGCTAAAGACCATAGACTGTGGGAATGAAA	FALSE	0	0	2	1343	8.11726
	GGAGAGACTGGGCTGAAGACCACAGACTGTGGGAATGAAA	GGAGAGACTGGGCTAAAGACCATAGACTGTGGGAATGAAA	FALSE	0	0	2	104	0.628589
	GGAGAGACTGGGCTGGGGACCATAGACTGTGGGAATGAAA	GGAGAGACTGGGCTAAAGACCATAGACTGTGGGAATGAAA	FALSE	0	0	3	87	0.525839
	GGAAAGACTGGGCTGAAGACCACAGACTGTGGGAATGAAA	GGAGAGACTGGGCTAAAGACCATAGACTGTGGGAATGAAA	FALSE	0	0	2	70	0.423089
	GGAGAGACTGGGCTGAGGACCATAGACTGTGGGAATGAAA	GGAGAGACTGGGCTAAAGACCATAGACTGTGGGAATGAAA	FALSE	0	0	2	68	0.411
	GGAAAGACTGGGCTGAAGACCATAGACTGTGGGAATGAAA	GGAGAGACTGGGCTAAAGACCATAGACTGTGGGAATGAAA	FALSE	0	0	1	41	0.247809
Site 14
Site 14	Aligned_Sequence	Reference_Sequence	Unedited	n_deleted	n_inserted	n_mutated	#Reads	%Reads
ABE8e	AGGAACGACTGTCTAGAAAGCTTAGACTGCTGGTATCTCA	AGGAACGACTGTCTAGAAAGCTTAGACTGCTGGTATCTCA	TRUE	0	0	0	3425	32.6128
Replicate 1	AGGAACGACTGTCTGGGAAGCTTAGACTGCTGGTATCTCA	AGGAACGACTGTCTAGAAAGCTTAGACTGCTGGTATCTCA	FALSE	0	0	2	3359	31.9844
	AGGAACGACTGTCTGGGGAGCTTAGACTGCTGGTATCTCA	AGGAACGACTGTCTAGAAAGCTTAGACTGCTGGTATCTCA	FALSE	0	0	3	2871	27.3376
	AGGAACGACTGTCTGGGGGGCTTAGACTGCTGGTATCTCA	AGGAACGACTGTCTAGAAAGCTTAGACTGCTGGTATCTCA	FALSE	0	0	4	237	2.25671
	AGGAACGACTGTCTGGAAAGCTTAGACTGCTGGTATCTCA	AGGAACGACTGTCTAGAAAGCTTAGACTGCTGGTATCTCA	FALSE	0	0	1	150	1.4283
	AGGAACGACTGTCTGGGAGGCTTAGACTGCTGGTATCTCA	AGGAACGACTGTCTAGAAAGCTTAGACTGCTGGTATCTCA	FALSE	0	0	3	111	1.05694
	AGGAACGACTGTCTGGGAAGCTTGGACTGCTGGTATCTCA	AGGAACGACTGTCTAGAAAGCTTAGACTGCTGGTATCTCA	FALSE	0	0	3	38	0.361836
	AGGAACGACTGTCTGGGGAGCTTGGACTGCTGGTATCTCA	AGGAACGACTGTCTAGAAAGCTTAGACTGCTGGTATCTCA	FALSE	0	0	4	26	0.247572
	AGGAACGACTGTGTGGGAAGCTTAGACTGCTGGTATCTCA	AGGAACGACTGTCTAGAAAGCTTAGACTGCTGGTATCTCA	FALSE	0	0	3	22	0.209484
Site 14	Aligned_Sequence	Reference_Sequence	Unedited	n_deleted	n_inserted	n_mutated	#Reads	%Reads
ABE8e	AGGAACGACTGTCTAGAAAGCTTAGACTGCTGGTATCTCA	AGGAACGACTGTCTAGAAAGCTTAGACTGCTGGTATCTCA	TRUE	0	0	0	4406	44.0116
Replicate 2	AGGAACGACTGTCTGGGAAGCTTAGACTGCTGGTATCTCA	AGGAACGACTGTCTAGAAAGCTTAGACTGCTGGTATCTCA	FALSE	0	0	2	2640	26.371
	AGGAACGACTGTCTGGGGAGCTTAGACTGCTGGTATCTCA	AGGAACGACTGTCTAGAAAGCTTAGACTGCTGGTATCTCA	FALSE	0	0	3	2279	22.765
	AGGAACGACTGTCTGGGGGGCTTAGACTGCTGGTATCTCA	AGGAACGACTGTCTAGAAAGCTTAGACTGCTGGTATCTCA	FALSE	0	0	4	164	1.6382
	AGGAACGACTGTCTGGAAAGCTTAGACTGCTGGTATCTCA	AGGAACGACTGTCTAGAAAGCTTAGACTGCTGGTATCTCA	FALSE	0	0	1	162	1.61822
	AGGAACGACTGTCTGGGAGGCTTAGACTGCTGGTATCTCA	AGGAACGACTGTCTAGAAAGCTTAGACTGCTGGTATCTCA	FALSE	0	0	3	98	0.978923
Site 14	Aligned_Sequence	Reference_Sequence	Unedited	n_deleted	n_inserted	n_mutated	#Reads	%Reads
ABE8e	AGGAACGACTGTCTAGAAAGCTTAGACTGCTGGTATCTCA	AGGAACGACTGTCTAGAAAGCTTAGACTGCTGGTATCTCA	TRUE	0	0	0	4505	44.0802
Replicate 3	AGGAACGACTGTCTGGGAAGCTTAGACTGCTGGTATCTCA	AGGAACGACTGTCTAGAAAGCTTAGACTGCTGGTATCTCA	FALSE	0	0	2	2600	25.4403
	AGGAACGACTGTCTGGGGAGCTTAGACTGCTGGTATCTCA	AGGAACGACTGTCTAGAAAGCTTAGACTGCTGGTATCTCA	FALSE	0	0	3	2361	23.1018
	AGGAACGACTGTCTGGGGGGCTTAGACTGCTGGTATCTCA	AGGAACGACTGTCTAGAAAGCTTAGACTGCTGGTATCTCA	FALSE	0	0	4	168	1.64384
	AGGAACGACTGTCTGGAAAGCTTAGACTGCTGGTATCTCA	AGGAACGACTGTCTAGAAAGCTTAGACTGCTGGTATCTCA	FALSE	0	0	1	165	1.61448
	AGGAACGACTGTCTGGGAGGCTTAGACTGCTGGTATCTCA	AGGAACGACTGTCTAGAAAGCTTAGACTGCTGGTATCTCA	FALSE	0	0	3	117	1.14481
	AGGAACGACTGTCTGGGAAGCTTGGACTGCTGGTATCTCA	AGGAACGACTGTCTAGAAAGCTTAGACTGCTGGTATCTCA	FALSE	0	0	3	21	0.205479
Site 14	Aligned_Sequence	Reference_Sequence	Unedited	n_deleted	n_inserted	n_mutated	#Reads	%Reads
sABE v3.22 +	AGGAACGACTGTCTGGAAAGCTTAGACTGCTGGTATCTCA	AGGAACGACTGTCTAGAAAGCTTAGACTGCTGGTATCTCA	FALSE	0	0	1	8383	55.2058
Replicate 1	AGGAACGACTGTCTAGAAAGCTTAGACTGCTGGTATCTCA	AGGAACGACTGTCTAGAAAGCTTAGACTGCTGGTATCTCA	TRUE	0	0	0	5804	38.2219
	AGGAACGACTGTCTGGGAAGCTTAGACTGCTGGTATCTCA	AGGAACGACTGTCTAGAAAGCTTAGACTGCTGGTATCTCA	FALSE	0	0	2	699	4.60323
	AGGAACGACTGTCTGGAGAGCTTAGACTGCTGGTATCTCA	AGGAACGACTGTCTAGAAAGCTTAGACTGCTGGTATCTCA	FALSE	0	0	2	39	0.256832
Site 14	Aligned_Sequence	Reference_Sequence	Unedited	n_deleted	n_inserted	n_mutated	#Reads	%Reads
sABE v3.22 +	AGGAACGACTGTCTAGAAAGCTTAGACTGCTGGTATCTCA	AGGAACGACTGTCTAGAAAGCTTAGACTGCTGGTATCTCA	TRUE	0	0	0	3120	50.4039
Replicate 2	AGGAACGACTGTCTGGAAAGCTTAGACTGCTGGTATCTCA	AGGAACGACTGTCTAGAAAGCTTAGACTGCTGGTATCTCA	FALSE	0	0	1	2699	43.6026
	AGGAACGACTGTCTGGGAAGCTTAGACTGCTGGTATCTCA	AGGAACGACTGTCTAGAAAGCTTAGACTGCTGGTATCTCA	FALSE	0	0	2	258	4.16801
	AGGAACGACTGTCTGGAGAGCTTAGACTGCTGGTATCTCA	AGGAACGACTGTCTAGAAAGCTTAGACTGCTGGTATCTCA	FALSE	0	0	2	14	0.226171
Site 14	Aligned_Sequence	Reference_Sequence	Unedited	n_deleted	n_inserted	n_mutated	#Reads	%Reads
sABE v3.22 +	AGGAACGACTGTCTGGAAAGCTTAGACTGCTGGTATCTCA	AGGAACGACTGTCTAGAAAGCTTAGACTGCTGGTATCTCA	FALSE	0	0	1	4410	51.8153
Replicate 3	AGGAACGACTGTCTAGAAAGCTTAGACTGCTGGTATCTCA	AGGAACGACTGTCTAGAAAGCTTAGACTGCTGGTATCTCA	TRUE	0	0	0	3544	41.6402
	AGGAACGACTGTCTGGGAAGCTTAGACTGCTGGTATCTCA	AGGAACGACTGTCTAGAAAGCTTAGACTGCTGGTATCTCA	FALSE	0	0	2	403	4.73505
	AGGAACGACTGTCTGGGGAGCTTAGACTGCTGGTATCTCA	AGGAACGACTGTCTAGAAAGCTTAGACTGCTGGTATCTCA	FALSE	0	0	3	21	0.24674
Site 15
Site 15	Aligned_Sequence	Reference_Sequence	Unedited	n_deleted	n_inserted	n_mutated	#Reads	%Reads
ABE8e	GGGGCCTCAGGGGAATAAATCATAGAATCCTGGACAAGGT	GGGGCCTCAGGGGAATAAATCATAGAATCCTGGACAAGGT	TRUE	0	0	0	4744	43.3163
Replicate 1	GGGGCCTCAGGGGGGTGAATCATAGAATCCTGGACAAGGT	GGGGCCTCAGGGGAATAAATCATAGAATCCTGGACAAGGT	FALSE	0	0	3	2625	23.9682
	GGGGCCTCAGGGGGGTGGATCATAGAATCCTGGACAAGGT	GGGGCCTCAGGGGAATAAATCATAGAATCCTGGACAAGGT	FALSE	0	0	4	1635	14.9288
	GGGGCCTCAGGGGGGTGAATCGTAGAATCCTGGACAAGGT	GGGGCCTCAGGGGAATAAATCATAGAATCCTGGACAAGGT	FALSE	0	0	4	462	4.21841
	GGGGCCTCAGGGGGGTGGGTCATAGAATCCTGGACAAGGT	GGGGCCTCAGGGGAATAAATCATAGAATCCTGGACAAGGT	FALSE	0	0	5	358	3.26881
	GGGGCCTCAGGGGGGTGGATCGTAGAATCCTGGACAAGGT	GGGGCCTCAGGGGAATAAATCATAGAATCCTGGACAAGGT	FALSE	0	0	5	332	3.03141
	GGGGCCTCAGGGGGGTGGGTCGTAGAATCCTGGACAAGGT	GGGGCCTCAGGGGAATAAATCATAGAATCCTGGACAAGGT	FALSE	0	0	6	177	1.61614
	GGGGCCTCAGGGGGGTGAGTCATAGAATCCTGGACAAGGT	GGGGCCTCAGGGGAATAAATCATAGAATCCTGGACAAGGT	FALSE	0	0	4	171	1.56136
	GGGGCCTCAGGGGGGTGGATCATGGAATCCTGGACAAGGT	GGGGCCTCAGGGGAATAAATCATAGAATCCTGGACAAGGT	FALSE	0	0	5	38	0.346969
	GGGGCCTCAGGGGGGTGAGTCGTAGAATCCTGGACAAGGT	GGGGCCTCAGGGGAATAAATCATAGAATCCTGGACAAGGT	FALSE	0	0	5	36	0.328707
	GGGGCCTCAGGGGGGTGAATCATGGAATCCTGGACAAGGT	GGGGCCTCAGGGGAATAAATCATAGAATCCTGGACAAGGT	FALSE	0	0	4	34	0.310446
Site 15	Aligned_Sequence	Reference_Sequence	Unedited	n_deleted	n_inserted	n_mutated	#Reads	%Reads
ABE8e	GGGGCCTCAGGGGGGTGAATCATAGAATCCTGGACAAGGT	GGGGCCTCAGGGGAATAAATCATAGAATCCTGGACAAGGT	FALSE	0	0	3	3123	30.2822
Replicate 2	GGGGCCTCAGGGGAATAAATCATAGAATCCTGGACAAGGT	GGGGCCTCAGGGGAATAAATCATAGAATCCTGGACAAGGT	TRUE	0	0	0	2924	28.3526
	GGGGCCTCAGGGGGGTGGATCATAGAATCCTGGACAAGGT	GGGGCCTCAGGGGAATAAATCATAGAATCCTGGACAAGGT	FALSE	0	0	4	1836	17.8028
	GGGGCCTCAGGGGGGTGAATCGTAGAATCCTGGACAAGGT	GGGGCCTCAGGGGAATAAATCATAGAATCCTGGACAAGGT	FALSE	0	0	4	554	5.37186
	GGGGCCTCAGGGGGGTGGATCGTAGAATCCTGGACAAGGT	GGGGCCTCAGGGGAATAAATCATAGAATCCTGGACAAGGT	FALSE	0	0	5	522	5.06157
	GGGGCCTCAGGGGGGTGGGTCATAGAATCCTGGACAAGGT	GGGGCCTCAGGGGAATAAATCATAGAATCCTGGACAAGGT	FALSE	0	0	5	472	4.57675
	GGGGCCTCAGGGGGGTGGGTCGTAGAATCCTGGACAAGGT	GGGGCCTCAGGGGAATAAATCATAGAATCCTGGACAAGGT	FALSE	0	0	6	191	1.85203
	GGGGCCTCAGGGGGGTGAGTCATAGAATCCTGGACAAGGT	GGGGCCTCAGGGGAATAAATCATAGAATCCTGGACAAGGT	FALSE	0	0	4	147	1.42539
	GGGGCCTCAGGGGGGTGGATCATGGAATCCTGGACAAGGT	GGGGCCTCAGGGGAATAAATCATAGAATCCTGGACAAGGT	FALSE	0	0	5	58	0.562397
	GGGGCCTCAGGGGGGTGAGTCGTAGAATCCTGGACAAGGT	GGGGCCTCAGGGGAATAAATCATAGAATCCTGGACAAGGT	FALSE	0	0	5	51	0.494521
	GGGGCCTCAGGGGGGTGGGTCATGGAATCCTGGACAAGGT	GGGGCCTCAGGGGAATAAATCATAGAATCCTGGACAAGGT	FALSE	0	0	6	43	0.416949
	GGGGCCTCAGGGGAGTGAATCATAGAATCCTGGACAAGGT	GGGGCCTCAGGGGAATAAATCATAGAATCCTGGACAAGGT	FALSE	0	0	2	35	0.339377
	GGGGCCTCAGGGGGGTGAATCATGGAATCCTGGACAAGGT	GGGGCCTCAGGGGAATAAATCATAGAATCCTGGACAAGGT	FALSE	0	0	4	34	0.329681
Site 15	Aligned_Sequence	Reference_Sequence	Unedited	n_deleted	n_inserted	n_mutated	#Reads	%Reads
ABE8e	GGGGCCTCAGGGGGGTGAATCATAGAATCCTGGACAAGGT	GGGGCCTCAGGGGAATAAATCATAGAATCCTGGACAAGGT	FALSE	0	0	3	3328	31.1786
Replicate 3	GGGGCCTCAGGGGAATAAATCATAGAATCCTGGACAAGGT	GGGGCCTCAGGGGAATAAATCATAGAATCCTGGACAAGGT	TRUE	0	0	0	3226	30.223
	GGGGCCTCAGGGGGGTGGATCATAGAATCCTGGACAAGGT	GGGGCCTCAGGGGAATAAATCATAGAATCCTGGACAAGGT	FALSE	0	0	4	1812	16.9758
	GGGGCCTCAGGGGGGTGAATCGTAGAATCCTGGACAAGGT	GGGGCCTCAGGGGAATAAATCATAGAATCCTGGACAAGGT	FALSE	0	0	4	586	5.48998
	GGGGCCTCAGGGGGGTGGGTCATAGAATCCTGGACAAGGT	GGGGCCTCAGGGGAATAAATCATAGAATCCTGGACAAGGT	FALSE	0	0	5	422	3.95353
	GGGGCCTCAGGGGGGTGGATCGTAGAATCCTGGACAAGGT	GGGGCCTCAGGGGAATAAATCATAGAATCCTGGACAAGGT	FALSE	0	0	5	421	3.94416
	GGGGCCTCAGGGGGGTGAGTCATAGAATCCTGGACAAGGT	GGGGCCTCAGGGGAATAAATCATAGAATCCTGGACAAGGT	FALSE	0	0	4	196	1.83624
	GGGGCCTCAGGGGGGTGGGTCGTAGAATCCTGGACAAGGT	GGGGCCTCAGGGGAATAAATCATAGAATCCTGGACAAGGT	FALSE	0	0	6	151	1.41465
	GGGGCCTCAGGGGGGTGAGTCGTAGAATCCTGGACAAGGT	GGGGCCTCAGGGGAATAAATCATAGAATCCTGGACAAGGT	FALSE	0	0	5	62	0.580851
	GGGGCCTCAGGGGGGTGGATCATGGAATCCTGGACAAGGT	GGGGCCTCAGGGGAATAAATCATAGAATCCTGGACAAGGT	FALSE	0	0	5	49	0.459059
	GGGGCCTCAGGGGGGTGAATCATGGAATCCTGGACAAGGT	GGGGCCTCAGGGGAATAAATCATAGAATCCTGGACAAGGT	FALSE	0	0	4	38	0.356005
	GGGGCCTCAGGGGAGTGAATCATAGAATCCTGGACAAGGT	GGGGCCTCAGGGGAATAAATCATAGAATCCTGGACAAGGT	FALSE	0	0	2	25	0.234214
	GGGGCCTCAGGGGGGTGGGTCATGGAATCCTGGACAAGGT	GGGGCCTCAGGGGAATAAATCATAGAATCCTGGACAAGGT	FALSE	0	0	6	22	0.206108
Site 15	Aligned_Sequence	Reference_Sequence	Unedited	n_deleted	n_inserted	n_mutated	#Reads	%Reads
sABE v3.22 +	GGGGCCTCAGGGGAATAAATCATAGAATCCTGGACAAGGT	GGGGCCTCAGGGGAATAAATCATAGAATCCTGGACAAGGT	TRUE	0	0	0	5998	39.1796
Replicate 1	GGGGCCTCAGGGGGGTGAATCATAGAATCCTGGACAAGGT	GGGGCCTCAGGGGAATAAATCATAGAATCCTGGACAAGGT	FALSE	0	0	3	4283	27.977
	GGGGCCTCAGGGGAGTGAATCATAGAATCCTGGACAAGGT	GGGGCCTCAGGGGAATAAATCATAGAATCCTGGACAAGGT	FALSE	0	0	2	2925	19.1064
	GGGGCCTCAGGGGAATGAATCATAGAATCCTGGACAAGGT	GGGGCCTCAGGGGAATAAATCATAGAATCCTGGACAAGGT	FALSE	0	0	1	795	5.19302
	GGGGCCTCAGGGGGATGAATCATAGAATCCTGGACAAGGT	GGGGCCTCAGGGGAATAAATCATAGAATCCTGGACAAGGT	FALSE	0	0	2	342	2.23398
	GGGGCCTCAGGGGAGTAAATCATAGAATCCTGGACAAGGT	GGGGCCTCAGGGGAATAAATCATAGAATCCTGGACAAGGT	FALSE	0	0	1	302	1.9727
	GGGGCCTCAGGGGGGTAAATCATAGAATCCTGGACAAGGT	GGGGCCTCAGGGGAATAAATCATAGAATCCTGGACAAGGT	FALSE	0	0	2	203	1.32602
	GGGGCCTCAGGGGGGTGGATCATAGAATCCTGGACAAGGT	GGGGCCTCAGGGGAATAAATCATAGAATCCTGGACAAGGT	FALSE	0	0	4	65	0.424587
Site 15	Aligned_Sequence	Reference_Sequence	Unedited	n_deleted	n_inserted	n_mutated	#Reads	%Reads
sABE v3.22 +	GGGGCCTCAGGGGAATAAATCATAGAATCCTGGACAAGGT	GGGGCCTCAGGGGAATAAATCATAGAATCCTGGACAAGGT	TRUE	0	0	0	1361	38.038
Replicate 2	GGGGCCTCAGGGGGGTGAATCATAGAATCCTGGACAAGGT	GGGGCCTCAGGGGAATAAATCATAGAATCCTGGACAAGGT	FALSE	0	0	3	1114	31.1347
	GGGGCCTCAGGGGAGTGAATCATAGAATCCTGGACAAGGT	GGGGCCTCAGGGGAATAAATCATAGAATCCTGGACAAGGT	FALSE	0	0	2	647	18.0827
	GGGGCCTCAGGGGAATGAATCATAGAATCCTGGACAAGGT	GGGGCCTCAGGGGAATAAATCATAGAATCCTGGACAAGGT	FALSE	0	0	1	185	5.17049
	GGGGCCTCAGGGGGATGAATCATAGAATCCTGGACAAGGT	GGGGCCTCAGGGGAATAAATCATAGAATCCTGGACAAGGT	FALSE	0	0	2	88	2.45947
	GGGGCCTCAGGGGAGTAAATCATAGAATCCTGGACAAGGT	GGGGCCTCAGGGGAATAAATCATAGAATCCTGGACAAGGT	FALSE	0	0	1	57	1.59307
	GGGGCCTCAGGGGGGTAAATCATAGAATCCTGGACAAGGT	GGGGCCTCAGGGGAATAAATCATAGAATCCTGGACAAGGT	FALSE	0	0	2	48	1.34153
	GGGGCCTCAGGGGGGTGGATCATAGAATCCTGGACAAGGT	GGGGCCTCAGGGGAATAAATCATAGAATCCTGGACAAGGT	FALSE	0	0	4	11	0.307434
	GGGGCCTCAGGGGGATAAATCATAGAATCCTGGACAAGGT	GGGGCCTCAGGGGAATAAATCATAGAATCCTGGACAAGGT	FALSE	0	0	1	8	0.223589
Site 15	Aligned_Sequence	Reference_Sequence	Unedited	n_deleted	n_inserted	n_mutated	#Reads	%Reads
sABE v3.22 +	GGGGCCTCAGGGGAATAAATCATAGAATCCTGGACAAGGT	GGGGCCTCAGGGGAATAAATCATAGAATCCTGGACAAGGT	TRUE	0	0	0	2405	35.7355
Replicate 3	GGGGCCTCAGGGGGGTGAATCATAGAATCCTGGACAAGGT	GGGGCCTCAGGGGAATAAATCATAGAATCCTGGACAAGGT	FALSE	0	0	3	2023	30.0594
	GGGGCCTCAGGGGAGTGAATCATAGAATCCTGGACAAGGT	GGGGCCTCAGGGGAATAAATCATAGAATCCTGGACAAGGT	FALSE	0	0	2	1354	20.1189
	GGGGCCTCAGGGGAATGAATCATAGAATCCTGGACAAGGT	GGGGCCTCAGGGGAATAAATCATAGAATCCTGGACAAGGT	FALSE	0	0	1	336	4.99257
	GGGGCCTCAGGGGAGTAAATCATAGAATCCTGGACAAGGT	GGGGCCTCAGGGGAATAAATCATAGAATCCTGGACAAGGT	FALSE	0	0	1	220	3.26895
	GGGGCCTCAGGGGGATGAATCATAGAATCCTGGACAAGGT	GGGGCCTCAGGGGAATAAATCATAGAATCCTGGACAAGGT	FALSE	0	0	2	111	1.64933
	GGGGCCTCAGGGGGGTAAATCATAGAATCCTGGACAAGGT	GGGGCCTCAGGGGAATAAATCATAGAATCCTGGACAAGGT	FALSE	0	0	2	60	0.89153
	GGGGCCTCAGGGGGGTGGATCATAGAATCCTGGACAAGGT	GGGGCCTCAGGGGAATAAATCATAGAATCCTGGACAAGGT	FALSE	0	0	4	40	0.594354
	GGGGCCTCAGGGGGATAAATCATAGAATCCTGGACAAGGT	GGGGCCTCAGGGGAATAAATCATAGAATCCTGGACAAGGT	FALSE	0	0	1	15	0.222883
Site 16
Site 16	Aligned_Sequence	Reference_Sequence	Unedited	n_deleted	n_inserted	n_mutated	#Reads	%Reads
ABE8e	CTCCTGAGAGGACGGGGGGGAAGAGAGACGGGGAGAGGGG	CTCCTGAGAGGACAAAGAGGAAGAGAGACGGGGAGAGGGG	FALSE	0	0	4	3493	40.5691
Replicate 1	CTCCTGAGAGGACAAAGAGGAAGAGAGACGGGGAGAGGGG	CTCCTGAGAGGACAAAGAGGAAGAGAGACGGGGAGAGGGG	TRUE	0	0	0	3182	36.957
	CTCCTGAGAGGACGGGGAGGAAGAGAGACGGGGAGAGGGG	CTCCTGAGAGGACAAAGAGGAAGAGAGACGGGGAGAGGGG	FALSE	0	0	3	867	10.0697
	CTCCTGAGAGGACGGGGGGGGAGAGAGACGGGGAGAGGGG	CTCCTGAGAGGACAAAGAGGAAGAGAGACGGGGAGAGGGG	FALSE	0	0	5	352	4.08827
	CTCCTGAGAGGACGGGGAGGGAGAGAGACGGGGAGAGGGG	CTCCTGAGAGGACAAAGAGGAAGAGAGACGGGGAGAGGGG	FALSE	0	0	4	205	2.38095
	CTCCTGAGAGGGCGGGGGGGAAGAGAGACGGGGAGAGGGG	CTCCTGAGAGGACAAAGAGGAAGAGAGACGGGGAGAGGGG	FALSE	0	0	5	64	0.743322
	CTCCTGAGAGGACGGGGGGGAGGAGAGACGGGGAGAGGGG	CTCCTGAGAGGACAAAGAGGAAGAGAGACGGGGAGAGGGG	FALSE	0	0	5	41	0.47619
Site 16	Aligned_Sequence	Reference_Sequence	Unedited	n_deleted	n_inserted	n_mutated	#Reads	%Reads
ABE8e	CTCCTGAGAGGACAAAGAGGAAGAGAGACGGGGAGAGGGG	CTCCTGAGAGGACAAAGAGGAAGAGAGACGGGGAGAGGGG	TRUE	0	0	0	3242	42.3182
Replicate 2	CTCCTGAGAGGACGGGGGGGAAGAGAGACGGGGAGAGGGG	CTCCTGAGAGGACAAAGAGGAAGAGAGACGGGGAGAGGGG	FALSE	0	0	4	2846	37.1492
	CTCCTGAGAGGACGGGGAGGAAGAGAGACGGGGAGAGGGG	CTCCTGAGAGGACAAAGAGGAAGAGAGACGGGGAGAGGGG	FALSE	0	0	3	682	8.90223
	CTCCTGAGAGGACGGGGGGGGAGAGAGACGGGGAGAGGGG	CTCCTGAGAGGACAAAGAGGAAGAGAGACGGGGAGAGGGG	FALSE	0	0	5	311	4.05952
	CTCCTGAGAGGACGGGGAGGGAGAGAGACGGGGAGAGGGG	CTCCTGAGAGGACAAAGAGGAAGAGAGACGGGGAGAGGGG	FALSE	0	0	4	176	2.29735
	CTCCTGAGAGGGCGGGGGGGAAGAGAGACGGGGAGAGGGG	CTCCTGAGAGGACAAAGAGGAAGAGAGACGGGGAGAGGGG	FALSE	0	0	5	81	1.0573
	CTCCTGAGAGGACGGGGGGGAGGAGAGACGGGGAGAGGGG	CTCCTGAGAGGACAAAGAGGAAGAGAGACGGGGAGAGGGG	FALSE	0	0	5	24	0.313275
	CTCCTGAGAGGACGGGGAGGAGGAGAGACGGGGAGAGGGG	CTCCTGAGAGGACAAAGAGGAAGAGAGACGGGGAGAGGGG	FALSE	0	0	4	16	0.20885
Site 16	Aligned_Sequence	Reference_Sequence	Unedited	n_deleted	n_inserted	n_mutated	#Reads	%Reads
ABE8e	CTCCTGAGAGGACAAAGAGGAAGAGAGACGGGGAGAGGGG	CTCCTGAGAGGACAAAGAGGAAGAGAGACGGGGAGAGGGG	TRUE	0	0	0	4098	46.947
Replicate 3	CTCCTGAGAGGACGGGGGGGAAGAGAGACGGGGAGAGGGG	CTCCTGAGAGGACAAAGAGGAAGAGAGACGGGGAGAGGGG	FALSE	0	0	4	3000	34.3682
	CTCCTGAGAGGACGGGGAGGAAGAGAGACGGGGAGAGGGG	CTCCTGAGAGGACAAAGAGGAAGAGAGACGGGGAGAGGGG	FALSE	0	0	3	716	8.20254
	CTCCTGAGAGGACGGGGGGGGAGAGAGACGGGGAGAGGGG	CTCCTGAGAGGACAAAGAGGAAGAGAGACGGGGAGAGGGG	FALSE	0	0	5	293	3.35663
	CTCCTGAGAGGACGGGGAGGGAGAGAGACGGGGAGAGGGG	CTCCTGAGAGGACAAAGAGGAAGAGAGACGGGGAGAGGGG	FALSE	0	0	4	167	1.91316
	CTCCTGAGAGGGCGGGGGGGAAGAGAGACGGGGAGAGGGG	CTCCTGAGAGGACAAAGAGGAAGAGAGACGGGGAGAGGGG	FALSE	0	0	5	66	0.7561
Site 16	Aligned_Sequence	Reference_Sequence	Unedited	n_deleted	n_inserted	n_mutated	#Reads	%Reads
sABE v3.22 +	CTCCTGAGAGGACAAAGAGGAAGAGAGACGGGGAGAGGGG	CTCCTGAGAGGACAAAGAGGAAGAGAGACGGGGAGAGGGG	TRUE	0	0	0	6038	43.8267
Replicate 1	CTCCTGAGAGGACGGGGAGGAAGAGAGACGGGGAGAGGGG	CTCCTGAGAGGACAAAGAGGAAGAGAGACGGGGAGAGGGG	FALSE	0	0	3	4274	31.0227
	CTCCTGAGAGGACGGAGAGGAAGAGAGACGGGGAGAGGGG	CTCCTGAGAGGACAAAGAGGAAGAGAGACGGGGAGAGGGG	FALSE	0	0	2	2018	14.6476
	CTCCTGAGAGGACGGGGGGGAAGAGAGACGGGGAGAGGGG	CTCCTGAGAGGACAAAGAGGAAGAGAGACGGGGAGAGGGG	FALSE	0	0	4	385	2.79451
	CTCCTGAGAGGACGAAGAGGAAGAGAGACGGGGAGAGGGG	CTCCTGAGAGGACAAAGAGGAAGAGAGACGGGGAGAGGGG	FALSE	0	0	1	234	1.69848
	CTCCTGAGAGGACAGAGAGGAAGAGAGACGGGGAGAGGGG	CTCCTGAGAGGACAAAGAGGAAGAGAGACGGGGAGAGGGG	FALSE	0	0	1	139	1.00893
	CTCCTGAGAGGACAGGGAGGAAGAGAGACGGGGAGAGGGG	CTCCTGAGAGGACAAAGAGGAAGAGAGACGGGGAGAGGGG	FALSE	0	0	2	102	0.740364
	CTCCTGAGAGGACGGAGGGGAAGAGAGACGGGGAGAGGGG	CTCCTGAGAGGACAAAGAGGAAGAGAGACGGGGAGAGGGG	FALSE	0	0	3	83	0.602453
	CTCCTGAGAGGACGAGGAGGAAGAGAGACGGGGAGAGGGG	CTCCTGAGAGGACAAAGAGGAAGAGAGACGGGGAGAGGGG	FALSE	0	0	2	66	0.479059
Site 16	Aligned_Sequence	Reference_Sequence	Unedited	n_deleted	n_inserted	n_mutated	#Reads	%Reads
sABE v3.22 +	CTCCTGAGAGGACAAAGAGGAAGAGAGACGGGGAGAGGGG	CTCCTGAGAGGACAAAGAGGAAGAGAGACGGGGAGAGGGG	TRUE	0	0	0	1952	55.9633
Replicate 2	CTCCTGAGAGGACGGGGAGGAAGAGAGACGGGGAGAGGGG	CTCCTGAGAGGACAAAGAGGAAGAGAGACGGGGAGAGGGG	FALSE	0	0	3	807	23.1365
	CTCCTGAGAGGACGGAGAGGAAGAGAGACGGGGAGAGGGG	CTCCTGAGAGGACAAAGAGGAAGAGAGACGGGGAGAGGGG	FALSE	0	0	2	415	11.8979
	CTCCTGAGAGGACGGGGGGGAAGAGAGACGGGGAGAGGGG	CTCCTGAGAGGACAAAGAGGAAGAGAGACGGGGAGAGGGG	FALSE	0	0	4	119	3.4117
	CTCCTGAGAGGACGAAGAGGAAGAGAGACGGGGAGAGGGG	CTCCTGAGAGGACAAAGAGGAAGAGAGACGGGGAGAGGGG	FALSE	0	0	1	33	0.946101
	CTCCTGAGAGGACAGAGAGGAAGAGAGACGGGGAGAGGGG	CTCCTGAGAGGACAAAGAGGAAGAGAGACGGGGAGAGGGG	FALSE	0	0	1	21	0.602064
	CTCCTGAGAGGACAGGGAGGAAGAGAGACGGGGAGAGGGG	CTCCTGAGAGGACAAAGAGGAAGAGAGACGGGGAGAGGGG	FALSE	0	0	2	16	0.458716
	CTCCTGAGAGGACGGAGGGGAAGAGAGACGGGGAGAGGGG	CTCCTGAGAGGACAAAGAGGAAGAGAGACGGGGAGAGGGG	FALSE	0	0	3	10	0.286697
	CTCCTGAGAGGACGGGGGGGGAGAGAGACGGGGAGAGGGG	CTCCTGAGAGGACAAAGAGGAAGAGAGACGGGGAGAGGGG	FALSE	0	0	5	9	0.258028
	CTCCTGAGAGGACAAGGAGGAAGAGAGACGGGGAGAGGGG	CTCCTGAGAGGACAAAGAGGAAGAGAGACGGGGAGAGGGG	FALSE	0	0	1	7	0.200688
Site 16	Aligned_Sequence	Reference_Sequence	Unedited	n_deleted	n_inserted	n_mutated	#Reads	%Reads
sABE v3.22 +	CTCCTGAGAGGACAAAGAGGAAGAGAGACGGGGAGAGGGG	CTCCTGAGAGGACAAAGAGGAAGAGAGACGGGGAGAGGGG	TRUE	0	0	0	3512	47.2106
Replicate 3	CTCCTGAGAGGACGGGGAGGAAGAGAGACGGGGAGAGGGG	CTCCTGAGAGGACAAAGAGGAAGAGAGACGGGGAGAGGGG	FALSE	0	0	3	2146	28.848
	CTCCTGAGAGGACGGAGAGGAAGAGAGACGGGGAGAGGGG	CTCCTGAGAGGACAAAGAGGAAGAGAGACGGGGAGAGGGG	FALSE	0	0	2	934	12.5555
	CTCCTGAGAGGACGGGGGGGAAGAGAGACGGGGAGAGGGG	CTCCTGAGAGGACAAAGAGGAAGAGAGACGGGGAGAGGGG	FALSE	0	0	4	258	3.46821
	CTCCTGAGAGGACGAAGAGGAAGAGAGACGGGGAGAGGGG	CTCCTGAGAGGACAAAGAGGAAGAGAGACGGGGAGAGGGG	FALSE	0	0	1	116	1.55935
	CTCCTGAGAGGACAGAGAGGAAGAGAGACGGGGAGAGGGG	CTCCTGAGAGGACAAAGAGGAAGAGAGACGGGGAGAGGGG	FALSE	0	0	1	72	0.967872
	CTCCTGAGAGGACGGAGGGGAAGAGAGACGGGGAGAGGGG	CTCCTGAGAGGACAAAGAGGAAGAGAGACGGGGAGAGGGG	FALSE	0	0	3	54	0.725904
	CTCCTGAGAGGACAGGGAGGAAGAGAGACGGGGAGAGGGG	CTCCTGAGAGGACAAAGAGGAAGAGAGACGGGGAGAGGGG	FALSE	0	0	2	52	0.699019
	CTCCTGAGAGGACGAGGAGGAAGAGAGACGGGGAGAGGGG	CTCCTGAGAGGACAAAGAGGAAGAGAGACGGGGAGAGGGG	FALSE	0	0	2	32	0.430165
	CTCCTGAGAGGACAAGGAGGAAGAGAGACGGGGAGAGGGG	CTCCTGAGAGGACAAAGAGGAAGAGAGACGGGGAGAGGGG	FALSE	0	0	1	18	0.241968
Site 17
Site 17	Aligned_Sequence	Reference_Sequence	Unedited	n_deleted	n_inserted	n_mutated	#Reads	%Reads
ABE8e	CACACAGACACACACACACTTAGAATCTGTGGGAGTGGAG	CACACAGACACACACACACTTAGAATCTGTGGGAGTGGAG	TRUE	0	0	0	3908	31.3644
Replicate 1	CACACAGACACGCGCGCGCTTAGAATCTGTGGGAGTGGAG	CACACAGACACACACACACTTAGAATCTGTGGGAGTGGAG	FALSE	0	0	4	3227	25.8989
	CACACAGACACGCGCGCGCTTGGAATCTGTGGGAGTGGAG	CACACAGACACACACACACTTAGAATCTGTGGGAGTGGAG	FALSE	0	0	5	1898	15.2327
	CACACAGACACACGCGCGCTTAGAATCTGTGGGAGTGGAG	CACACAGACACACACACACTTAGAATCTGTGGGAGTGGAG	FALSE	0	0	3	1860	14.9278
	CACACAGACGCGCGCGCGCTTGGAATCTGTGGGAGTGGAG	CACACAGACACACACACACTTAGAATCTGTGGGAGTGGAG	FALSE	0	0	5	222	1.7817
	CACACAGACACACGCGCGCTTGGAATCTGTGGGAGTGGAG	CACACAGACACACACACACTTAGAATCTGTGGGAGTGGAG	FALSE	0	0	4	185	1.48475
	CACACAGACACACGCGCACTTAGAATCTGTGGGAGTGGAG	CACACAGACACACACACACTTAGAATCTGTGGGAGTGGAG	FALSE	0	0	2	155	1.24398
	CACACAGACGCGCGCGCGCTTAGAATCTGTGGGAGTGGAG	CACACAGACACACACACACTTAGAATCTGTGGGAGTGGAG	FALSE	0	0	4	144	1.1557
	CACA--GACACACACACACTTAGAATCTGTGGGAGTGGAG	CACACAGACACACACACACTTAGAATCTGTGGGAGTGGAG	TRUE	0	0	0	62	0.497592
	CACA--GACACGCGCGCGCTTGGAATCTGTGGGAGTGGAG	CACACAGACACACACACACTTAGAATCTGTGGGAGTGGAG	FALSE	0	0	5	33	0.264848
	CACA--GACACGCGCGCGCTTAGAATCTGTGGGAGTGGAG	CACACAGACACACACACACTTAGAATCTGTGGGAGTGGAG	FALSE	0	0	4	27	0.216693
	CACACAGGCACGCGCGCGCTTAGAATCTGTGGGAGTGGAG	CACACAGACACACACACACTTAGAATCTGTGGGAGTGGAG	FALSE	0	0	4	26	0.208668
	CACA--GACACACGCGCGCTTAGAATCTGTGGGAGTGGAG	CACACAGACACACACACACTTAGAATCTGTGGGAGTGGAG	FALSE	0	0	3	25	0.200642
Site 17	Aligned_Sequence	Reference_Sequence	Unedited	n_deleted	n_inserted	n_mutated	#Reads	%Reads
ABE8e	CACACAGACACACACACACTTAGAATCTGTGGGAGTGGAG	CACACAGACACACACACACTTAGAATCTGTGGGAGTGGAG	TRUE	0	0	0	2652	28.8983
Replicate 2	CACACAGACACGCGCGCGCTTAGAATCTGTGGGAGTGGAG	CACACAGACACACACACACTTAGAATCTGTGGGAGTGGAG	FALSE	0	0	4	2439	26.5773
	CACACAGACACGCGCGCGCTTGGAATCTGTGGGAGTGGAG	CACACAGACACACACACACTTAGAATCTGTGGGAGTGGAG	FALSE	0	0	5	1429	15.5715
	CACACAGACACACGCGCGCTTAGAATCTGTGGGAGTGGAG	CACACAGACACACACACACTTAGAATCTGTGGGAGTGGAG	FALSE	0	0	3	1384	15.0812
	CACACAGACGCGCGCGCGCTTGGAATCTGTGGGAGTGGAG	CACACAGACACACACACACTTAGAATCTGTGGGAGTGGAG	FALSE	0	0	5	202	2.20116
	CACACAGACACACGCGCGCTTGGAATCTGTGGGAGTGGAG	CACACAGACACACACACACTTAGAATCTGTGGGAGTGGAG	FALSE	0	0	4	153	1.66721
	CACACAGACACACGCGCACTTAGAATCTGTGGGAGTGGAG	CACACAGACACACACACACTTAGAATCTGTGGGAGTGGAG	FALSE	0	0	2	152	1.65631
	CACACAGACGCGCGCGCGCTTAGAATCTGTGGGAGTGGAG	CACACAGACACACACACACTTAGAATCTGTGGGAGTGGAG	FALSE	0	0	4	115	1.25313
	CACA--GACACACACACACTTAGAATCTGTGGGAGTGGAG	CACACAGACACACACACACTTAGAATCTGTGGGAGTGGAG	TRUE	0	0	0	44	0.47946
	CACA--GACACGCGCGCGCTTAGAATCTGTGGGAGTGGAG	CACACAGACACACACACACTTAGAATCTGTGGGAGTGGAG	FALSE	0	0	4	35	0.381388
	CACACAGACACACACACACTTGGAATCTGTGGGAGTGGAG	CACACAGACACACACACACTTAGAATCTGTGGGAGTGGAG	FALSE	0	0	1	30	0.326904
	CACGCAGACACGCGCGCGCTTAGAATCTGTGGGAGTGGAG	CACACAGACACACACACACTTAGAATCTGTGGGAGTGGAG	FALSE	0	0	4	28	0.305111
	CACACAGACACGCGCGCGCTTGGGATCTGTGGGAGTGGAG	CACACAGACACACACACACTTAGAATCTGTGGGAGTGGAG	FALSE	0	0	6	25	0.27242
	CACA--GACACACGCGCGCTTAGAATCTGTGGGAGTGGAG	CACACAGACACACACACACTTAGAATCTGTGGGAGTGGAG	FALSE	0	0	3	21	0.228833
Site 17	Aligned_Sequence	Reference_Sequence	Unedited	n_deleted	n_inserted	n_mutated	#Reads	%Reads
ABE8e	CACACAGACACACACACACTTAGAATCTGTGGGAGTGGAG	CACACAGACACACACACACTTAGAATCTGTGGGAGTGGAG	TRUE	0	0	0	3952	38.9859
Replicate 3	CACACAGACACGCGCGCGCTTAGAATCTGTGGGAGTGGAG	CACACAGACACACACACACTTAGAATCTGTGGGAGTGGAG	FALSE	0	0	4	2149	21.1996
	CACACAGACACGCGCGCGCTTGGAATCTGTGGGAGTGGAG	CACACAGACACACACACACTTAGAATCTGTGGGAGTGGAG	FALSE	0	0	5	1465	14.452
	CACACAGACACACGCGCGCTTAGAATCTGTGGGAGTGGAG	CACACAGACACACACACACTTAGAATCTGTGGGAGTGGAG	FALSE	0	0	3	1372	13.5346
	CACACAGACGCGCGCGCGCTTAGAATCTGTGGGAGTGGAG	CACACAGACACACACACACTTAGAATCTGTGGGAGTGGAG	FALSE	0	0	4	138	1.36135
	CACACAGACACACGCGCACTTAGAATCTGTGGGAGTGGAG	CACACAGACACACACACACTTAGAATCTGTGGGAGTGGAG	FALSE	0	0	2	135	1.33175
	CACACAGACGCGCGCGCGCTTGGAATCTGTGGGAGTGGAG	CACACAGACACACACACACTTAGAATCTGTGGGAGTGGAG	FALSE	0	0	5	127	1.25284
	CACACAGACACACGCGCGCTTGGAATCTGTGGGAGTGGAG	CACACAGACACACACACACTTAGAATCTGTGGGAGTGGAG	FALSE	0	0	4	95	0.937161
	CACA--GACACACACACACTTAGAATCTGTGGGAGTGGAG	CACACAGACACACACACACTTAGAATCTGTGGGAGTGGAG	TRUE	0	0	0	75	0.739864
	CACA--GACACGCGCGCGCTTAGAATCTGTGGGAGTGGAG	CACACAGACACACACACACTTAGAATCTGTGGGAGTGGAG	FALSE	0	0	4	35	0.34527
	CACGCAGACACGCGCGCGCTTAGAATCTGTGGGAGTGGAG	CACACAGACACACACACACTTAGAATCTGTGGGAGTGGAG	FALSE	0	0	4	24	0.236756
	CACACAGACACACGCACACTTAGAATCTGTGGGAGTGGAG	CACACAGACACACACACACTTAGAATCTGTGGGAGTGGAG	FALSE	0	0	1	22	0.217027
Site 17	Aligned_Sequence	Reference_Sequence	Unedited	n_deleted	n_inserted	n_mutated	#Reads	%Reads
sABE v3.22 +	CACACAGACACACACACACTTAGAATCTGTGGGAGTGGAG	CACACAGACACACACACACTTAGAATCTGTGGGAGTGGAG	TRUE	0	0	0	9671	45.5578
Replicate 1	CACACAGACACACGCGCACTTAGAATCTGTGGGAGTGGAG	CACACAGACACACACACACTTAGAATCTGTGGGAGTGGAG	FALSE	0	0	2	4824	22.7247
	CACACAGACACACGCGCGCTTAGAATCTGTGGGAGTGGAG	CACACAGACACACACACACTTAGAATCTGTGGGAGTGGAG	FALSE	0	0	3	2818	13.2749
	CACACAGACACACGCACACTTAGAATCTGTGGGAGTGGAG	CACACAGACACACACACACTTAGAATCTGTGGGAGTGGAG	FALSE	0	0	1	1107	5.21481
	CACACAGACACACACGCACTTAGAATCTGTGGGAGTGGAG	CACACAGACACACACACACTTAGAATCTGTGGGAGTGGAG	FALSE	0	0	1	788	3.71208
	CACACAGACACGCGCGCGCTTAGAATCTGTGGGAGTGGAG	CACACAGACACACACACACTTAGAATCTGTGGGAGTGGAG	FALSE	0	0	4	505	2.37893
	CACACAGACACGCGCGCACTTAGAATCTGTGGGAGTGGAG	CACACAGACACACACACACTTAGAATCTGTGGGAGTGGAG	FALSE	0	0	3	256	1.20595
	CACACAGACACACACGCGCTTAGAATCTGTGGGAGTGGAG	CACACAGACACACACACACTTAGAATCTGTGGGAGTGGAG	FALSE	0	0	2	179	0.843226
	CACACAGACACACGCACGCTTAGAATCTGTGGGAGTGGAG	CACACAGACACACACACACTTAGAATCTGTGGGAGTGGAG	FALSE	0	0	2	117	0.551159
	CACACAGACACACACACGCTTAGAATCTGTGGGAGTGGAG	CACACAGACACACACACACTTAGAATCTGTGGGAGTGGAG	FALSE	0	0	1	60	0.282646
Site 17	Aligned_Sequence	Reference_Sequence	Unedited	n_deleted	n_inserted	n_mutated	#Reads	%Reads
sABE v3.22 +	CACACAGACACACACACACTTAGAATCTGTGGGAGTGGAG	CACACAGACACACACACACTTAGAATCTGTGGGAGTGGAG	TRUE	0	0	0	4554	57.2326
Replicate 2	CACACAGACACACGCGCACTTAGAATCTGTGGGAGTGGAG	CACACAGACACACACACACTTAGAATCTGTGGGAGTGGAG	FALSE	0	0	2	1478	18.5748
	CACACAGACACACGCGCGCTTAGAATCTGTGGGAGTGGAG	CACACAGACACACACACACTTAGAATCTGTGGGAGTGGAG	FALSE	0	0	3	777	9.76499
	CACACAGACACACGCACACTTAGAATCTGTGGGAGTGGAG	CACACAGACACACACACACTTAGAATCTGTGGGAGTGGAG	FALSE	0	0	1	339	4.2604
	CACACAGACACACACGCACTTAGAATCTGTGGGAGTGGAG	CACACAGACACACACACACTTAGAATCTGTGGGAGTGGAG	FALSE	0	0	1	229	2.87797
	CACACAGACACGCGCGCACTTAGAATCTGTGGGAGTGGAG	CACACAGACACACACACACTTAGAATCTGTGGGAGTGGAG	FALSE	0	0	3	86	1.08081
	CACACAGACACGCGCGCGCTTAGAATCTGTGGGAGTGGAG	CACACAGACACACACACACTTAGAATCTGTGGGAGTGGAG	FALSE	0	0	4	62	0.779188
	CACACAGACACACGCACGCTTAGAATCTGTGGGAGTGGAG	CACACAGACACACACACACTTAGAATCTGTGGGAGTGGAG	FALSE	0	0	2	45	0.56554
	CACACAGACACACACGCGCTTAGAATCTGTGGGAGTGGAG	CACACAGACACACACACACTTAGAATCTGTGGGAGTGGAG	FALSE	0	0	2	42	0.527837
	CACACAGACACACACACGCTTAGAATCTGTGGGAGTGGAG	CACACAGACACACACACACTTAGAATCTGTGGGAGTGGAG	FALSE	0	0	1	22	0.276486
Site 17	Aligned_Sequence	Reference_Sequence	Unedited	n_deleted	n_inserted	n_mutated	#Reads	%Reads
sABE v3.22 +	CACACAGACACACACACACTTAGAATCTGTGGGAGTGGAG	CACACAGACACACACACACTTAGAATCTGTGGGAGTGGAG	TRUE	0	0	0	5981	46.246
Replicate 3	CACACAGACACACGCGCACTTAGAATCTGTGGGAGTGGAG	CACACAGACACACACACACTTAGAATCTGTGGGAGTGGAG	FALSE	0	0	2	3043	23.529
	CACACAGACACACGCGCGCTTAGAATCTGTGGGAGTGGAG	CACACAGACACACACACACTTAGAATCTGTGGGAGTGGAG	FALSE	0	0	3	1530	11.8302
	CACACAGACACACGCACACTTAGAATCTGTGGGAGTGGAG	CACACAGACACACACACACTTAGAATCTGTGGGAGTGGAG	FALSE	0	0	1	689	5.32746
	CACACAGACACACACGCACTTAGAATCTGTGGGAGTGGAG	CACACAGACACACACACACTTAGAATCTGTGGGAGTGGAG	FALSE	0	0	1	447	3.45627
	CACACAGACACGCGCGCGCTTAGAATCTGTGGGAGTGGAG	CACACAGACACACACACACTTAGAATCTGTGGGAGTGGAG	FALSE	0	0	4	338	2.61347
	CACACAGACACGCGCGCACTTAGAATCTGTGGGAGTGGAG	CACACAGACACACACACACTTAGAATCTGTGGGAGTGGAG	FALSE	0	0	3	141	1.09023
	CACACAGACACACGCACGCTTAGAATCTGTGGGAGTGGAG	CACACAGACACACACACACTTAGAATCTGTGGGAGTGGAG	FALSE	0	0	2	113	0.873734
	CACACAGACACACACGCGCTTAGAATCTGTGGGAGTGGAG	CACACAGACACACACACACTTAGAATCTGTGGGAGTGGAG	FALSE	0	0	2	84	0.649501
Site 18
Site 18	CAATCCTTGGGGCCCGGGCTGAGCACGTGATGGCAGAGGA	CAATCCTTGGGGCCCAGACTGAGCACGTGATGGCAGAGGA	FALSE	0	0	2	4947	47.5444
ABE8e	CAATCCTTGGGGCCCGGGCTGAGCACGTGATGGCAAAGGA	CAATCCTTGGGGCCCAGACTGAGCACGTGATGGCAGAGGA	FALSE	0	0	2	2323	22.3258
Replicate 1	CAATCCTTGGGGCCCAGACTGAGCACGTGATGGCAGAGGA	CAATCCTTGGGGCCCAGACTGAGCACGTGATGGCAGAGGA	TRUE	0	0	0	1236	11.8789
	CAATCCTTGGGGCCCAGACTGAGCACGTGATGGCAAAGGA	CAATCCTTGGGGCCCAGACTGAGCACGTGATGGCAGAGGA	TRUE	0	0	0	592	5.68957
	CAATCCTTGGGGCCCGGGCTGGGCACGTGATGGCAGAGGA	CAATCCTTGGGGCCCAGACTGAGCACGTGATGGCAGAGGA	FALSE	0	0	3	179	1.72033
	CAATCCTTGGGGCCCGGACTGAGCACGTGATGGCAGAGGA	CAATCCTTGGGGCCCAGACTGAGCACGTGATGGCAGAGGA	FALSE	0	0	1	89	0.855358
	CAATCCTTGGGGCCCGGACTGAGCACGTGATGGCAAAGGA	CAATCCTTGGGGCCCAGACTGAGCACGTGATGGCAGAGGA	FALSE	0	0	1	71	0.682364
	CAATCCTTGGGGCCCGGGCTGGGCACGTGATGGCAAAGGA	CAATCCTTGGGGCCCAGACTGAGCACGTGATGGCAGAGGA	FALSE	0	0	3	65	0.6247
	CAATCCTTGGGGCTCGGGCTGAGCACGTGATGGCAGAGGA	CAATCCTTGGGGCCCAGACTGAGCACGTGATGGCAGAGGA	FALSE	0	0	3	64	0.615089
	CAATCCTTGGGGCCTGGGCTGAGCACGTGATGGCAGAGGA	CAATCCTTGGGGCCCAGACTGAGCACGTGATGGCAGAGGA	FALSE	0	0	3	55	0.528592
	CAATCCTTGGGGCCAGGGCTGAGCACGTGATGGCAGAGGA	CAATCCTTGGGGCCCAGACTGAGCACGTGATGGCAGAGGA	FALSE	0	0	3	47	0.451706
	CAATCCTTGGGGCCTGGGCTGAGCACGTGATGGCAAAGGA	CAATCCTTGGGGCCCAGACTGAGCACGTGATGGCAGAGGA	FALSE	0	0	3	38	0.365209
	CAATCCTTGGGGCCCGGACTGGGCACGTGATGGCAAAGGA	CAATCCTTGGGGCCCAGACTGAGCACGTGATGGCAGAGGA	FALSE	0	0	2	29	0.278712
	CAATCCTTGGGGCCAGGGCTGAGCACGTGATGGCAAAGGA	CAATCCTTGGGGCCCAGACTGAGCACGTGATGGCAGAGGA	FALSE	0	0	3	26	0.24988
	CAATCCTTGGGGCCCGGACTGGGCACGTGATGGCAGAGGA	CAATCCTTGGGGCCCAGACTGAGCACGTGATGGCAGAGGA	FALSE	0	0	2	25	0.240269
	CAATCCTTGGGGCCGGGGCTGAGCACGTGATGGCAGAGGA	CAATCCTTGGGGCCCAGACTGAGCACGTGATGGCAGAGGA	FALSE	0	0	3	23	0.221048
	CAATCCTTGGGGCTCGGACTGAGCACGTGATGGCAGAGGA	CAATCCTTGGGGCCCAGACTGAGCACGTGATGGCAGAGGA	FALSE	0	0	2	22	0.211437
Site 18	Aligned_Sequence	Reference_Sequence	Unedited	n_deleted	n_inserted	n_mutated	#Reads	%Reads
ABE8e	CAATCCTTGGGGCCCGGGCTGAGCACGTGATGGCAGAGGA	CAATCCTTGGGGCCCAGACTGAGCACGTGATGGCAGAGGA	FALSE	0	0	2	3922	45.1687
Replicate 2	CAATCCTTGGGGCCCGGGCTGAGCACGTGATGGCAAAGGA	CAATCCTTGGGGCCCAGACTGAGCACGTGATGGCAGAGGA	FALSE	0	0	2	1938	22.3195
	CAATCCTTGGGGCCCAGACTGAGCACGTGATGGCAGAGGA	CAATCCTTGGGGCCCAGACTGAGCACGTGATGGCAGAGGA	TRUE	0	0	0	1028	11.8392
	CAATCCTTGGGGCCCAGACTGAGCACGTGATGGCAAAGGA	CAATCCTTGGGGCCCAGACTGAGCACGTGATGGCAGAGGA	TRUE	0	0	0	525	6.0463
	CAATCCTTGGGGCCCGGGCTGGGCACGTGATGGCAGAGGA	CAATCCTTGGGGCCCAGACTGAGCACGTGATGGCAGAGGA	FALSE	0	0	3	200	2.30335
	CAATCCTTGGGGCCCGGACTGAGCACGTGATGGCAGAGGA	CAATCCTTGGGGCCCAGACTGAGCACGTGATGGCAGAGGA	FALSE	0	0	1	124	1.42808
	CAATCCTTGGGGCCCGGACTGAGCACGTGATGGCAAAGGA	CAATCCTTGGGGCCCAGACTGAGCACGTGATGGCAGAGGA	FALSE	0	0	1	84	0.967408
	CAATCCTTGGGGCCTGGGCTGAGCACGTGATGGCAGAGGA	CAATCCTTGGGGCCCAGACTGAGCACGTGATGGCAGAGGA	FALSE	0	0	3	70	0.806173
	CAATCCTTGGGGCCCGGGCTGGGCACGTGATGGCAAAGGA	CAATCCTTGGGGCCCAGACTGAGCACGTGATGGCAGAGGA	FALSE	0	0	3	68	0.783139
	CAATCCTTGGGGCCGGGGCTGAGCACGTGATGGCAGAGGA	CAATCCTTGGGGCCCAGACTGAGCACGTGATGGCAGAGGA	FALSE	0	0	3	63	0.725556
	CAATCCTTGGGGCTCGGGCTGAGCACGTGATGGCAAAGGA	CAATCCTTGGGGCCCAGACTGAGCACGTGATGGCAGAGGA	FALSE	0	0	3	48	0.552804
	CAATCCTTGGGGCTCGGGCTGAGCACGTGATGGCAGAGGA	CAATCCTTGGGGCCCAGACTGAGCACGTGATGGCAGAGGA	FALSE	0	0	3	43	0.495221
	CAATCCTTGGGGCCAGGGCTGAGCACGTGATGGCAGAGGA	CAATCCTTGGGGCCCAGACTGAGCACGTGATGGCAGAGGA	FALSE	0	0	3	29	0.333986
	CAATCCTTGGGGCCCGGACTGGGCACGTGATGGCAGAGGA	CAATCCTTGGGGCCCAGACTGAGCACGTGATGGCAGAGGA	FALSE	0	0	2	27	0.310952
	CAATCCTTGGGGCCCGGGCTGAGCGCGTGATGGCAGAGGA	CAATCCTTGGGGCCCAGACTGAGCACGTGATGGCAGAGGA	FALSE	0	0	3	24	0.276402
	CAATCCTTGGGGCCCGGGCTGAGCGCGTGATGGCAAAGGA	CAATCCTTGGGGCCCAGACTGAGCACGTGATGGCAGAGGA	FALSE	0	0	3	22	0.253369
	CAATCCTTGGGGCGCGGGCTGAGCACGTGATGGCAAAGGA	CAATCCTTGGGGCCCAGACTGAGCACGTGATGGCAGAGGA	FALSE	0	0	3	20	0.230335
Site 18	Aligned_Sequence	Reference_Sequence	Unedited	n_deleted	n_inserted	n_mutated	#Reads	%Reads
ABE8e	CAATCCTTGGGGCCCGGGCTGAGCACGTGATGGCAGAGGA	CAATCCTTGGGGCCCAGACTGAGCACGTGATGGCAGAGGA	FALSE	0	0	2	3400	31.871
Replicate 3	CAATCCTTGGGGCCCAGACTGAGCACGTGATGGCAGAGGA	CAATCCTTGGGGCCCAGACTGAGCACGTGATGGCAGAGGA	TRUE	0	0	0	3087	28.937
	CAATCCTTGGGGCCCGGGCTGAGCACGTGATGGCAAAGGA	CAATCCTTGGGGCCCAGACTGAGCACGTGATGGCAGAGGA	FALSE	0	0	2	1679	15.7387
	CAATCCTTGGGGCCCAGACTGAGCACGTGATGGCAAAGGA	CAATCCTTGGGGCCCAGACTGAGCACGTGATGGCAGAGGA	TRUE	0	0	0	1411	13.2265
	CAATCCTTGGGGCCCGGGCTGGGCACGTGATGGCAGAGGA	CAATCCTTGGGGCCCAGACTGAGCACGTGATGGCAGAGGA	FALSE	0	0	3	156	1.46232
	CAATCCTTGGGGCCCGGACTGAGCACGTGATGGCAGAGGA	CAATCCTTGGGGCCCAGACTGAGCACGTGATGGCAGAGGA	FALSE	0	0	1	130	1.2186
	CAATCCTTGGGGCCCGGGCTGGGCACGTGATGGCAAAGGA	CAATCCTTGGGGCCCAGACTGAGCACGTGATGGCAGAGGA	FALSE	0	0	3	86	0.806149
	CAATCCTTGGGGCCTGGGCTGAGCACGTGATGGCAGAGGA	CAATCCTTGGGGCCCAGACTGAGCACGTGATGGCAGAGGA	FALSE	0	0	3	72	0.674916
	CAATCCTTGGGGCCCGGACTGAGCACGTGATGGCAAAGGA	CAATCCTTGGGGCCCAGACTGAGCACGTGATGGCAGAGGA	FALSE	0	0	1	56	0.524934
	CAATCCTTGGGGCCCGGACTGGGCACGTGATGGCAGAGGA	CAATCCTTGGGGCCCAGACTGAGCACGTGATGGCAGAGGA	FALSE	0	0	2	51	0.478065
	CAATCCTTGGGGCTCGGGCTGAGCACGTGATGGCAGAGGA	CAATCCTTGGGGCCCAGACTGAGCACGTGATGGCAGAGGA	FALSE	0	0	3	49	0.459318
	CAATCCTTGGGGCCAGGGCTGAGCACGTGATGGCAGAGGA	CAATCCTTGGGGCCCAGACTGAGCACGTGATGGCAGAGGA	FALSE	0	0	3	47	0.44057
	CAATCCTTGGGGCCGGGGCTGAGCACGTGATGGCAGAGGA	CAATCCTTGGGGCCCAGACTGAGCACGTGATGGCAGAGGA	FALSE	0	0	3	35	0.328084
	CAATCCTTGGGGCCTGGGCTGAGCACGTGATGGCAAAGGA	CAATCCTTGGGGCCCAGACTGAGCACGTGATGGCAGAGGA	FALSE	0	0	3	24	0.224972
Site 18	CAATCCTTGGGGCCCAGACTGAGCACGTGATGGCAGAGGA	CAATCCTTGGGGCCCAGACTGAGCACGTGATGGCAGAGGA	TRUE	0	0	0	8419	41.4158
sABE v3.22 +	CAATCCTTGGGGCCCAGACTGAGCACGTGATGGCAAAGGA	CAATCCTTGGGGCCCAGACTGAGCACGTGATGGCAGAGGA	TRUE	0	0	0	4420	21.7434
Replicate 1	CAATCCTTGGGGCCCGGACTGAGCACGTGATGGCAGAGGA	CAATCCTTGGGGCCCAGACTGAGCACGTGATGGCAGAGGA	FALSE	0	0	1	4352	21.4089
	CAATCCTTGGGGCCCGGACTGAGCACGTGATGGCAAAGGA	CAATCCTTGGGGCCCAGACTGAGCACGTGATGGCAGAGGA	FALSE	0	0	1	1856	9.13026
	CAATCCTTGGGGCCCGGGCTGAGCACGTGATGGCAGAGGA	CAATCCTTGGGGCCCAGACTGAGCACGTGATGGCAGAGGA	FALSE	0	0	2	396	1.94805
	CAATCCTTGGGGCCCGGGCTGAGCACGTGATGGCAAAGGA	CAATCCTTGGGGCCCAGACTGAGCACGTGATGGCAGAGGA	FALSE	0	0	2	198	0.974026
	CAATCCTTGGGGCCGGGACTGAGCACGTGATGGCAGAGGA	CAATCCTTGGGGCCCAGACTGAGCACGTGATGGCAGAGGA	FALSE	0	0	2	85	0.418142
Site 18	Aligned_Sequence	Reference_Sequence	Unedited	n_deleted	n_inserted	n_mutated	#Reads	%Reads
sABE v3.22 +	CAATCCTTGGGGCCCAGACTGAGCACGTGATGGCAGAGGA	CAATCCTTGGGGCCCAGACTGAGCACGTGATGGCAGAGGA	TRUE	0	0	0	3697	42.0305
Replicate 2	CAATCCTTGGGGCCCAGACTGAGCACGTGATGGCAAAGGA	CAATCCTTGGGGCCCAGACTGAGCACGTGATGGCAGAGGA	TRUE	0	0	0	1900	21.6007
	CAATCCTTGGGGCCCGGACTGAGCACGTGATGGCAGAGGA	CAATCCTTGGGGCCCAGACTGAGCACGTGATGGCAGAGGA	FALSE	0	0	1	1746	19.8499
	CAATCCTTGGGGCCCGGACTGAGCACGTGATGGCAAAGGA	CAATCCTTGGGGCCCAGACTGAGCACGTGATGGCAGAGGA	FALSE	0	0	1	1010	11.4825
	CAATCCTTGGGGCCCGGGCTGAGCACGTGATGGCAGAGGA	CAATCCTTGGGGCCCAGACTGAGCACGTGATGGCAGAGGA	FALSE	0	0	2	105	1.19372
	CAATCCTTGGGGCCCGGGCTGAGCACGTGATGGCAAAGGA	CAATCCTTGGGGCCCAGACTGAGCACGTGATGGCAGAGGA	FALSE	0	0	2	70	0.795816
Site 18	Aligned_Sequence	Reference_Sequence	Unedited	n_deleted	n_inserted	n_mutated	#Reads	%Reads
sABE v3.22 +	CAATCCTTGGGGCCCAGACTGAGCACGTGATGGCAGAGGA	CAATCCTTGGGGCCCAGACTGAGCACGTGATGGCAGAGGA	TRUE	0	0	0	4775	35.8322
Replicate 3	CAATCCTTGGGGCCCGGACTGAGCACGTGATGGCAGAGGA	CAATCCTTGGGGCCCAGACTGAGCACGTGATGGCAGAGGA	FALSE	0	0	1	3767	28.268
	CAATCCTTGGGGCCCAGACTGAGCACGTGATGGCAAAGGA	CAATCCTTGGGGCCCAGACTGAGCACGTGATGGCAGAGGA	TRUE	0	0	0	2442	18.3251
	CAATCCTTGGGGCCCGGACTGAGCACGTGATGGCAAAGGA	CAATCCTTGGGGCCCAGACTGAGCACGTGATGGCAGAGGA	FALSE	0	0	1	1515	11.3688
	CAATCCTTGGGGCCCGGGCTGAGCACGTGATGGCAGAGGA	CAATCCTTGGGGCCCAGACTGAGCACGTGATGGCAGAGGA	FALSE	0	0	2	308	2.31127
	CAATCCTTGGGGCCCGGGCTGAGCACGTGATGGCAAAGGA	CAATCCTTGGGGCCCAGACTGAGCACGTGATGGCAGAGGA	FALSE	0	0	2	160	1.20066
Site 19
Site 19	Aligned_Sequence	Reference_Sequence	Unedited	n_deleted	n_inserted	n_mutated	#Reads	%Reads
ABE8e	GCGCCCCGGTGGCGCTGCGGCTGGAGGTGGGGGTTAAAGC	GCGCCCCGGTGGCACTGCGGCTGGAGGTGGGGGTTAAAGC	FALSE	0	0	1	6330	60.9122
Replicate 1	GCGCCCCGGTGGCACTGCGGCTGGAGGTGGGGGTTAAAGC	GCGCCCCGGTGGCACTGCGGCTGGAGGTGGGGGTTAAAGC	TRUE	0	0	0	3742	36.0085
	GCGCCCCGGTGGCGGTGCGGCTGGAGGTGGGGGTTAAAGC	GCGCCCCGGTGGCACTGCGGCTGGAGGTGGGGGTTAAAGC	FALSE	0	0	2	75	0.721709
Site 19	Aligned_Sequence	Reference_Sequence	Unedited	n_deleted	n_inserted	n_mutated	#Reads	%Reads
ABE8e	GCGCCCCGGTGGCGCTGCGGCTGGAGGTGGGGGTTAAAGC	GCGCCCCGGTGGCACTGCGGCTGGAGGTGGGGGTTAAAGC	FALSE	0	0	1	2919	54.6629
Replicate 2	GCGCCCCGGTGGCACTGCGGCTGGAGGTGGGGGTTAAAGC	GCGCCCCGGTGGCACTGCGGCTGGAGGTGGGGGTTAAAGC	TRUE	0	0	0	2272	42.5468
	GCGCCCCGGTGGCGTTGCGGCTGGAGGTGGGGGTTAAAGC	GCGCCCCGGTGGCACTGCGGCTGGAGGTGGGGGTTAAAGC	FALSE	0	0	2	23	0.430712
	GCGCCCCGGTGGCGGTGCGGCTGGAGGTGGGGGTTAAAGC	GCGCCCCGGTGGCACTGCGGCTGGAGGTGGGGGTTAAAGC	FALSE	0	0	2	20	0.374532
Site 19	Aligned_Sequence	Reference_Sequence	Unedited	n_deleted	n_inserted	n_mutated	#Reads	%Reads
ABE8e	GCGCCCCGGTGGCACTGCGGCTGGAGGTGGGGGTTAAAGC	GCGCCCCGGTGGCACTGCGGCTGGAGGTGGGGGTTAAAGC	TRUE	0	0	0	3251	55.3833
Replicate 3	GCGCCCCGGTGGCGCTGCGGCTGGAGGTGGGGGTTAAAGC	GCGCCCCGGTGGCACTGCGGCTGGAGGTGGGGGTTAAAGC	FALSE	0	0	1	2453	41.7888
	GCGCCCCGGTGGCGTTGCGGCTGGAGGTGGGGGTTAAAGC	GCGCCCCGGTGGCACTGCGGCTGGAGGTGGGGGTTAAAGC	FALSE	0	0	2	22	0.374787
	GCGCCCCGGTGGCGGTGCGGCTGGAGGTGGGGGTTAAAGC	GCGCCCCGGTGGCACTGCGGCTGGAGGTGGGGGTTAAAGC	FALSE	0	0	2	12	0.204429
Site 19	GCGCCCCGGTGGCACTGCGGCTGGAGGTGGGGGTTAAAGC	GCGCCCCGGTGGCACTGCGGCTGGAGGTGGGGGTTAAAGC	TRUE	0	0	0	3597	69.9669
sABE v3.22 +	GCGCCCCGGTGGCGCTGCGGCTGGAGGTGGGGGTTAAAGC	GCGCCCCGGTGGCACTGCGGCTGGAGGTGGGGGTTAAAGC	FALSE	0	0	1	1457	28.3408
Replicate 1
Site 19	Aligned_Sequence	Reference_Sequence	Unedited	n_deleted	n_inserted	n_mutated	#Reads	%Reads
sABE v3.22 +	GCGCCCCGGTGGCACTGCGGCTGGAGGTGGGGGTTAAAGC	GCGCCCCGGTGGCACTGCGGCTGGAGGTGGGGGTTAAAGC	TRUE	0	0	0	5765	72.0715
Replicate 2	GCGCCCCGGTGGCGCTGCGGCTGGAGGTGGGGGTTAAAGC	GCGCCCCGGTGGCACTGCGGCTGGAGGTGGGGGTTAAAGC	FALSE	0	0	1	2093	26.1658
Site 19	Aligned_Sequence	Reference_Sequence	Unedited	n_deleted	n_inserted	n_mutated	#Reads	%Reads
sABE v3.22 +	GCGCCCCGGTGGCACTGCGGCTGGAGGTGGGGGTTAAAGC	GCGCCCCGGTGGCACTGCGGCTGGAGGTGGGGGTTAAAGC	TRUE	0	0	0	11155	68.5407
Replicate 3	GCGCCCCGGTGGCGCTGCGGCTGGAGGTGGGGGTTAAAGC	GCGCCCCGGTGGCACTGCGGCTGGAGGTGGGGGTTAAAGC	FALSE	0	0	1	4799	29.4869
Site 20
Site 20	Aligned_Sequence	Reference_Sequence	Unedited	n_deleted	n_inserted	n_mutated	#Reads	%Reads
ABE8e	TGTCTGTGTGGGTGGGTGAGTGTGTGCGTGTGGGGTTGAG	TGTCTGTGTGGGTGAGTGAGTGTGTGCGTGTGGGGTTGAG	FALSE	0	0	1	8507	44.593
Replicate 1	TGTCTGTGTGGGTGAGTGAGTGTGTGCGTGTGGGGTTGAG	TGTCTGTGTGGGTGAGTGAGTGTGTGCGTGTGGGGTTGAG	TRUE	0	0	0	7485	39.2357
	TGTCTGTGTGGGTGGGTGGGTGTGTGCGTGTGGGGTTGAG	TGTCTGTGTGGGTGAGTGAGTGTGTGCGTGTGGGGTTGAG	FALSE	0	0	2	2407	12.6173
	TGTCTGCGTGGGTGGGTGAGTGTGTGCGTGTGGGGTTGAG	TGTCTGTGTGGGTGAGTGAGTGTGTGCGTGTGGGGTTGAG	FALSE	0	0	1	131	0.686691
Site 20	Aligned_Sequence	Reference_Sequence	Unedited	n_deleted	n_inserted	n_mutated	#Reads	%Reads
ABE8e	TGTCTGTGTGGGTGGGTGAGTGTGTGCGTGTGGGGTTGAG	TGTCTGTGTGGGTGAGTGAGTGTGTGCGTGTGGGGTTGAG	FALSE	0	0	1	4078	48.0953
Replicate 2	TGTCTGTGTGGGTGAGTGAGTGTGTGCGTGTGGGGTTGAG	TGTCTGTGTGGGTGAGTGAGTGTGTGCGTGTGGGGTTGAG	TRUE	0	0	0	2965	34.9687
	TGTCTGTGTGGGTGGGTGGGTGTGTGCGTGTGGGGTTGAG	TGTCTGTGTGGGTGAGTGAGTGTGTGCGTGTGGGGTTGAG	FALSE	0	0	2	1085	12.7963
	TGTCTGCGTGGGTGGGTGAGTGTGTGCGTGTGGGGTTGAG	TGTCTGTGTGGGTGAGTGAGTGTGTGCGTGTGGGGTTGAG	FALSE	0	0	1	80	0.943507
Site 20	Aligned_Sequence	Reference_Sequence	Unedited	n_deleted	n_inserted	n_mutated	#Reads	%Reads
ABE8e	TGTCTGTGTGGGTGGGTGAGTGTGTGCGTGTGGGGTTGAG	TGTCTGTGTGGGTGAGTGAGTGTGTGCGTGTGGGGTTGAG	FALSE	0	0	1	3467	44.2502
Replicate 3	TGTCTGTGTGGGTGAGTGAGTGTGTGCGTGTGGGGTTGAG	TGTCTGTGTGGGTGAGTGAGTGTGTGCGTGTGGGGTTGAG	TRUE	0	0	0	3306	42.1953
	TGTCTGTGTGGGTGGGTGGGTGTGTGCGTGTGGGGTTGAG	TGTCTGTGTGGGTGAGTGAGTGTGTGCGTGTGGGGTTGAG	FALSE	0	0	2	785	10.0191
	TGTCTGCGTGGGTGGGTGAGTGTGTGCGTGTGGGGTTGAG	TGTCTGTGTGGGTGAGTGAGTGTGTGCGTGTGGGGTTGAG	FALSE	0	0	1	45	0.574346
	TGTCCGTGTGGGTGGGTGAGTGTGTGCGTGTGGGGTTGAG	TGTCTGTGTGGGTGAGTGAGTGTGTGCGTGTGGGGTTGAG	FALSE	0	0	1	20	0.255265
Site 20	Aligned_Sequence	Reference_Sequence	Unedited	n_deleted	n_inserted	n_mutated	#Reads	%Reads
sABE v3.22 +	TGTCTGTGTGGGTGAGTGAGTGTGTGCGTGTGGGGTTGAG	TGTCTGTGTGGGTGAGTGAGTGTGTGCGTGTGGGGTTGAG	TRUE	0	0	0	4130	52.0413
Replicate 1	TGTCTGTGTGGGTGGGTGAGTGTGTGCGTGTGGGGTTGAG	TGTCTGTGTGGGTGAGTGAGTGTGTGCGTGTGGGGTTGAG	FALSE	0	0	1	3621	45.6275
	TGTCTGTGTGGGTGGGTGGGTGTGTGCGTGTGGGGTTGAG	TGTCTGTGTGGGTGAGTGAGTGTGTGCGTGTGGGGTTGAG	FALSE	0	0	2	19	0.239415
Site 20	Aligned_Sequence	Reference_Sequence	Unedited	n_deleted	n_inserted	n_mutated	#Reads	%Reads
sABE v3.22 +	TGTCTGTGTGGGTGAGTGAGTGTGTGCGTGTGGGGTTGAG	TGTCTGTGTGGGTGAGTGAGTGTGTGCGTGTGGGGTTGAG	TRUE	0	0	0	5526	53.4016
Replicate 2	TGTCTGTGTGGGTGGGTGAGTGTGTGCGTGTGGGGTTGAG	TGTCTGTGTGGGTGAGTGAGTGTGTGCGTGTGGGGTTGAG	FALSE	0	0	1	4645	44.8879
Site 20	Aligned_Sequence	Reference_Sequence	Unedited	n_deleted	n_inserted	n_mutated	#Reads	%Reads
sABE v3.22 +	TGTCTGTGTGGGTGAGTGAGTGTGTGCGTGTGGGGTTGAG	TGTCTGTGTGGGTGAGTGAGTGTGTGCGTGTGGGGTTGAG	TRUE	0	0	0	9943	51.3002
Replicate 3	TGTCTGTGTGGGTGGGTGAGTGTGTGCGTGTGGGGTTGAG	TGTCTGTGTGGGTGAGTGAGTGTGTGCGTGTGGGGTTGAG	FALSE	0	0	1	9103	46.9663
3-AAV Site 9
3-AAV Site 9	Aligned_Sequence	Reference_Sequence	Unedited	n_deleted	n_inserted	n_mutated	#Reads	%Reads
sABE v3.22 +	AAGGAAACTGGAACACAAAGCATAGACTGCGGGGCGGGCC	AAGGAAACTGGAACACAAAGCATAGACTGCGGGGCGGGCC	TRUE	0	0	0	5112	60.0846
Replicate 1	AAGGAAACTGGAACGCAAAGCATAGACTGCGGGGCGGGCC	AAGGAAACTGGAACACAAAGCATAGACTGCGGGGCGGGCC	FALSE	0	0	1	3047	35.8134
	AAGGAAACTGGAACGCGAAGCATAGACTGCGGGGCGGGCC	AAGGAAACTGGAACACAAAGCATAGACTGCGGGGCGGGCC	FALSE	0	0	2	200	2.35073
	AAGGAAACTGGAGCGCGAAGCATAGACTGCGGGGCGGGCC	AAGGAAACTGGAACACAAAGCATAGACTGCGGGGCGGGCC	FALSE	0	0	3	20	0.235073
3-AAV Site 9	Aligned_Sequence	Reference_Sequence	Unedited	n_deleted	n_inserted	n_mutated	#Reads	%Reads
sABE v3.22 +	AAGGAAACTGGAACACAAAGCATAGACTGCGGGGCGGGCC	AAGGAAACTGGAACACAAAGCATAGACTGCGGGGCGGGCC	TRUE	0	0	0	4819	66.4415
Replicate 2	AAGGAAACTGGAACGCAAAGCATAGACTGCGGGGCGGGCC	AAGGAAACTGGAACACAAAGCATAGACTGCGGGGCGGGCC	FALSE	0	0	1	2105	29.0225
	AAGGAAACTGGAACGCGAAGCATAGACTGCGGGGCGGGCC	AAGGAAACTGGAACACAAAGCATAGACTGCGGGGCGGGCC	FALSE	0	0	2	201	2.77127
3-AAV Site 9	Aligned_Sequence	Reference_Sequence	Unedited	n_deleted	n_inserted	n_mutated	#Reads	%Reads
sABE v3.22 +	AAGGAAACTGGAACACAAAGCATAGACTGCGGGGCGGGCC	AAGGAAACTGGAACACAAAGCATAGACTGCGGGGCGGGCC	TRUE	0	0	0	5511	57.3107
Replicate 3	AAGGAAACTGGAACGCAAAGCATAGACTGCGGGGCGGGCC	AAGGAAACTGGAACACAAAGCATAGACTGCGGGGCGGGCC	FALSE	0	0	1	3645	37.9056
	AAGGAAACTGGAACGCGAAGCATAGACTGCGGGGCGGGCC	AAGGAAACTGGAACACAAAGCATAGACTGCGGGGCGGGCC	FALSE	0	0	2	307	3.1926
3-Lenti Site 9
3-AAV Site 9	Aligned_Sequence	Reference_Sequence	Unedited	n_deleted	n_inserted	n_mutated	#Reads	%Reads
sABE v3.22 +	AAGGAAACTGGAACACAAAGCATAGACTGCGGGGCGGGCC	AAGGAAACTGGAACACAAAGCATAGACTGCGGGGCGGGCC	TRUE	0	0	0	10382	56.3535
Replicate 1	AAGGAAACTGGAACGCAAAGCATAGACTGCGGGGCGGGCC	AAGGAAACTGGAACACAAAGCATAGACTGCGGGGCGGGCC	FALSE	0	0	1	6682	36.2699
	AAGGAAACTGGAACGCGAAGCATAGACTGCGGGGCGGGCC	AAGGAAACTGGAACACAAAGCATAGACTGCGGGGCGGGCC	FALSE	0	0	2	1069	5.80253
3-AAV Site 9	Aligned_Sequence	Reference_Sequence	Unedited	n_deleted	n_inserted	n_mutated	#Reads	%Reads
sABE v3.22 +	AAGGAAACTGGAACACAAAGCATAGACTGCGGGGCGGGCC	AAGGAAACTGGAACACAAAGCATAGACTGCGGGGCGGGCC	TRUE	0	0	0	9057	58.7773
Replicate 2	AAGGAAACTGGAACGCAAAGCATAGACTGCGGGGCGGGCC	AAGGAAACTGGAACACAAAGCATAGACTGCGGGGCGGGCC	FALSE	0	0	1	5212	33.8244
	AAGGAAACTGGAACGCGAAGCATAGACTGCGGGGCGGGCC	AAGGAAACTGGAACACAAAGCATAGACTGCGGGGCGGGCC	FALSE	0	0	2	912	5.91862
	AAGGAAACTGGAGCGCGAAGCATAGACTGCGGGGCGGGCC	AAGGAAACTGGAACACAAAGCATAGACTGCGGGGCGGGCC	FALSE	0	0	3	33	0.214161
3-AAV Site 9	Aligned_Sequence	Reference_Sequence	Unedited	n_deleted	n_inserted	n_mutated	#Reads	%Reads
sABE v3.22 +	AAGGAAACTGGAACACAAAGCATAGACTGCGGGGCGGGCC	AAGGAAACTGGAACACAAAGCATAGACTGCGGGGCGGGCC	TRUE	0	0	0	13954	53.5313
Replicate 3	AAGGAAACTGGAACGCAAAGCATAGACTGCGGGGCGGGCC	AAGGAAACTGGAACACAAAGCATAGACTGCGGGGCGGGCC	FALSE	0	0	1	9952	38.1785
	AAGGAAACTGGAACGCGAAGCATAGACTGCGGGGCGGGCC	AAGGAAACTGGAACACAAAGCATAGACTGCGGGGCGGGCC	FALSE	0	0	2	1677	6.43342

## Sheet: Cas9-dependent off-target
Site 2 OT1
		T	T	G	C	A	T	A	T	A	C	C	T	G	C	C	C	A	C	T	G
Site 2 OT1	A	0	0	0	0	1	0	1	0	1	0	0	0	0	0	0	0	1	0	0	0
Mock-transfected	C	0	0	0	1	0	0	0	0	0	1	1	0	0	1	1	1	0	1	0	0
Replicate 1	G	0	0	0.989362	0	0	0	0	0	0	0	0	0	1	0	0	0	0	0	0	1
	T	1	1	0.0106383	0	0	1	0	1	0	0	0	1	0	0	0	0	0	0	1	0
	N	0	0	0	0	0	0	0	0	0	0	0	0	0	0	0	0	0	0	0	0
	-	0	0	0	0	0	0	0	0	0	0	0	0	0	0	0	0	0	0	0	0
		T	T	G	C	A	T	A	T	A	C	C	T	G	C	C	C	A	C	T	G
Site 2 OT1	A	0	0	0	0	1	0	1	0	1	0	0	0	0	0	0	0	1	0	0	0
Mock-transfected	C	0	0	0	1	0	0	0	0	0	1	1	0	0	1	1	1	0	1	0	0
Replicate 2	G	0	0	1	0	0	0	0	0	0	0	0	0	1	0	0	0	0	0	0	1
	T	1	1	0	0	0	1	0	1	0	0	0	1	0	0	0	0	0	0	1	0
	N	0	0	0	0	0	0	0	0	0	0	0	0	0	0	0	0	0	0	0	0
	-	0	0	0	0	0	0	0	0	0	0	0	0	0	0	0	0	0	0	0	0
		T	T	G	C	A	T	A	T	A	C	C	T	G	C	C	C	A	C	T	G
Site 2 OT1	A	0	0	0	0	1	0	1	0	0.992126	0	0	0	0	0	0	0	0.992126	0	0	0
Mock-transfected	C	0	0	0	1	0	0	0	0	0	1	1	0	0	1	1	1	0	1	0	0
Replicate 3	G	0	0	0.992126	0	0	0	0	0	0	0	0	0	1	0	0	0	0	0	0	1
	T	1	1	0.00787402	0	0	1	0	1	0.00787402	0	0	1	0	0	0	0	0.00787402	0	1	0
	N	0	0	0	0	0	0	0	0	0	0	0	0	0	0	0	0	0	0	0	0
	-	0	0	0	0	0	0	0	0	0	0	0	0	0	0	0	0	0	0	0	0
		T	T	G	C	A	T	A	T	A	C	C	T	G	C	C	C	A	C	T	G
Site 2 OT1	A	0	0	0.00209205	0	0.979079	0	0.976987	0	0.979079	0.00209205	0	0	0	0	0	0	1	0	0	0
sABE v3.22 -	C	0	0	0	1	0	0	0	0	0	0.997908	1	0	0	1	1	1	0	1	0	0
Replicate 1	G	0	0	0.995816	0	0.0209205	0	0.0230126	0	0.0209205	0	0	0	0.997908	0	0	0	0	0	0	1
	T	1	1	0.00209205	0	0	1	0	1	0	0	0	1	0.00209205	0	0	0	0	0	1	0
	N	0	0	0	0	0	0	0	0	0	0	0	0	0	0	0	0	0	0	0	0
	-	0	0	0	0	0	0	0	0	0	0	0	0	0	0	0	0	0	0	0	0
		T	T	G	C	A	T	A	T	A	C	C	T	G	C	C	C	A	C	T	G
Site 2 OT1	A	0	0	0	0	0.989664	0	0.989664	0	0.989664	0	0	0	0	0	0.00258398	0	1	0	0	0
sABE v3.22 -	C	0	0	0	1	0	0	0	0	0	1	1	0	0	1	0.997416	1	0	1	0	0
Replicate 2	G	0	0	1	0	0.0103359	0	0.0103359	0	0.0103359	0	0	0	1	0	0	0	0	0	0	1
	T	1	1	0	0	0	1	0	1	0	0	0	1	0	0	0	0	0	0	1	0
	N	0	0	0	0	0	0	0	0	0	0	0	0	0	0	0	0	0	0	0	0
	-	0	0	0	0	0	0	0	0	0	0	0	0	0	0	0	0	0	0	0	0
		T	T	G	C	A	T	A	T	A	C	C	T	G	C	C	C	A	C	T	G
Site 2 OT1	A	0	0	0	0.00529101	0.989418	0	0.989418	0	0.989418	0	0	0	0	0	0	0.00529101	1	0	0	0
sABE v3.22 -	C	0	0	0	0.994709	0	0	0	0	0	1	1	0	0	1	1	0.994709	0	1	0	0
Replicate 3	G	0.00529101	0	1	0	0.010582	0	0.010582	0	0.010582	0	0	0	1	0	0	0	0	0	0	1
	T	0.994709	1	0	0	0	1	0	1	0	0	0	1	0	0	0	0	0	0	1	0
	N	0	0	0	0	0	0	0	0	0	0	0	0	0	0	0	0	0	0	0	0
	-	0	0	0	0	0	0	0	0	0	0	0	0	0	0	0	0	0	0	0	0
		T	T	G	C	A	T	A	T	A	C	C	T	G	C	C	C	A	C	T	G
Site 2 OT1	A	0.000712758	0	0	0.00356379	0.390592	0	0.383464	0	0.414113	0.000712758	0	0	0.00142552	0	0.00142552	0	0.99216	0	0	0
ABE8e	C	0	0.000712758	0	0.988596	0	0	0	0.000712758	0	0.993585	0.993585	0	0	0.994298	0.992872	0.994298	0	0.992872	0	0
Replicate 1	G	0.00142552	0	0.995011	0	0.603706	0.000712758	0.610834	0.00142552	0.57876	0	0	0	0.992872	0	0	0	0	0	0	0.995723
	T	0.995011	0.995723	0.00142552	0.00427655	0.000712758	0.994298	0	0.992872	0.00142552	0	0.000712758	0.994298	0	0	0	0	0.000712758	0	0.992872	0
	N	0	0	0	0	0	0	0	0	0	0	0	0	0	0	0	0	0	0	0	0
	-	0.00285103	0.00356379	0.00356379	0.00356379	0.00498931	0.00498931	0.00570207	0.00498931	0.00570207	0.00570207	0.00570207	0.00570207	0.00570207	0.00570207	0.00570207	0.00570207	0.00712758	0.00712758	0.00712758	0.00427655
		T	T	G	C	A	T	A	T	A	C	C	T	G	C	C	C	A	C	T	G
Site 2 OT1	A	0	0	0	0.00458716	0.548165	0	0.534404	0	0.56422	0.00229358	0	0	0	0	0.00229358	0.00229358	0.990826	0	0	0
ABE8e	C	0	0	0	0.981651	0	0	0	0	0	0.986239	0.988532	0	0	0.990826	0.988532	0.988532	0	0.993119	0	0
Replicate 2	G	0	0	0.988532	0	0.440367	0	0.454128	0	0.422018	0	0	0	0.990826	0	0	0	0	0	0	0.993119
	T	0.990826	0.990826	0	0.00229358	0	0.988532	0	0.986239	0	0	0	0.988532	0	0	0	0	0	0	0.993119	0
	N	0	0	0	0	0	0	0	0	0	0	0	0	0	0	0	0	0	0	0	0
	-	0.00917431	0.00917431	0.0114679	0.0114679	0.0114679	0.0114679	0.0114679	0.0137615	0.0137615	0.0114679	0.0114679	0.0114679	0.00917431	0.00917431	0.00917431	0.00917431	0.00917431	0.00688073	0.00688073	0.00688073
		T	T	G	C	A	T	A	T	A	C	C	T	G	C	C	C	A	C	T	G
Site 2 OT1	A	0	0.00156006	0	0.00156006	0.468019	0	0.463339	0	0.482059	0.00156006	0	0	0	0	0.00156006	0	0.99688	0	0	0
ABE8e	C	0	0.00156006	0	0.9922	0	0.00156006	0	0	0	0.98752	0.99376	0	0	0.99376	0.99532	0.99688	0	0.99688	0	0
Replicate 3	G	0.00156006	0	0.9922	0.00156006	0.524181	0	0.525741	0.00312012	0.50546	0	0	0	0.99532	0	0	0	0	0	0	0.99688
	T	0.99532	0.99376	0.00468019	0.00156006	0	0.99064	0.00156006	0.98908	0.00312012	0.00156006	0	0.99376	0	0.00156006	0	0	0	0	0.99688	0
	N	0	0	0	0	0	0	0	0	0	0	0	0	0	0	0	0	0	0	0	0
	-	0.00312012	0.00312012	0.00312012	0.00312012	0.00780031	0.00780031	0.00936037	0.00780031	0.00936037	0.00936037	0.00624025	0.00624025	0.00468019	0.00468019	0.00312012	0.00312012	0.00312012	0.00312012	0.00312012	0.00312012
		T	T	G	C	A	T	A	T	A	C	C	T	G	C	C	C	A	C	T	G
Site 2 OT1	A	0	0	0	0	0.796482	0	0.79397	0	0.944724	0	0	0	0	0	0.00251256	0	1	0	0	0
sABE v3.22 +	C	0	0	0	1	0	0	0	0	0	0.997487	1	0	0	1	0.997487	1	0	1	0	0
Replicate 1	G	0	0	0.997487	0	0.201005	0	0.203518	0.00251256	0.0527638	0	0	0	1	0	0	0	0	0	0	1
	T	1	1	0.00251256	0	0	0.997487	0	0.994975	0	0	0	1	0	0	0	0	0	0	1	0
	N	0	0	0	0	0	0	0	0	0	0	0	0	0	0	0	0	0	0	0	0
	-	0	0	0	0	0.00251256	0.00251256	0.00251256	0.00251256	0.00251256	0.00251256	0	0	0	0	0	0	0	0	0	0
		T	T	G	C	A	T	A	T	A	C	C	T	G	C	C	C	A	C	T	G
Site 2 OT1	A	0	0	0	0	0.763636	0	0.781818	0	0.854545	0	0	0	0	0	0	0	1	0	0	0
sABE v3.22 +	C	0	0	0	1	0	0	0	0	0	0.981818	1	0	0	1	1	1	0	1	0	0
Replicate 2	G	0	0	1	0	0.218182	0	0.2	0	0.127273	0	0	0	1	0	0	0	0	0	0	1
	T	1	1	0	0	0	0.981818	0	0.981818	0	0	0	1	0	0	0	0	0	0	1	0
	N	0	0	0	0	0	0	0	0	0	0	0	0	0	0	0	0	0	0	0	0
	-	0	0	0	0	0.0181818	0.0181818	0.0181818	0.0181818	0.0181818	0.0181818	0	0	0	0	0	0	0	0	0	0
		T	T	G	C	A	T	A	T	A	C	C	T	G	C	C	C	A	C	T	G
Site 2 OT1	A	0	0	0	0	0.835929	0	0.841121	0	0.963655	0	0	0	0	0	0.00103842	0.00103842	0.997923	0	0	0
sABE v3.22 +	C	0	0	0	0.998962	0	0	0	0	0	0.997923	0.997923	0	0	0.997923	0.996885	0.996885	0	0.997923	0.00103842	0
Replicate 3	G	0	0	0.997923	0.00103842	0.164071	0	0.158879	0.00103842	0.0353063	0	0	0	0.996885	0	0	0	0	0	0	0.998962
	T	1	0.998962	0.00207684	0	0	1	0	0.997923	0	0	0	0.997923	0.00103842	0	0	0	0	0	0.996885	0
	N	0	0	0	0	0	0	0	0	0	0	0	0	0	0	0	0	0	0	0	0
	-	0	0.00103842	0	0	0	0	0	0.00103842	0.00103842	0.00207684	0.00207684	0.00207684	0.00207684	0.00207684	0.00207684	0.00207684	0.00207684	0.00207684	0.00207684	0.00103842
Site 2 OT3
		T	T	A	C	A	T	A	G	A	C	A	T	G	C	C	C	A	C	T	G
Site 2 OT3	A	0	0	0.982311	0	1	0	0.998821	0.000589623	0.981722	0	0.982311	0	0	0	0	0	0.998821	0	0	0
Mock-transfected	C	0	0	0	1	0	0	0.000589623	0.000589623	0	1	0.0176887	0	0	0.998821	1	1	0	1	0	0.000589623
Replicate 1	G	0	0	0	0	0	0	0	0.998821	0.0176887	0	0	0	0.99941	0	0	0	0	0	0	0.99941
	T	1	1	0.0176887	0	0	1	0.000589623	0	0.000589623	0	0	1	0.000589623	0.00117925	0	0	0.00117925	0	1	0
	N	0	0	0	0	0	0	0	0	0	0	0	0	0	0	0	0	0	0	0	0
	-	0	0	0	0	0	0	0	0	0	0	0	0	0	0	0	0	0	0	0	0
		T	T	A	C	A	T	A	G	A	C	A	T	G	C	C	C	A	C	T	G
Site 2 OT3	A	0	0	0.979071	0	0.999163	0	1	0	0.978234	0	0.979489	0	0.000418585	0	0.00083717	0	1	0.000418585	0	0
Mock-transfected	C	0	0	0	0.999581	0	0	0	0	0.00083717	0.999581	0.0205107	0	0	0.999163	0.999163	1	0	0.999581	0	0
Replicate 2	G	0.000418585	0	0	0.000418585	0	0	0	0.999163	0.0205107	0	0	0	0.999163	0	0	0	0	0	0	1
	T	0.999581	1	0.0209293	0	0.00083717	1	0	0.00083717	0.000418585	0.000418585	0	1	0.000418585	0.00083717	0	0	0	0	1	0
	N	0	0	0	0	0	0	0	0	0	0	0	0	0	0	0	0	0	0	0	0
	-	0	0	0	0	0	0	0	0	0	0	0	0	0	0	0	0	0	0	0	0
		T	T	A	C	A	T	A	G	A	C	A	T	G	C	C	C	A	C	T	G
Site 2 OT3	A	0	0.00045208	0.990054	0	0.99774	0	1	0	0.989602	0	0.988698	0	0	0.00045208	0	0	0.998644	0.00045208	0	0
Mock-transfected	C	0.00045208	0	0	1	0.00135624	0.000904159	0	0.00045208	0.00045208	1	0.011302	0.00045208	0.00045208	0.999548	1	1	0	0.998192	0	0
Replicate 3	G	0.00045208	0	0	0	0.00045208	0.000904159	0	0.999548	0.00994575	0	0	0	0.999548	0	0	0	0	0.00045208	0.00045208	1
	T	0.999096	0.999548	0.00994575	0	0.00045208	0.998192	0	0	0	0	0	0.999548	0	0	0	0	0.00135624	0.000904159	0.999548	0
	N	0	0	0	0	0	0	0	0	0	0	0	0	0	0	0	0	0	0	0	0
	-	0	0	0	0	0	0	0	0	0	0	0	0	0	0	0	0	0	0	0	0
		T	T	A	C	A	T	A	G	A	C	A	T	G	C	C	C	A	C	T	G
Site 2 OT3	A	0	0	0.99075	0	0.995867	0	0.995867	0.000196812	0.993505	0	0.993308	0	0	0	0.000196812	0.000393623	0.998819	0	0	0
sABE v3.22 -	C	0	0	0	0.999606	0.000196812	0	0.000196812	0.000196812	0	0.999803	0.00452667	0	0	0.998819	0.997638	0.99941	0.000393623	0.999606	0.000196812	0
Replicate 1	G	0	0	0.00492029	0	0.00373942	0.000787247	0.00373942	0.999016	0.00629797	0	0.000196812	0	0.999016	0	0.000196812	0	0	0	0.000196812	0.999803
	T	1	1	0.00413304	0.000196812	0	0.999016	0	0.000393623	0	0	0.0017713	0.999803	0.000787247	0.000984058	0.0017713	0	0.000590435	0.000196812	0.99941	0
	N	0	0	0	0	0	0	0	0	0	0	0	0	0	0	0	0	0	0	0	0
	-	0	0	0.000196812	0.000196812	0.000196812	0.000196812	0.000196812	0.000196812	0.000196812	0.000196812	0.000196812	0.000196812	0.000196812	0.000196812	0.000196812	0.000196812	0.000196812	0.000196812	0.000196812	0.000196812
		T	T	A	C	A	T	A	G	A	C	A	T	G	C	C	C	A	C	T	G
Site 2 OT3	A	0	0	0.985114	0	0.997737	0.00011909	0.997618	0	0.9869	0	0.986543	0	0	0.00035727	0.000476361	0.00011909	0.999405	0	0	0.00011909
sABE v3.22 -	C	0	0.00011909	0.00011909	1	0.00011909	0.00035727	0.00011909	0	0.00011909	0.999881	0.0123854	0	0.00011909	0.999285	0.998928	0.999524	0	1	0	0.00011909
Replicate 2	G	0.00023818	0.00023818	0.00285816	0	0.00202453	0.00023818	0.00226271	0.999285	0.0128617	0.00011909	0.00023818	0.00011909	0.999881	0	0	0.00035727	0.00023818	0	0	0.999524
	T	0.999762	0.999524	0.011909	0	0.00011909	0.999285	0	0.000714541	0.00011909	0	0.000833631	0.999881	0	0.00035727	0.000595451	0	0.00035727	0	1	0.00023818
	N	0	0	0	0	0	0	0	0	0	0	0	0	0	0	0	0	0	0	0	0
	-	0	0.00011909	0	0	0	0	0	0	0	0	0	0	0	0	0	0	0	0	0	0
		T	T	A	C	A	T	A	G	A	C	A	T	G	C	C	C	A	C	T	G
Site 2 OT3	A	0	0	0.992634	0	0.9987	0	0.9987	0	0.993934	0	0.992634	0	0	0	0.000433276	0.000433276	1	0	0	0.000433276
sABE v3.22 -	C	0	0	0	0.999567	0	0	0	0	0	1	0.00606586	0	0	0.999567	0.998267	0.9987	0	0.999567	0	0
Replicate 3	G	0	0	0.00216638	0	0.000866551	0	0.000866551	0.999567	0.00519931	0	0	0	0.999567	0	0	0.000433276	0	0	0	0.9987
	T	0.999567	0.999567	0.00476603	0	0	0.999567	0	0	0.000433276	0	0.00129983	1	0.000433276	0.000433276	0.00129983	0	0	0.000433276	1	0.000866551
	N	0	0	0	0	0	0	0	0	0	0	0	0	0	0	0	0	0	0	0	0
	-	0.000433276	0.000433276	0.000433276	0.000433276	0.000433276	0.000433276	0.000433276	0.000433276	0.000433276	0	0	0	0	0	0	0.000433276	0	0	0	0
		T	T	A	C	A	T	A	G	A	C	A	T	G	C	C	C	A	C	T	G
Site 2 OT3	A	0.00011956	0	0.749044	0.00023912	0.712219	0	0.705404	0	0.829866	0.00011956	0.951339	0	0.00011956	0.00011956	0.00011956	0.00011956	0.998685	0	0.00011956	0.00023912
ABE8e	C	0	0	0.00047824	0.995815	0.00035868	0.00023912	0	0.00011956	0	0.998087	0.0041846	0.00011956	0.00011956	0.998087	0.998446	0.998565	0	0.999044	0.00011956	0
Replicate 1	G	0.00035868	0	0.242946	0.0005978	0.283596	0.00023912	0.291129	0.996413	0.167384	0	0.041846	0	0.998924	0	0	0.00011956	0	0	0.00011956	0.998804
	T	0.996772	0.99725	0.00454328	0.00035868	0.00047824	0.996174	0.00011956	0.00035868	0	0.00011956	0.00095648	0.998446	0	0.00107604	0.00071736	0.00047824	0.00023912	0.00011956	0.998924	0.00023912
	N	0	0	0	0	0	0	0	0	0	0	0	0	0	0	0	0	0	0	0	0
	-	0.00274988	0.00274988	0.002989	0.002989	0.00334768	0.00334768	0.00334768	0.00310856	0.00274988	0.00167384	0.00167384	0.00143472	0.00083692	0.00071736	0.00071736	0.00071736	0.00107604	0.00083692	0.00071736	0.00071736
		T	T	A	C	A	T	A	G	A	C	A	T	G	C	C	C	A	C	T	G
Site 2 OT3	A	0	0	0.780778	0	0.768179	0	0.764219	0	0.859251	0	0.944204	0	0	0.000359971	0	0	0.99892	0.000359971	0	0
ABE8e	C	0.000359971	0.000719942	0.000359971	0.9982	0.000719942	0	0	0	0.000359971	0.9982	0.0158387	0	0.000359971	0.99676	0.9982	0.99892	0	0.99856	0	0
Replicate 2	G	0	0.000719942	0.201944	0	0.229302	0	0.233621	0.9982	0.138229	0	0.037437	0	0.9982	0	0	0	0	0	0.000719942	0.99892
	T	0.99856	0.99748	0.0154788	0.000359971	0	0.9982	0	0	0.000359971	0	0.000719942	0.9982	0	0.00143988	0.000359971	0	0	0	0.9982	0
	N	0	0	0	0	0	0	0	0	0	0	0	0	0	0	0	0	0	0	0	0
	-	0.00107991	0.00107991	0.00143988	0.00143988	0.00179986	0.00179986	0.00215983	0.00179986	0.00179986	0.00179986	0.00179986	0.00179986	0.00143988	0.00143988	0.00143988	0.00107991	0.00107991	0.00107991	0.00107991	0.00107991
		T	T	A	C	A	T	A	G	A	C	A	T	G	C	C	C	A	C	T	G
Site 2 OT3	A	0.000348918	0	0.80321	0.000697837	0.782624	0.000348918	0.776343	0	0.864969	0	0.959525	0	0	0	0	0	0.998255	0.000697837	0	0
ABE8e	C	0	0.00174459	0.00104676	0.996162	0.000348918	0	0.000348918	0	0	0.998255	0.00593161	0	0	0.998255	0.998604	0.998604	0	0.997558	0.000348918	0
Replicate 3	G	0.000348918	0.000348918	0.187369	0	0.214236	0.000697837	0.218772	0.995464	0.13224	0	0.0331472	0	0.997558	0.000348918	0	0	0	0.000348918	0	0.998604
	T	0.997558	0.995464	0.00593161	0.000348918	0	0.996162	0.000697837	0.00174459	0	0	0	0.998255	0.00104676	0	0	0	0	0	0.998255	0.000348918
	N	0	0	0	0	0	0	0	0	0	0	0	0	0	0	0	0	0	0	0	0
	-	0.00174459	0.00244243	0.00244243	0.00279135	0.00279135	0.00279135	0.0038381	0.00279135	0.00279135	0.00174459	0.00139567	0.00174459	0.00139567	0.00139567	0.00139567	0.00139567	0.00174459	0.00139567	0.00139567	0.00104676
		T	T	A	C	A	T	A	G	A	C	A	T	G	C	C	C	A	C	T	G
Site 2 OT3	A	0	0	0.974761	0	0.973231	0.000382409	0.96826	0	0.980497	0	0.980115	0	0.000382409	0	0	0	0.998853	0.000382409	0	0.000382409
sABE v3.22 +	C	0	0	0	1	0	0.000382409	0.000382409	0	0	1	0.0175908	0	0	0.999618	0.999618	0.999618	0.000382409	0.999618	0	0
Replicate 1	G	0.000382409	0	0.008413	0	0.0263862	0.000764818	0.0309751	0.999618	0.0195029	0	0.00191205	0.000382409	0.998853	0	0	0	0	0	0	0.999618
	T	0.999618	1	0.016826	0	0	0.998088	0	0.000382409	0	0	0	0.999235	0.000382409	0	0	0	0.000764818	0	1	0
	N	0	0	0	0	0	0	0	0	0	0	0	0	0	0	0	0	0	0	0	0
	-	0	0	0	0	0.000382409	0.000382409	0.000382409	0	0	0	0.000382409	0.000382409	0.000382409	0.000382409	0.000382409	0.000382409	0	0	0	0
		T	T	A	C	A	T	A	G	A	C	A	T	G	C	C	C	A	C	T	G
Site 2 OT3	A	0	0	0.986007	0	0.968109	0	0.969086	0	0.989912	0.000325415	0.992515	0	0	0	0	0.000325415	0.998698	0	0	0
sABE v3.22 +	C	0.00065083	0	0.000325415	1	0.00065083	0.000325415	0.000325415	0	0.000325415	0.999675	0.00683371	0	0	0.998373	1	0.999349	0	1	0	0
Replicate 2	G	0	0	0.00683371	0	0.030589	0.000325415	0.0302636	0.999024	0.00976245	0	0.00065083	0.000325415	1	0.000325415	0	0.000325415	0	0	0	0.999675
	T	0.999349	1	0.00683371	0	0.00065083	0.999349	0.000325415	0.000976245	0	0	0	0.999675	0	0.00130166	0	0	0.00130166	0	1	0.000325415
	N	0	0	0	0	0	0	0	0	0	0	0	0	0	0	0	0	0	0	0	0
	-	0	0	0	0	0	0	0	0	0	0	0	0	0	0	0	0	0	0	0	0
		T	T	A	C	A	T	A	G	A	C	A	T	G	C	C	C	A	C	T	G
Site 2 OT3	A	0	0	0.987631	0	0.976072	0	0.973876	0.000115594	0.995145	0.000231187	0.994798	0	0.000115594	0.000346781	0.000115594	0.000346781	0.999538	0.000115594	0.000231187	0
sABE v3.22 +	C	0.000231187	0.000346781	0	0.999884	0.000115594	0.000115594	0	0.000231187	0.000115594	0.999538	0.00473934	0.000231187	0	0.99896	0.999653	0.999306	0.000115594	0.999769	0.000231187	0
Replicate 3	G	0	0	0.00832274	0	0.0238123	0.000924749	0.0261241	0.999191	0.00473934	0	0.000115594	0.000115594	0.999653	0	0	0.000346781	0.000115594	0	0	1
	T	0.999769	0.999653	0.00404578	0.000115594	0	0.99896	0	0.000462374	0	0.000231187	0.000346781	0.999653	0.000231187	0.000693561	0.000231187	0	0.000231187	0.000115594	0.999538	0
	N	0	0	0	0	0	0	0	0	0	0	0	0	0	0	0	0	0	0	0	0
	-	0	0	0	0	0	0	0	0	0	0	0	0	0	0	0	0	0	0	0	0
Site 2 OT4
		C	T	G	C	A	T	A	G	A	C	C	T	G	C	C	C	A	C	C	G
Site 2 OT4	A	0	0	0	0	1	0	1	0	1	0	0.00249377	0.00249377	0	0	0	0	0.995012	0.00249377	0	0
Mock-transfected	C	1	0	0	1	0	0	0	0	0	1	0.997506	0	0	1	1	1	0.00498753	0.997506	1	0
Replicate 1	G	0	0	1	0	0	0	0	0.992519	0	0	0	0	1	0	0	0	0	0	0	1
	T	0	1	0	0	0	1	0	0.0074813	0	0	0	0.997506	0	0	0	0	0	0	0	0
	N	0	0	0	0	0	0	0	0	0	0	0	0	0	0	0	0	0	0	0	0
	-	0	0	0	0	0	0	0	0	0	0	0	0	0	0	0	0	0	0	0	0
		C	T	G	C	A	T	A	G	A	C	C	T	G	C	C	C	A	C	C	G
Site 2 OT4	A	0.00115207	0	0	0.00230415	1	0	1	0.00115207	1	0.00115207	0.00115207	0	0	0.00115207	0.00115207	0.00115207	0.998848	0.00115207	0.00230415	0
Mock-transfected	C	0.998848	0	0	0.997696	0	0	0	0	0	0.998848	0.998848	0	0	0.998848	0.998848	0.998848	0.00115207	0.997696	0.997696	0.00115207
Replicate 2	G	0	0	1	0	0	0	0	0.99424	0	0	0	0	0.998848	0	0	0	0	0.00115207	0	0.998848
	T	0	1	0	0	0	1	0	0.00460829	0	0	0	1	0.00115207	0	0	0	0	0	0	0
	N	0	0	0	0	0	0	0	0	0	0	0	0	0	0	0	0	0	0	0	0
	-	0	0	0	0	0	0	0	0	0	0	0	0	0	0	0	0	0	0	0	0
		C	T	G	C	A	T	A	G	A	C	C	T	G	C	C	C	A	C	C	G
Site 2 OT4	A	0.00174672	0.000873362	0	0	0.999127	0.00262009	1	0	0.999127	0	0.00262009	0.00174672	0	0.00262009	0.000873362	0.00174672	0.999127	0	0	0.000873362
Mock-transfected	C	0.99738	0	0.000873362	1	0	0	0	0	0	1	0.99738	0.000873362	0.000873362	0.99738	0.999127	0.998253	0.000873362	1	1	0
Replicate 3	G	0.000873362	0.000873362	0.998253	0	0	0	0	0.991266	0	0	0	0	0.999127	0	0	0	0	0	0	0.998253
	T	0	0.998253	0.000873362	0	0.000873362	0.99738	0	0.00873362	0.000873362	0	0	0.99738	0	0	0	0	0	0	0	0.000873362
	N	0	0	0	0	0	0	0	0	0	0	0	0	0	0	0	0	0	0	0	0
	-	0	0	0	0	0	0	0	0	0	0	0	0	0	0	0	0	0	0	0	0
		C	T	G	C	A	T	A	G	A	C	C	T	G	C	C	C	A	C	C	G
Site 2 OT4	A	0.000967118	0.000967118	0.000967118	0	0.994681	0.00145068	0.993714	0	0.997582	0	0.00193424	0.00145068	0.000483559	0.000483559	0.000483559	0.000483559	0.998066	0.00145068	0.000483559	0
sABE v3.22 -	C	0.999033	0	0	1	0	0	0	0.000483559	0.000483559	1	0.998066	0	0	0.999516	0.999516	0.999033	0.00193424	0.997582	0.999516	0
Replicate 1	G	0	0	0.998066	0	0.00531915	0	0.00580271	0.995648	0.000967118	0	0	0	0.998549	0	0	0.000483559	0	0.000967118	0	0.999033
	T	0	0.999033	0.000967118	0	0	0.998549	0.000483559	0.00386847	0.000967118	0	0	0.998549	0.000967118	0	0	0	0	0	0	0.000967118
	N	0	0	0	0	0	0	0	0	0	0	0	0	0	0	0	0	0	0	0	0
	-	0	0	0	0	0	0	0	0	0	0	0	0	0	0	0	0	0	0	0	0
		C	T	G	C	A	T	A	G	A	C	C	T	G	C	C	C	A	C	C	G
Site 2 OT4	A	0	0.000983607	0	0.000983607	0.997705	0.000655738	0.997377	0	1	0.000327869	0.000655738	0.000983607	0	0.000983607	0.000655738	0.000327869	0.996721	0.000983607	0.00131148	0.000327869
sABE v3.22 -	C	1	0	0	0.999016	0	0	0	0	0	0.999344	0.999344	0	0.000655738	0.999016	0.999344	0.999672	0.00327869	0.998689	0.998689	0.000327869
Replicate 2	G	0	0	0.999672	0	0.00229508	0.000655738	0.00262295	0.997705	0	0.000327869	0	0	0.998361	0	0	0	0	0.000327869	0	0.999016
	T	0	0.999016	0.000327869	0	0	0.998689	0	0.00229508	0	0	0	0.999016	0.000983607	0	0	0	0	0	0	0.000327869
	N	0	0	0	0	0	0	0	0	0	0	0	0	0	0	0	0	0	0	0	0
	-	0	0	0	0	0	0	0	0	0	0	0	0	0	0	0	0	0	0	0	0
		C	T	G	C	A	T	A	G	A	C	C	T	G	C	C	C	A	C	C	G
Site 2 OT4	A	0	0	0	0	0.994186	0.00145349	0.994186	0.00145349	0.998547	0	0	0	0	0	0	0	0.994186	0	0	0
sABE v3.22 -	C	1	0	0	1	0	0	0	0	0	0.998547	1	0	0	0.998547	0.998547	1	0.00436047	1	1	0
Replicate 3	G	0	0	1	0	0.00581395	0	0.00581395	0.992733	0	0.00145349	0	0	1	0	0.00145349	0	0	0	0	1
	T	0	1	0	0	0	0.998547	0	0.00581395	0.00145349	0	0	1	0	0.00145349	0	0	0.00145349	0	0	0
	N	0	0	0	0	0	0	0	0	0	0	0	0	0	0	0	0	0	0	0	0
	-	0	0	0	0	0	0	0	0	0	0	0	0	0	0	0	0	0	0	0	0
		C	T	G	C	A	T	A	G	A	C	C	T	G	C	C	C	A	C	C	G
Site 2 OT4	A	0.000276167	0.0008285	0	0.000552334	0.487434	0.0008285	0.475007	0	0.908313	0.0008285	0.0008285	0.0008285	0.000276167	0.000276167	0.000552334	0	0.996134	0.000276167	0.000276167	0
ABE8e	C	0.999448	0.000276167	0	0.998895	0	0	0	0	0	0.998343	0.998619	0	0	0.998067	0.998895	0.999448	0.00303783	0.998895	0.999171	0.000552334
Replicate 1	G	0.000276167	0	0.999171	0	0.512013	0	0.524717	0.998067	0.0914112	0.000276167	0	0	0.998067	0.000276167	0	0	0.000276167	0.000276167	0	0.998343
	T	0	0.998895	0.0008285	0.000552334	0.000276167	0.998895	0	0.001657	0	0	0	0.998343	0.0008285	0.000552334	0	0	0	0	0	0.000552334
	N	0	0	0	0	0	0	0	0	0	0.000276167	0	0	0	0	0	0	0	0	0	0
	-	0	0	0	0	0.000276167	0.000276167	0.000276167	0.000276167	0.000276167	0.000276167	0.000552334	0.0008285	0.0008285	0.0008285	0.000552334	0.000552334	0.000552334	0.000552334	0.000552334	0.000552334
		C	T	G	C	A	T	A	G	A	C	C	T	G	C	C	C	A	C	C	G
Site 2 OT4	A	0.000711238	0.00213371	0.00142248	0.00142248	0.578947	0.00213371	0.57468	0	0.909673	0.000711238	0	0.000711238	0.000711238	0.00213371	0.00142248	0.000711238	0.99431	0.000711238	0.00142248	0
ABE8e	C	0.998578	0	0	0.997866	0	0	0	0.000711238	0	0.999289	1	0	0.000711238	0.997155	0.997866	0.999289	0.00497866	0.998578	0.998578	0.00142248
Replicate 2	G	0	0	0.997155	0	0.420341	0	0.42532	0.996444	0.0889047	0	0	0	0.997866	0	0	0	0	0.000711238	0	0.998578
	T	0	0.997155	0.000711238	0	0	0.997155	0	0.00284495	0.00142248	0	0	0.999289	0	0	0	0	0.000711238	0	0	0
	N	0	0	0	0	0	0	0	0	0	0	0	0	0	0	0	0	0	0	0	0
	-	0.000711238	0.000711238	0.000711238	0.000711238	0.000711238	0.000711238	0	0	0	0	0	0	0.000711238	0.000711238	0.000711238	0	0	0	0	0
		C	T	G	C	A	T	A	G	A	C	C	T	G	C	C	C	A	C	C	G
Site 2 OT4	A	0	0.00083682	0.00083682	0.00083682	0.583264	0.00167364	0.569874	0	0.912134	0.00083682	0.00334728	0	0	0	0	0.00083682	0.996653	0.00167364	0.00251046	0.00083682
ABE8e	C	0.999163	0	0	0.998326	0.00083682	0	0.00083682	0	0	0.999163	0.995816	0	0	0.998326	0.999163	0.998326	0.00251046	0.99749	0.996653	0
Replicate 3	G	0.00083682	0	0.998326	0	0.414226	0	0.428452	0.995816	0.0861925	0	0	0	0.99749	0	0	0	0	0	0	0.998326
	T	0	0.998326	0	0	0.00083682	0.99749	0	0.0041841	0.00167364	0	0	0.999163	0.00167364	0.00083682	0	0	0	0	0	0
	N	0	0	0	0	0	0	0	0	0	0	0	0	0	0	0	0	0	0	0	0
	-	0	0.00083682	0.00083682	0.00083682	0.00083682	0.00083682	0.00083682	0	0	0	0.00083682	0.00083682	0.00083682	0.00083682	0.00083682	0.00083682	0.00083682	0.00083682	0.00083682	0.00083682
		C	T	G	C	A	T	A	G	A	C	C	T	G	C	C	C	A	C	C	G
Site 2 OT4	A	0	0.00167645	0.000838223	0.00167645	0.880134	0.00167645	0.844929	0	0.998324	0	0.00167645	0.000838223	0	0.000838223	0.000838223	0.000838223	0.994971	0	0.00167645	0
sABE v3.22 +	C	1	0	0	0.998324	0	0	0.000838223	0	0	1	0.997485	0	0	0.999162	0.999162	0.999162	0.00502934	1	0.998324	0
Replicate 1	G	0	0	0.998324	0	0.119866	0.000838223	0.154233	0.994971	0	0	0.000838223	0	1	0	0	0	0	0	0	0.999162
	T	0	0.998324	0.000838223	0	0	0.997485	0	0.00502934	0.00167645	0	0	0.999162	0	0	0	0	0	0	0	0.000838223
	N	0	0	0	0	0	0	0	0	0	0	0	0	0	0	0	0	0	0	0	0
	-	0	0	0	0	0	0	0	0	0	0	0	0	0	0	0	0	0	0	0	0
		C	T	G	C	A	T	A	G	A	C	C	T	G	C	C	C	A	C	C	G
Site 2 OT4	A	0	0.00298686	0	0.00179211	0.89307	0.00179211	0.855436	0	0.998805	0	0.000597372	0.000597372	0.000597372	0.00179211	0.000597372	0.000597372	0.997611	0	0.00119474	0.000597372
sABE v3.22 +	C	1	0	0	0.998208	0	0	0	0	0	1	0.999403	0	0	0.998208	0.998805	0.999403	0.00238949	0.998208	0.998805	0
Replicate 2	G	0	0	1	0	0.10693	0	0.144564	0.997013	0.000597372	0	0	0	0.999403	0	0	0	0	0.00179211	0	0.999403
	T	0	0.997013	0	0	0	0.998208	0	0.00298686	0.000597372	0	0	0.999403	0	0	0.000597372	0	0	0	0	0
	N	0	0	0	0	0	0	0	0	0	0	0	0	0	0	0	0	0	0	0	0
	-	0	0	0	0	0	0	0	0	0	0	0	0	0	0	0	0	0	0	0	0
		C	T	G	C	A	T	A	G	A	C	C	T	G	C	C	C	A	C	C	G
Site 2 OT4	A	0.000899685	0.00179937	0	0.00157445	0.906433	0.00134953	0.867296	0.000224921	0.998875	0.000674764	0.00134953	0.00112461	0.000224921	0.000899685	0.000674764	0.000674764	0.995951	0.000449843	0.000674764	0.000449843
sABE v3.22 +	C	0.9991	0.000224921	0	0.998426	0.000449843	0	0.000449843	0	0.000224921	0.998875	0.99865	0.000224921	0.000224921	0.9991	0.9991	0.999325	0.00404858	0.9991	0.999325	0.000449843
Replicate 3	G	0	0	0.99955	0	0.0931174	0.000224921	0.132029	0.996401	0.000674764	0.000224921	0	0	0.9991	0	0.000224921	0	0	0.000449843	0	0.998875
	T	0	0.997976	0.000449843	0	0	0.998426	0.000224921	0.00337382	0.000224921	0	0	0.99865	0.000449843	0	0	0	0	0	0	0.000224921
	N	0	0	0	0	0	0	0	0	0	0.000224921	0	0	0	0	0	0	0	0	0	0
	-	0	0	0	0	0	0	0	0	0	0	0	0	0	0	0	0	0	0	0	0
Site 2 OT5
		T	T	G	C	A	T	A	G	A	C	T	T	G	C	T	C	A	C	T	G
Site 2 OT5	A	0	0	0	0	1	0	1	0	1	0	0	0	0	0	0	0	1	0	0	0
Mock-transfected	C	0	0	0	1	0	0	0	0	0	1	0	0	0	1	0	1	0	1	0	0
Replicate 1	G	0	0	1	0	0	0	0	1	0	0	0	0	1	0	0	0	0	0	0	1
	T	1	1	0	0	0	1	0	0	0	0	1	1	0	0	1	0	0	0	1	0
	N	0	0	0	0	0	0	0	0	0	0	0	0	0	0	0	0	0	0	0	0
	-	0	0	0	0	0	0	0	0	0	0	0	0	0	0	0	0	0	0	0	0
		T	T	G	C	A	T	A	G	A	C	T	T	G	C	T	C	A	C	T	G
Site 2 OT5	A	0	0	0	0	1	0	1	0	1	0	0	0	0	0	0	0	1	0	0	0
Mock-transfected	C	0	0	0	1	0	0	0	0	0	1	0	0	0	1	0	1	0	1	0	0
Replicate 2	G	0	0	1	0	0	0	0	1	0	0	0	0	1	0	0	0	0	0	0	1
	T	1	1	0	0	0	1	0	0	0	0	1	1	0	0	1	0	0	0	1	0
	N	0	0	0	0	0	0	0	0	0	0	0	0	0	0	0	0	0	0	0	0
	-	0	0	0	0	0	0	0	0	0	0	0	0	0	0	0	0	0	0	0	0
		T	T	G	C	A	T	A	G	A	C	T	T	G	C	T	C	A	C	T	G
Site 2 OT5	A	0	0	0	0	1	0	1	0	1	0	0	0	0	0.0121951	0	0	1	0	0	0
Mock-transfected	C	0	0	0	1	0	0	0	0	0	1	0	0	0	0.987805	0	1	0	1	0	0
Replicate 3	G	0	0	1	0	0	0	0	1	0	0	0	0	1	0	0	0	0	0	0	1
	T	1	1	0	0	0	1	0	0	0	0	1	1	0	0	1	0	0	0	1	0
	N	0	0	0	0	0	0	0	0	0	0	0	0	0	0	0	0	0	0	0	0
	-	0	0	0	0	0	0	0	0	0	0	0	0	0	0	0	0	0	0	0	0
		T	T	G	C	A	T	A	G	A	C	T	T	G	C	T	C	A	C	T	G
Site 2 OT5	A	0	0	0	0	1	0	1	0	1	0	0.00321543	0	0	0	0	0	1	0	0	0
sABE v3.22 -	C	0	0	0	0.996785	0	0	0	0	0	1	0	0	0	1	0	1	0	1	0	0
Replicate 1	G	0.00321543	0	1	0	0	0	0	0.996785	0	0	0.00321543	0	1	0	0	0	0	0	0	1
	T	0.996785	1	0	0.00321543	0	1	0	0.00321543	0	0	0.993569	1	0	0	1	0	0	0	1	0
	N	0	0	0	0	0	0	0	0	0	0	0	0	0	0	0	0	0	0	0	0
	-	0	0	0	0	0	0	0	0	0	0	0	0	0	0	0	0	0	0	0	0
		T	T	G	C	A	T	A	G	A	C	T	T	G	C	T	C	A	C	T	G
Site 2 OT5	A	0	0	0	0	1	0	1	0	1	0	0	0	0	0	0	0	1	0	0	0
sABE v3.22 -	C	0	0	0	1	0	0	0	0	0	1	0	0	0	1	0	1	0	1	0	0
Replicate 2	G	0	0	1	0	0	0	0	0.994924	0	0	0	0	1	0	0	0	0	0	0	1
	T	1	1	0	0	0	1	0	0.00507614	0	0	1	1	0	0	1	0	0	0	1	0
	N	0	0	0	0	0	0	0	0	0	0	0	0	0	0	0	0	0	0	0	0
	-	0	0	0	0	0	0	0	0	0	0	0	0	0	0	0	0	0	0	0	0
		T	T	G	C	A	T	A	G	A	C	T	T	G	C	T	C	A	C	T	G
Site 2 OT5	A	0	0	0	0	1	0	1	0	1	0	0	0.00970874	0	0	0	0	1	0	0	0
sABE v3.22 -	C	0	0	0	1	0	0	0	0	0	1	0	0	0	1	0	1	0	1	0	0
Replicate 3	G	0	0	1	0	0	0	0	0.980583	0	0	0	0	0.980583	0	0	0	0	0	0	1
	T	1	1	0	0	0	1	0	0.0194175	0	0	1	0.990291	0.0194175	0	1	0	0	0	1	0
	N	0	0	0	0	0	0	0	0	0	0	0	0	0	0	0	0	0	0	0	0
	-	0	0	0	0	0	0	0	0	0	0	0	0	0	0	0	0	0	0	0	0
		T	T	G	C	A	T	A	G	A	C	T	T	G	C	T	C	A	C	T	G
Site 2 OT5	A	0.00254453	0.00254453	0	0.00254453	1	0	1	0	1	0	0	0.00254453	0	0	0	0	1	0.00254453	0	0
ABE8e	C	0	0	0	0.997455	0	0	0	0	0	1	0	0	0	0.997455	0	1	0	0.994911	0	0
Replicate 1	G	0	0	1	0	0	0	0	1	0	0	0	0	0.997455	0	0	0	0	0.00254453	0	1
	T	0.997455	0.997455	0	0	0	1	0	0	0	0	1	0.997455	0.00254453	0.00254453	1	0	0	0	1	0
	N	0	0	0	0	0	0	0	0	0	0	0	0	0	0	0	0	0	0	0	0
	-	0	0	0	0	0	0	0	0	0	0	0	0	0	0	0	0	0	0	0	0
		T	T	G	C	A	T	A	G	A	C	T	T	G	C	T	C	A	C	T	G
Site 2 OT5	A	0	0	0	0	1	0	0.980952	0	1	0	0	0	0	0	0	0	1	0	0	0
ABE8e	C	0	0	0	1	0	0	0	0	0	1	0	0	0	1	0	1	0	1	0	0
Replicate 2	G	0	0	1	0	0	0	0.00952381	1	0	0	0	0	1	0	0	0	0	0	0	1
	T	1	1	0	0	0	1	0.00952381	0	0	0	1	1	0	0	1	0	0	0	1	0
	N	0	0	0	0	0	0	0	0	0	0	0	0	0	0	0	0	0	0	0	0
	-	0	0	0	0	0	0	0	0	0	0	0	0	0	0	0	0	0	0	0	0
		T	T	G	C	A	T	A	G	A	C	T	T	G	C	T	C	A	C	T	G
Site 2 OT5	A	0	0	0	0	1	0	1	0.00423729	1	0.00423729	0	0.00423729	0	0.00847458	0.00847458	0	1	0	0	0
ABE8e	C	0	0	0	1	0	0	0	0	0	0.995763	0	0	0.00423729	0.991525	0	0.995763	0	1	0	0
Replicate 3	G	0	0	0.995763	0	0	0	0	0.995763	0	0	0	0	0.987288	0	0	0	0	0	0	1
	T	1	1	0.00423729	0	0	1	0	0	0	0	1	0.995763	0.00847458	0	0.991525	0.00423729	0	0	1	0
	N	0	0	0	0	0	0	0	0	0	0	0	0	0	0	0	0	0	0	0	0
	-	0	0	0	0	0	0	0	0	0	0	0	0	0	0	0	0	0	0	0	0
		T	T	G	C	A	T	A	G	A	C	T	T	G	C	T	C	A	C	T	G
Site 2 OT5	A	0	0	0	0	1	0	1	0	1	0	0	0	0	0	0.00546448	0	1	0.00546448	0	0
sABE v3.22 +	C	0	0	0	1	0	0	0	0	0	1	0	0	0	1	0	1	0	0.994536	0	0
Replicate 1	G	0	0	1	0	0	0	0	1	0	0	0	0	1	0	0	0	0	0	0	1
	T	1	1	0	0	0	1	0	0	0	0	1	1	0	0	0.994536	0	0	0	1	0
	N	0	0	0	0	0	0	0	0	0	0	0	0	0	0	0	0	0	0	0	0
	-	0	0	0	0	0	0	0	0	0	0	0	0	0	0	0	0	0	0	0	0
		T	T	G	C	A	T	A	G	A	C	T	T	G	C	T	C	A	C	T	G
Site 2 OT5	A	0	0	0	0	1	0	0.941176	0	1	0	0	0	0	0	0	0	1	0	0	0
sABE v3.22 +	C	0	0	0	1	0	0	0	0	0	1	0	0	0	1	0	1	0	1	0	0
Replicate 2	G	0	0	1	0	0	0	0	0.941176	0	0	0	0	1	0	0	0	0	0	0	1
	T	1	1	0	0	0	1	0.0588235	0.0588235	0	0	1	1	0	0	1	0	0	0	1	0
	N	0	0	0	0	0	0	0	0	0	0	0	0	0	0	0	0	0	0	0	0
	-	0	0	0	0	0	0	0	0	0	0	0	0	0	0	0	0	0	0	0	0
		T	T	G	C	A	T	A	G	A	C	T	T	G	C	T	C	A	C	T	G
Site 2 OT5	A	0.00134228	0	0	0	1	0	1	0	1	0.00134228	0.00134228	0	0	0	0	0	1	0	0	0
sABE v3.22 +	C	0	0	0	1	0	0	0	0	0	0.998658	0	0	0	1	0	1	0	1	0	0
Replicate 3	G	0	0	1	0	0	0.00134228	0	0.994631	0	0	0	0	0.998658	0	0	0	0	0	0	1
	T	0.998658	1	0	0	0	0.998658	0	0.00536913	0	0	0.998658	1	0.00134228	0	1	0	0	0	1	0
	N	0	0	0	0	0	0	0	0	0	0	0	0	0	0	0	0	0	0	0	0
	-	0	0	0	0	0	0	0	0	0	0	0	0	0	0	0	0	0	0	0	0
Site 2 OT6
		T	T	T	C	A	T	A	G	G	C	C	T	G	C	C	C	A	C	T	G
Site 2 OT6	A	0	0	0.00314624	0.000251699	0.999119	0.000125849	0.99698	0.000125849	0.00465643	0.000251699	0.00327209	0	0	0.000503398	0.000125849	0.00113265	0.999622	0.000125849	0	0.000125849
Mock-transfected	C	0.000125849	0	0	0.998993	0.000251699	0	0.000125849	0	0	0.999371	0.995595	0.000251699	0	0.999497	0.998742	0.998742	0	0.999874	0.000125849	0.000125849
Replicate 1	G	0	0	0.00125849	0	0	0.000125849	0.00226529	0.998616	0.993833	0	0.000125849	0	0.999497	0	0.000125849	0	0	0	0	0.999622
	T	0.999245	0.999371	0.994966	0.000125849	0	0.999119	0	0.000629247	0.000880946	0.000377548	0.0010068	0.999748	0.000503398	0	0.0010068	0.000125849	0.000377548	0	0.999748	0
	N	0	0	0	0	0	0	0	0	0	0	0	0	0	0	0	0	0	0	0	0
	-	0.000629247	0.000629247	0.000629247	0.000629247	0.000629247	0.000629247	0.000629247	0.000629247	0.000629247	0	0	0	0	0	0	0	0	0	0.000125849	0.000125849
		T	T	T	C	A	T	A	G	G	C	C	T	G	C	C	C	A	C	T	G
Site 2 OT6	A	0	0	0.00173913	0	0.999503	0	0.994865	0.000331263	0.003147	8.28157e-05	0.00207039	0	0.000496894	0.000414079	0.00057971	8.28157e-05	0.999503	0	8.28157e-05	0
Mock-transfected	C	0.000414079	0.000331263	8.28157e-05	0.999752	0.000248447	0.000165631	8.28157e-05	0	8.28157e-05	0.999834	0.997847	8.28157e-05	0	0.998923	0.99942	0.999834	0	0.999917	0.000165631	8.28157e-05
Replicate 2	G	8.28157e-05	8.28157e-05	0	0.000165631	0	0	0.00488613	0.999006	0.996605	0	8.28157e-05	0	0.99942	0	0	8.28157e-05	0	0	0	0.999917
	T	0.999503	0.999586	0.998178	8.28157e-05	0.000248447	0.999834	0.000165631	0.000662526	0.000165631	8.28157e-05	0	0.999917	8.28157e-05	0.000662526	0	0	0.000496894	8.28157e-05	0.999752	0
	N	0	0	0	0	0	0	0	0	0	0	0	0	0	0	0	0	0	0	0	0
	-	0	0	0	0	0	0	0	0	0	0	0	0	0	0	0	0	0	0	0	0
		T	T	T	C	A	T	A	G	G	C	C	T	G	C	C	C	A	C	T	G
Site 2 OT6	A	0	0	0.00111782	0	0.999329	0.000111782	0.997541	0	0.00156495	0.000223564	0.0012296	0	0.000223564	0.000223564	0.000558909	0.000111782	0.999888	0	0	0.000111782
Mock-transfected	C	0	0.000223564	0	1	0.000447127	0	0	0	0	0.999776	0.998659	0	0	0.999665	0.999329	0.999776	0	1	0	0
Replicate 3	G	0	0.000111782	0.000223564	0	0	0.000111782	0.00234742	0.999441	0.9981	0	0	0	0.999553	0	0	0	0	0	0	0.999553
	T	1	0.999665	0.998659	0	0.000223564	0.999776	0.000111782	0.000558909	0.000335345	0	0	1	0.000223564	0.000111782	0.000111782	0	0.000111782	0	1	0.000335345
	N	0	0	0	0	0	0	0	0	0	0	0	0	0	0	0	0	0	0	0	0
	-	0	0	0	0	0	0	0	0	0	0	0.000111782	0	0	0	0	0.000111782	0	0	0	0
		T	T	T	C	A	T	A	G	G	C	C	T	G	C	C	C	A	C	T	G
Site 2 OT6	A	8.46812e-05	0	0.00499619	0	0.99856	0	0.998137	0	0.00829876	8.46812e-05	0.00516555	0	0.000254044	8.46812e-05	0.000254044	0	0.999831	8.46812e-05	0.000254044	8.46812e-05
sABE v3.22 -	C	8.46812e-05	8.46812e-05	0.000169362	1	0.000338725	0	0	0	0	0.999831	0.992971	0.000169362	0	0.999407	0.997883	1	0	0.999746	8.46812e-05	8.46812e-05
Replicate 1	G	0	0	0.00304852	0	0.00101617	8.46812e-05	0.00160894	0.998137	0.991363	0	0	8.46812e-05	0.999746	0	0	0	8.46812e-05	0	0	0.999746
	T	0.999831	0.999915	0.991786	0	8.46812e-05	0.999915	0.000254044	0.00186299	0.000338725	8.46812e-05	0.00186299	0.999746	0	0.000508087	0.00186299	0	8.46812e-05	0.000169362	0.999661	8.46812e-05
	N	0	0	0	0	0	0	0	0	0	0	0	0	0	0	0	0	0	0	0	0
	-	0	0	0	0	0	0	0	0	0	0	0	0	0	0	0	0	0	0	0	0
		T	T	T	C	A	T	A	G	G	C	C	T	G	C	C	C	A	C	T	G
Site 2 OT6	A	3.66569e-05	0	0.00395894	0.000109971	0.999304	3.66569e-05	0.99912	0	0.00498534	0.000146628	0.00410557	3.66569e-05	0.000256598	0.000146628	0.000219941	0.000366569	0.999633	3.66569e-05	0.000109971	3.66569e-05
sABE v3.22 -	C	0.000256598	0.000293255	0.000109971	0.99967	0.000256598	7.33138e-05	3.66569e-05	0	3.66569e-05	0.999707	0.995381	0.000183284	3.66569e-05	0.99956	0.99923	0.99956	3.66569e-05	0.99989	3.66569e-05	0
Replicate 2	G	0.000146628	0.000109971	0.00106305	0.000109971	0.000366569	0.000146628	0.000659824	0.998754	0.994501	0	0	0	0.999523	7.33138e-05	7.33138e-05	3.66569e-05	0.000109971	3.66569e-05	0	0.99978
	T	0.99956	0.999597	0.994868	0.000109971	7.33138e-05	0.999743	0.000183284	0.00124633	0.00047654	0.000146628	0.000513196	0.99978	0.000183284	0.000219941	0.00047654	3.66569e-05	0.000219941	3.66569e-05	0.999853	0.000183284
	N	0	0	0	0	0	0	0	0	0	0	0	0	0	0	0	0	0	0	0	0
	-	0	0	0	0	0	0	0	0	0	0	0	0	0	0	0	0	0	0	0	0
		T	T	T	C	A	T	A	G	G	C	C	T	G	C	C	C	A	C	T	G
Site 2 OT6	A	0	0	0.00316006	0.000158003	0.998578	0.000158003	0.99842	0	0.00632011	0.000158003	0.00316006	0	0.000158003	0.000316006	0.000316006	0.000158003	1	0.000158003	0	0
sABE v3.22 -	C	0.000158003	0.000158003	0	0.999684	0.000316006	0	0.000158003	0	0.000158003	0.999842	0.995576	0	0	0.99921	0.998104	0.999842	0	0.999842	0.000158003	0
Replicate 3	G	0.000158003	0	0.00268605	0	0.000790014	0	0.00142203	0.998262	0.99289	0	0	0	0.999842	0	0.000316006	0	0	0	0	0.999842
	T	0.999684	0.999842	0.994154	0.000158003	0.000316006	0.999842	0	0.00173803	0.000632011	0	0.00126402	1	0	0.000474009	0.00126402	0	0	0	0.999842	0.000158003
	N	0	0	0	0	0	0	0	0	0	0	0	0	0	0	0	0	0	0	0	0
	-	0	0	0	0	0	0	0	0	0	0	0	0	0	0	0	0	0	0	0	0
		T	T	T	C	A	T	A	G	G	C	C	T	G	C	C	C	A	C	T	G
Site 2 OT6	A	0	0.000141057	0.00220989	0	0.8817	0	0.843662	4.7019e-05	0.00305623	9.4038e-05	0.00253903	4.7019e-05	0	0.00047019	0.000235095	0.000141057	0.999718	0	4.7019e-05	0
ABE8e	C	0.000188076	0.000141057	4.7019e-05	0.999483	0.000235095	9.4038e-05	0.000141057	0	4.7019e-05	0.999577	0.996568	0.000141057	0	0.999107	0.999013	0.999718	0	0.999906	0.000141057	4.7019e-05
Replicate 1	G	0.000141057	4.7019e-05	0.00155163	9.4038e-05	0.117547	9.4038e-05	0.155727	0.99873	0.996097	0	0.000141057	4.7019e-05	0.999624	0.000188076	0.000141057	0	4.7019e-05	0	4.7019e-05	0.999765
	T	0.999248	0.999248	0.995768	0	9.4038e-05	0.999389	4.7019e-05	0.000799323	0.000376152	0.000188076	0.000611247	0.999624	0.000235095	9.4038e-05	0.000611247	9.4038e-05	0.000235095	9.4038e-05	0.999765	0.000188076
	N	0	0	0	0	0	0	0	0	0	0	0	0	0	0	0	0	0	0	0	0
	-	0.000423171	0.000423171	0.000423171	0.000423171	0.000423171	0.000423171	0.000423171	0.000423171	0.000423171	0.000141057	0.000141057	0.000141057	0.000141057	0.000141057	0	4.7019e-05	0	0	0	0
		T	T	T	C	A	T	A	G	G	C	C	T	G	C	C	C	A	C	T	G
Site 2 OT6	A	0	0	0.00164515	0.00012655	0.896608	0	0.867755	0	0.002531	0.0002531	0.0020248	0	0	0.00012655	0.00012655	0	0.99962	0	0	0.00012655
ABE8e	C	0.00012655	0	0	0.999747	0.000759301	0	0.00012655	0.00012655	0	0.999747	0.997975	0	0	0.999114	0.999873	0.99962	0	1	0.00012655	0
Replicate 2	G	0	0.00012655	0.000632751	0	0.102632	0.00012655	0.131865	0.999114	0.997342	0	0	0	1	0.0002531	0	0	0	0	0	0.999873
	T	0.999873	0.99962	0.997469	0.00012655	0	0.999873	0.0002531	0.000759301	0.00012655	0	0	1	0	0.000506201	0	0.0002531	0.0002531	0	0.999873	0
	N	0	0	0	0	0	0	0	0	0	0	0	0	0	0	0	0	0	0	0	0
	-	0	0.0002531	0.0002531	0	0	0	0	0	0	0	0	0	0	0	0	0.00012655	0.00012655	0	0	0
		T	T	T	C	A	T	A	G	G	C	C	T	G	C	C	C	A	C	T	G
Site 2 OT6	A	0	0	0.00144592	0.000144592	0.903412	0	0.870012	0	0.00216888	0.000144592	0.0018797	0	0	0	0.000289184	0	0.999566	0	0.000144592	0.000144592
ABE8e	C	0.000144592	0.000144592	0.000144592	0.999422	0.000578369	0	0.000144592	0.000144592	0	0.999711	0.997976	0	0	0.999422	0.999711	0.999711	0	1	0.000144592	0
Replicate 3	G	0	0.000144592	0.000433777	0	0.0954309	0	0.129121	0.998988	0.996964	0	0	0	1	0.000144592	0	0.000289184	0	0	0	0.999855
	T	0.999422	0.999277	0.997542	0	0.000144592	0.999566	0.000289184	0.000433777	0.000433777	0.000144592	0.000144592	1	0	0.000433777	0	0	0.000433777	0	0.999711	0
	N	0	0	0	0	0	0	0	0	0	0	0	0	0	0	0	0	0	0	0	0
	-	0.000433777	0.000433777	0.000433777	0.000433777	0.000433777	0.000433777	0.000433777	0.000433777	0.000433777	0	0	0	0	0	0	0	0	0	0	0
		T	T	T	C	A	T	A	G	G	C	C	T	G	C	C	C	A	C	T	G
Site 2 OT6	A	0.000212314	0	0.00159236	0	0.995648	0	0.985775	0.000106157	0.00360934	0.000212314	0.00169851	0	0.000106157	0.000424628	0.000424628	0.000106157	0.999788	0.000106157	0.000212314	0.000318471
sABE v3.22 +	C	0.000106157	0.000318471	0.000106157	1	0.000318471	0	0.000212314	0.000106157	0.000106157	0.999682	0.997665	0	0	0.999045	0.998089	0.999894	0	0.999894	0.000318471	0
Replicate 1	G	0.000955414	0.000530786	0.00159236	0	0.00392781	0	0.0136943	0.999682	0.99586	0	0	0.000212314	0.999682	0	0	0	0	0	0	0.999682
	T	0.998726	0.999151	0.996709	0	0.000106157	1	0.000318471	0.000106157	0.000424628	0.000106157	0.000636943	0.999788	0.000212314	0.000530786	0.0014862	0	0.000212314	0	0.999469	0
	N	0	0	0	0	0	0	0	0	0	0	0	0	0	0	0	0	0	0	0	0
	-	0	0	0	0	0	0	0	0	0	0	0	0	0	0	0	0	0	0	0	0
		T	T	T	C	A	T	A	G	G	C	C	T	G	C	C	C	A	C	T	G
Site 2 OT6	A	0	0	0.00229058	0	0.99411	0	0.979385	0	0.0026178	0	0.00229058	0	0	0	0	0	1	0	0	0
sABE v3.22 +	C	0.000327225	0.000327225	0	1	0	0	0	0	0	1	0.997382	0	0	1	1	1	0	1	0	0
Replicate 2	G	0	0	0.000327225	0	0.00556283	0.000327225	0.0206152	0.999346	0.997055	0	0	0	1	0	0	0	0	0	0	1
	T	0.999673	0.999673	0.997382	0	0.000327225	0.999673	0	0.00065445	0.000327225	0	0.000327225	1	0	0	0	0	0	0	1	0
	N	0	0	0	0	0	0	0	0	0	0	0	0	0	0	0	0	0	0	0	0
	-	0	0	0	0	0	0	0	0	0	0	0	0	0	0	0	0	0	0	0	0
		T	T	T	C	A	T	A	G	G	C	C	T	G	C	C	C	A	C	T	G
Site 2 OT6	A	9.59187e-05	0	0.00206225	9.59187e-05	0.996835	9.59187e-05	0.986811	9.59187e-05	0.00249389	0.000191837	0.00191837	0	4.79593e-05	0.000335715	0.000383675	0.000143878	0.999664	4.79593e-05	4.79593e-05	9.59187e-05
sABE v3.22 +	C	9.59187e-05	0.000431634	0.000191837	0.999664	9.59187e-05	0	4.79593e-05	0	0	0.999712	0.997698	0.000239797	0	0.999377	0.998993	0.999712	0	0.999904	0	0
Replicate 3	G	0.000143878	0.000143878	0.000575512	4.79593e-05	0.00297348	9.59187e-05	0.0130449	0.999424	0.997122	0	0	0	0.999856	4.79593e-05	4.79593e-05	4.79593e-05	4.79593e-05	0	0	0.999664
	T	0.999664	0.999424	0.99717	0.000191837	9.59187e-05	0.999808	9.59187e-05	0.000479593	0.000383675	9.59187e-05	0.000383675	0.99976	9.59187e-05	0.000239797	0.000575512	4.79593e-05	0.000287756	4.79593e-05	0.999952	0.000239797
	N	0	0	0	0	0	0	0	0	0	0	0	0	0	0	0	0	0	0	0	0
	-	0	0	0	0	0	0	0	0	0	0	0	0	0	0	0	4.79593e-05	0	0	0	0
Site 5 OT1
		G	A	G	A	A	G	C	G	T	C	A	T	C	G	A	G	A	G	T	G
Site 5 OT1	A	0.00201884	1	0	0.998654	0.998654	0	0	0.0013459	0.00201884	0.000672948	0.997981	0.00269179	0.00269179	0.0013459	0.997308	0.00403769	0.996635	0.000672948	0	0.00201884
Mock-transfected	C	0.00201884	0	0	0.0013459	0.000672948	0	0.999327	0.0013459	0	0.997981	0	0	0.996635	0.000672948	0	0	0.00201884	0.0013459	0.00201884	0.00201884
Replicate 1	G	0.995962	0	0.997981	0	0	0.995962	0	0.994616	0	0	0	0	0	0.995962	0	0.994616	0	0.995962	0	0.995962
	T	0	0	0.0013459	0	0	0.00336474	0	0.00269179	0.997981	0.0013459	0.00201884	0.997308	0.000672948	0.00201884	0.00269179	0.0013459	0.0013459	0.00201884	0.997981	0
	N	0	0	0	0	0	0	0	0	0	0	0	0	0	0	0	0	0	0	0	0
	-	0	0	0.000672948	0	0.000672948	0.000672948	0.000672948	0	0	0	0	0	0	0	0	0	0	0	0	0
		G	A	G	A	A	G	C	G	T	C	A	T	C	G	A	G	A	G	T	G
Site 5 OT1	A	0	0.998736	0	0.996839	0.997472	0	0.000632111	0	0	0.00126422	0.997472	0	0.000632111	0	0.999368	0	0.998104	0	0	0
Mock-transfected	C	0	0	0	0	0	0	0.997472	0	0	0.997472	0	0.000632111	0.999368	0.00189633	0	0	0	0	0	0
Replicate 2	G	0.999368	0	0.998104	0.000632111	0.000632111	0.997472	0	0.998104	0	0	0	0	0	0.998104	0	0.998104	0.00189633	0.998104	0	1
	T	0.000632111	0	0.000632111	0.00126422	0.000632111	0.00126422	0	0	0.999368	0.000632111	0.00189633	0.999368	0	0	0.000632111	0.00189633	0	0.00189633	1	0
	N	0	0	0	0	0	0	0	0	0	0	0	0	0	0	0	0	0	0	0	0
	-	0	0.00126422	0.00126422	0.00126422	0.00126422	0.00126422	0.00189633	0.00189633	0.000632111	0.000632111	0.000632111	0	0	0	0	0	0	0	0	0
		G	A	G	A	A	G	C	G	T	C	A	T	C	G	A	G	A	G	T	G
Site 5 OT1	A	0	0.998871	0.000564653	0.998306	0.997177	0.000564653	0	0.00112931	0.000564653	0.000564653	0.999435	0	0.00112931	0.00112931	0.998871	0.000564653	0.999435	0	0	0
Mock-transfected	C	0	0	0.000564653	0	0.00169396	0.00112931	0.996612	0	0	0.998871	0	0	0.997177	0	0.000564653	0.000564653	0	0	0	0
Replicate 3	G	0.998871	0	0.997741	0	0	0.997177	0	0.998306	0	0.000564653	0.000564653	0	0	0.997177	0	0.997741	0	0.998306	0	0.998871
	T	0.00112931	0.00112931	0.00112931	0.00169396	0.00112931	0.00112931	0.00338792	0.000564653	0.999435	0	0	1	0.00169396	0.00169396	0.000564653	0.000564653	0.000564653	0.00169396	1	0.00112931
	N	0	0	0	0	0	0	0	0	0	0	0	0	0	0	0	0	0	0	0	0
	-	0	0	0	0	0	0	0	0	0	0	0	0	0	0	0	0.000564653	0	0	0	0
		G	A	G	A	A	G	C	G	T	C	A	T	C	G	A	G	A	G	T	G
Site 5 OT1	A	0.000318979	0.998405	0	0.99362	0.99362	0	0	0	0.000637959	0.000318979	0.994577	0.000318979	0.000637959	0.000637959	1	0.000318979	0.999362	0	0	0.000318979
sABE v3.22 -	C	0	0	0.000318979	0.000637959	0.000318979	0.000637959	0.999362	0.00127592	0	0.999362	0	0	0.999043	0.000318979	0	0	0.000318979	0	0	0
Replicate 1	G	0.998724	0.000956938	0.999043	0.00510367	0.00510367	0.998405	0	0.997129	0	0	0.00446571	0.000318979	0	0.999043	0	0.999362	0.000318979	0.999362	0	0.999681
	T	0.000637959	0	0	0	0.000318979	0.000318979	0	0.000956938	0.999043	0	0.000637959	0.999043	0.000318979	0	0	0.000318979	0	0.000637959	1	0
	N	0	0	0	0	0	0	0	0	0	0	0	0	0	0	0	0	0	0	0	0
	-	0.000318979	0.000637959	0.000637959	0.000637959	0.000637959	0.000637959	0.000637959	0.000637959	0.000318979	0.000318979	0.000318979	0.000318979	0	0	0	0	0	0	0	0
		G	A	G	A	A	G	C	G	T	C	A	T	C	G	A	G	A	G	T	G
Site 5 OT1	A	0	0.999599	0	0.998395	0.997592	0	0	0.000802729	0.000200682	0.000200682	0.999398	0.000200682	0.000401365	0.000200682	0.999398	0	1	0.000200682	0.000200682	0
sABE v3.22 -	C	0.000200682	0.000401365	0	0.000401365	0.00160546	0	0.999398	0.000200682	0.000802729	0.999599	0	0.000200682	0.998796	0	0	0	0	0	0.000200682	0
Replicate 2	G	0.999398	0	0.999799	0.00120409	0.000802729	0.998796	0.000401365	0.998796	0	0.000200682	0.000602047	0	0	0.999398	0	1	0	0.999799	0	1
	T	0.000401365	0	0.000200682	0	0	0.00120409	0.000200682	0.000200682	0.998997	0	0	0.999599	0.000802729	0.000401365	0.000602047	0	0	0	0.999599	0
	N	0	0	0	0	0	0	0	0	0	0	0	0	0	0	0	0	0	0	0	0
	-	0	0	0	0	0	0	0	0	0	0	0	0	0	0	0	0	0	0	0	0
		G	A	G	A	A	G	C	G	T	C	A	T	C	G	A	G	A	G	T	G
Site 5 OT1	A	0	0.998979	0.00102093	0.997448	0.995406	0.00102093	0.00102093	0	0	0	0.997448	0	0	0	0.997958	0	0.998469	0	0	0.00102093
sABE v3.22 -	C	0.000510465	0	0	0.000510465	0.00153139	0	0.998469	0	0	0.998469	0	0	0.997448	0	0	0	0.000510465	0	0	0
Replicate 3	G	0.99949	0.000510465	0.998469	0.00153139	0.00204186	0.998469	0.000510465	0.998469	0	0.000510465	0.00153139	0.00102093	0.000510465	0.998469	0	0.99949	0	1	0	0.998979
	T	0	0.000510465	0.000510465	0.000510465	0.00102093	0.000510465	0	0.00153139	1	0.00102093	0.000510465	0.998469	0.00153139	0.00102093	0.00153139	0	0.00102093	0	1	0
	N	0	0	0	0	0	0	0	0	0	0	0	0	0	0	0	0	0	0	0	0
	-	0	0	0	0	0	0	0	0	0	0	0.000510465	0.000510465	0.000510465	0.000510465	0.000510465	0.000510465	0	0	0	0
		G	A	G	A	A	G	C	G	T	C	A	T	C	G	A	G	A	G	T	G
Site 5 OT1	A	0	0.967179	0.000187547	0.771755	0.780383	0	0.000375094	0.000375094	0.000187547	0.00206302	0.81114	0.000375094	0.000750188	0.000187547	0.997749	0.000375094	0.997562	0	0	0
ABE8e	C	0.000187547	0	0.000187547	0.000562641	0.000750188	0.000375094	0.995499	0.000562641	0.000187547	0.993998	0.000187547	0.000187547	0.996812	0	0.000187547	0.000187547	0.000187547	0	0	0
Replicate 1	G	0.999437	0.0326332	0.998875	0.227119	0.216617	0.996999	0.000187547	0.996624	0	0.00131283	0.186422	0	0	0.996624	0	0.997187	0	0.999625	0	0.999625
	T	0.000375094	0.000187547	0.000750188	0.000562641	0.000375094	0.000562641	0.00131283	0.000375094	0.997562	0.000562641	0	0.997374	0.000375094	0.00112528	0	0.000187547	0.000375094	0.000375094	1	0.000375094
	N	0	0	0	0	0	0	0	0	0	0	0	0	0	0	0	0	0	0	0	0
	-	0	0	0	0	0.00187547	0.00206302	0.00262566	0.00206302	0.00206302	0.00206302	0.00225056	0.00206302	0.00206302	0.00206302	0.00206302	0.00206302	0.00187547	0	0	0
		G	A	G	A	A	G	C	G	T	C	A	T	C	G	A	G	A	G	T	G
Site 5 OT1	A	0	0.966765	0.000420698	0.785865	0.788389	0	0	0	0.000420698	0.00168279	0.81321	0	0.000841397	0.000841397	1	0	0.999579	0	0.000420698	0
ABE8e	C	0	0.000420698	0	0.000841397	0.0012621	0.000420698	0.999159	0.0012621	0	0.997055	0	0	0.999159	0.000420698	0	0	0	0	0	0
Replicate 2	G	0.999579	0.0328145	0.999159	0.212453	0.209928	0.999579	0	0.998738	0	0.000420698	0.186369	0	0	0.998738	0	1	0.000420698	1	0	1
	T	0.000420698	0	0.000420698	0.000841397	0.000420698	0	0.000841397	0	0.999579	0.000841397	0.000420698	1	0	0	0	0	0	0	0.999579	0
	N	0	0	0	0	0	0	0	0	0	0	0	0	0	0	0	0	0	0	0	0
	-	0	0	0	0	0	0	0	0	0	0	0	0	0	0	0	0	0	0	0	0
		G	A	G	A	A	G	C	G	T	C	A	T	C	G	A	G	A	G	T	G
Site 5 OT1	A	0.000315159	0.963757	0	0.808698	0.817523	0	0.000315159	0.000315159	0.000315159	0.00126064	0.83265	0.000315159	0.000945477	0	0.99937	0.000315159	0.997794	0	0.000315159	0.000315159
ABE8e	C	0	0	0	0.000315159	0.000315159	0.000630318	0.997479	0.000315159	0	0.998109	0	0.000315159	0.998109	0	0	0	0.000315159	0	0	0
Replicate 3	G	0.999055	0.0359281	0.99937	0.190356	0.181847	0.997479	0	0.998739	0	0	0.167034	0	0	0.999055	0.000315159	0.99937	0	0.998109	0	0.999685
	T	0.000630318	0.000315159	0.000630318	0.000630318	0.000315159	0.00189095	0.00220611	0.000630318	0.999685	0.000630318	0	0.999055	0.000630318	0.000945477	0.000315159	0.000315159	0.000315159	0.000315159	0.999685	0
	N	0	0	0	0	0	0	0	0	0	0	0	0	0	0	0	0	0	0	0	0
	-	0	0	0	0	0	0	0	0	0	0	0.000315159	0.000315159	0.000315159	0	0	0	0.0015758	0.0015758	0	0
		G	A	G	A	A	G	C	G	T	C	A	T	C	G	A	G	A	G	T	G
Site 5 OT1	A	0	0.999492	0	0.991874	0.991874	0	0.000507872	0	0.000507872	0	0.994921	0	0	0.00203149	0.998984	0.000507872	1	0	0	0
sABE v3.22 +	C	0	0	0	0.00101574	0.00101574	0	0.998984	0.000507872	0	0.999492	0.00152362	0	0.998984	0	0.000507872	0	0	0	0	0
Replicate 1	G	1	0.000507872	1	0.00660234	0.00609446	0.998984	0	0.998984	0	0	0.00253936	0	0	0.997461	0	0.998984	0	1	0	1
	T	0	0	0	0	0.000507872	0.000507872	0	0	0.998984	0	0	0.998984	0	0	0	0	0	0	1	0
	N	0	0	0	0	0	0	0	0	0	0	0	0	0	0	0	0	0	0	0	0
	-	0	0	0	0.000507872	0.000507872	0.000507872	0.000507872	0.000507872	0.000507872	0.000507872	0.00101574	0.00101574	0.00101574	0.000507872	0.000507872	0.000507872	0	0	0	0
		G	A	G	A	A	G	C	G	T	C	A	T	C	G	A	G	A	G	T	G
Site 5 OT1	A	0.000241196	0.999759	0	0.993729	0.993247	0	0.000482393	0	0.000723589	0.000482393	0.998312	0.000241196	0.000723589	0.000241196	1	0.000241196	0.999276	0	0	0.000241196
sABE v3.22 +	C	0.000241196	0.000241196	0.000241196	0.000964785	0.000241196	0.000241196	0.999276	0.000241196	0	0.999276	0.000241196	0	0.999276	0.000482393	0	0.000241196	0.000241196	0	0.000241196	0
Replicate 2	G	0.999276	0	0.999276	0.00530632	0.00602991	0.997347	0	0.999276	0	0	0.000964785	0	0	0.999276	0	0.999035	0.000241196	0.999518	0	0.999518
	T	0.000241196	0	0.000482393	0	0.000241196	0.00217077	0	0.000482393	0.999276	0.000241196	0.000482393	0.999759	0	0	0	0.000241196	0	0.000241196	0.999759	0.000241196
	N	0	0	0	0	0	0	0	0	0	0	0	0	0	0	0	0	0	0	0	0
	-	0	0	0	0	0.000241196	0.000241196	0.000241196	0	0	0	0	0	0	0	0	0.000241196	0.000241196	0.000241196	0	0
		G	A	G	A	A	G	C	G	T	C	A	T	C	G	A	G	A	G	T	G
Site 5 OT1	A	0	0.999321	0.000135833	0.991714	0.992665	0	0.000407498	0.000543331	0.000135833	0.000135833	0.999049	0.000271665	0.000135833	0.000271665	0.999593	0	0.999864	0	0.000135833	0
sABE v3.22 +	C	0	0.000407498	0.000135833	0.000135833	0.000950829	0	0.999185	0.000679163	0.000135833	0.999457	0.000271665	0.000271665	0.998778	0	0	0	0	0	0	0
Replicate 3	G	0.999321	0.000271665	0.999728	0.00801413	0.00597664	0.998913	0.000271665	0.998506	0	0	0.000679163	0.000135833	0	0.999457	0	0.999593	0.000135833	0.999864	0.000135833	1
	T	0.000679163	0	0	0.000135833	0.000407498	0.00108666	0.000135833	0.000271665	0.999728	0.000407498	0	0.999321	0.00108666	0.000271665	0.000407498	0.000407498	0	0.000135833	0.999728	0
	N	0	0	0	0	0	0	0	0	0	0	0	0	0	0	0	0	0	0	0	0
	-	0	0	0	0	0	0	0	0	0	0	0	0	0	0	0	0	0	0	0	0
Site 5 OT2
		G	A	G	C	A	G	C	T	T	G	T	G	C	G	A	G	A	G	T	G
Site 5 OT2	A	0	0.998597	0	0.000701508	0.996492	0	0.00105226	0	0	0	0.000350754	0	0.00245528	0	0.998597	0	0.998948	0	0	0
Mock-transfected	C	0	0	0	0.998246	0.000350754	0.000350754	0.997194	0	0	0	0	0.000350754	0.996142	0	0	0	0	0	0	0
Replicate 1	G	0.997895	0.000701508	0.998246	0.000350754	0.000350754	0.998246	0.000701508	0.00105226	0	0.998597	0	0.997895	0	0.998948	0.000350754	0.998597	0	0.999298	0	0.999298
	T	0.00140302	0	0.00105226	0	0.00210452	0.000701508	0	0.997895	0.998948	0.000350754	0.998597	0.000701508	0.000350754	0	0	0.000350754	0	0	0.999298	0
	N	0	0	0	0	0	0	0	0	0	0	0	0	0	0	0	0	0	0	0	0
	-	0.000701508	0.000701508	0.000701508	0.000701508	0.000701508	0.000701508	0.00105226	0.00105226	0.00105226	0.00105226	0.00105226	0.00105226	0.00105226	0.00105226	0.00105226	0.00105226	0.00105226	0.000701508	0.000701508	0.000701508
		G	A	G	C	A	G	C	T	T	G	T	G	C	G	A	G	A	G	T	G
Site 5 OT2	A	0.000197863	0.999209	0.000197863	0.000593589	0.998813	0	0.000593589	0	0	0	0	0	0.0015829	0.00296795	0.999406	0	0.999209	0	0.000197863	0
Mock-transfected	C	0	0	0.000197863	0.998615	0	0	0.998615	0.000395726	0	0	0.000197863	0	0.998021	0	0	0	0	0	0	0
Replicate 2	G	0.999011	0	0.998417	0.000197863	0	0.998813	0.000593589	0.000593589	0	0.999406	0	0.999604	0	0.996834	0	0.999604	0	0.999802	0	0.999604
	T	0.000593589	0.000593589	0.000989315	0.000395726	0.000989315	0.000989315	0	0.998813	0.999802	0.000395726	0.999604	0.000197863	0.000197863	0	0.000395726	0.000197863	0.000593589	0	0.999604	0.000197863
	N	0	0	0	0	0	0	0	0	0	0	0	0	0	0	0	0	0	0	0	0
	-	0.000197863	0.000197863	0.000197863	0.000197863	0.000197863	0.000197863	0.000197863	0.000197863	0.000197863	0.000197863	0.000197863	0.000197863	0.000197863	0.000197863	0.000197863	0.000197863	0.000197863	0.000197863	0.000197863	0.000197863
		G	A	G	C	A	G	C	T	T	G	T	G	C	G	A	G	A	G	T	G
Site 5 OT2	A	0	0.998767	0	0.00074001	0.99852	0	0.00222003	0	0	0	0	0	0.00271337	0.00098668	0.998027	0	0.999013	0	0	0
Mock-transfected	C	0	0	0	0.998273	0	0	0.996053	0.00049334	0	0	0.00024667	0	0.995807	0	0.00024667	0	0	0	0	0
Replicate 3	G	0.999013	0.00049334	0.998767	0.00024667	0.00024667	0.999013	0.00098668	0.00049334	0	0.999013	0.00024667	0.998767	0.00024667	0.998273	0.00024667	0.99926	0.00024667	0.999507	0	0.999013
	T	0.00049334	0.00024667	0.00074001	0.00024667	0.00074001	0.00049334	0.00024667	0.99852	0.999507	0.00049334	0.999013	0.00074001	0.00074001	0.00024667	0.00098668	0.00024667	0.00024667	0	0.999507	0.00049334
	N	0	0	0	0	0	0	0	0	0	0	0	0	0	0	0	0	0	0	0	0
	-	0.00049334	0.00049334	0.00049334	0.00049334	0.00049334	0.00049334	0.00049334	0.00049334	0.00049334	0.00049334	0.00049334	0.00049334	0.00049334	0.00049334	0.00049334	0.00049334	0.00049334	0.00049334	0.00049334	0.00049334
		G	A	G	C	A	G	C	T	T	G	T	G	C	G	A	G	A	G	T	G
Site 5 OT2	A	0	0.999379	0	0.000413736	0.999379	0	0.00103434	0	0	0	0	0	0.000827472	0.000206868	0.999793	0	0.999173	0	0.000206868	0
sABE v3.22 -	C	0	0	0	0.999173	0	0	0.998345	0	0	0	0	0	0.998759	0	0	0	0	0	0	0
Replicate 1	G	0.999379	0	0.999173	0.000206868	0	0.999379	0.000413736	0.000206868	0.000206868	0.999793	0	0.999586	0	0.999586	0	0.999586	0	0.999793	0	0.999173
	T	0.000413736	0.000413736	0.000620604	0	0.000413736	0.000413736	0	0.999586	0.999586	0	0.999793	0.000206868	0.000206868	0	0	0.000206868	0.000620604	0	0.999586	0.000620604
	N	0	0	0	0	0	0	0	0	0	0	0	0	0	0	0	0	0	0	0	0
	-	0.000206868	0.000206868	0.000206868	0.000206868	0.000206868	0.000206868	0.000206868	0.000206868	0.000206868	0.000206868	0.000206868	0.000206868	0.000206868	0.000206868	0.000206868	0.000206868	0.000206868	0.000206868	0.000206868	0.000206868
		G	A	G	C	A	G	C	T	T	G	T	G	C	G	A	G	A	G	T	G
Site 5 OT2	A	0	0.99891	0.00010898	0.00065388	0.997929	0	0.00087184	0.00010898	0.00032694	0	0	0	0.0010898	0	0.998692	0	0.999346	0	0	0
sABE v3.22 -	C	0	0	0	0.998801	0.00021796	0	0.997711	0.00032694	0.00010898	0	0	0.00010898	0.99782	0	0.00021796	0	0	0	0.00010898	0
Replicate 2	G	0.999346	0.00010898	0.99891	0	0	0.999128	0.00076286	0.00196164	0.00065388	0.999564	0.00021796	0.999237	0.00021796	0.999346	0.00032694	0.999455	0	0.999564	0	0.999237
	T	0.00021796	0.0005449	0.0005449	0.00010898	0.00141674	0.00043592	0.00021796	0.997167	0.998474	0	0.999346	0.00021796	0.00043592	0.00021796	0.00032694	0.00010898	0.00021796	0	0.999455	0.00032694
	N	0	0	0	0	0	0	0	0	0	0	0	0	0	0	0	0	0	0	0	0
	-	0.00043592	0.00043592	0.00043592	0.00043592	0.00043592	0.00043592	0.00043592	0.00043592	0.00043592	0.00043592	0.00043592	0.00043592	0.00043592	0.00043592	0.00043592	0.00043592	0.00043592	0.00043592	0.00043592	0.00043592
		G	A	G	C	A	G	C	T	T	G	T	G	C	G	A	G	A	G	T	G
Site 5 OT2	A	0	0.99861	0	0.000463177	0.997221	0	0.000463177	0	0	0	0	0	0.000926355	0	0.998147	0	0.999074	0	0.000463177	0
sABE v3.22 -	C	0	0	0	0.99861	0	0	0.998147	0	0	0	0	0	0.998147	0	0	0	0	0	0	0
Replicate 3	G	0.99861	0.000463177	0.997684	0	0	0.999074	0.000463177	0	0	0.998147	0	0.99861	0	0.999074	0.000463177	0.99861	0	0.999074	0	0.999074
	T	0.000463177	0	0.00138953	0	0.00185271	0	0	0.999074	0.999074	0.000926355	0.999074	0.000463177	0	0	0.000463177	0.000463177	0	0	0.99861	0
	N	0	0	0	0	0	0	0	0	0	0	0	0	0	0	0	0	0	0	0	0
	-	0.000926355	0.000926355	0.000926355	0.000926355	0.000926355	0.000926355	0.000926355	0.000926355	0.000926355	0.000926355	0.000926355	0.000926355	0.000926355	0.000926355	0.000926355	0.000926355	0.000926355	0.000926355	0.000926355	0.000926355
		G	A	G	C	A	G	C	T	T	G	T	G	C	G	A	G	A	G	T	G
Site 5 OT2	A	0	0.999214	9.82994e-05	0.000786395	0.998624	0	0.000589797	0	0	0	0	0	0.00108129	9.82994e-05	0.999312	0	0.999705	0	0	0
ABE8e	C	0	0	0	0.998624	0.000393198	0	0.999017	9.82994e-05	0	0	0	0	0.997837	0	0	0	0	0	0.000196599	9.82994e-05
Replicate 1	G	0.999214	0.000196599	0.999115	0.000294898	0.000196599	0.99941	0.000294898	0.00117959	0.000294898	1	0.000196599	0.999017	0.000196599	0.999803	0	0.999607	9.82994e-05	1	0	0.999509
	T	0.000786395	0.000589797	0.000786395	0.000294898	0.000786395	0.000589797	9.82994e-05	0.998722	0.999705	0	0.999803	0.000982994	0.000884695	9.82994e-05	0.000688096	0.000393198	0.000196599	0	0.999803	0.000393198
	N	0	0	0	0	0	0	0	0	0	0	0	0	0	0	0	0	0	0	0	0
	-	0	0	0	0	0	0	0	0	0	0	0	0	0	0	0	0	0	0	0	0
		G	A	G	C	A	G	C	T	T	G	T	G	C	G	A	G	A	G	T	G
Site 5 OT2	A	0	0.998947	0	0.00131614	0.998947	0	0.000789681	0.000263227	0	0	0	0.000263227	0.000789681	0	0.99921	0	0.999474	0	0	0
ABE8e	C	0	0	0	0.997368	0	0	0.998684	0.000263227	0.000526454	0	0	0	0.998684	0	0	0	0	0	0	0.000263227
Replicate 2	G	0.998684	0.000263227	0.999474	0.000263227	0	0.998684	0	0.000263227	0.000526454	0.99921	0	0.998421	0	0.999474	0	0.999474	0	0.999474	0	0.998947
	T	0.000789681	0.000263227	0	0.000526454	0.000526454	0.000789681	0	0.998684	0.998421	0.000263227	0.999474	0.000789681	0	0	0.000263227	0	0	0	0.999474	0.000263227
	N	0	0	0	0	0	0	0	0	0	0	0	0	0	0	0	0	0	0	0	0
	-	0.000526454	0.000526454	0.000526454	0.000526454	0.000526454	0.000526454	0.000526454	0.000526454	0.000526454	0.000526454	0.000526454	0.000526454	0.000526454	0.000526454	0.000526454	0.000526454	0.000526454	0.000526454	0.000526454	0.000526454
		G	A	G	C	A	G	C	T	T	G	T	G	C	G	A	G	A	G	T	G
Site 5 OT2	A	0	0.999218	0	0.0013031	0.998176	0	0.0013031	0	0	0.00026062	0	0	0.00156372	0	0.998697	0	0.998958	0	0.00026062	0
ABE8e	C	0.00026062	0	0	0.998176	0.00026062	0	0.997915	0.00026062	0	0	0.00026062	0	0.998176	0	0	0	0.00026062	0	0	0
Replicate 3	G	0.999218	0.00026062	0.999479	0.00026062	0	0.999739	0.000521241	0.00182434	0	0.998958	0	0.999479	0	0.999739	0.00026062	0.999739	0	0.999739	0.00026062	0.999479
	T	0.00026062	0.00026062	0.00026062	0	0.0013031	0	0	0.997654	0.999739	0.000521241	0.999479	0.00026062	0	0	0.000781861	0	0.000521241	0	0.999218	0.00026062
	N	0	0	0	0	0	0	0	0	0	0	0	0	0	0	0	0	0	0	0	0
	-	0.00026062	0.00026062	0.00026062	0.00026062	0.00026062	0.00026062	0.00026062	0.00026062	0.00026062	0.00026062	0.00026062	0.00026062	0.00026062	0.00026062	0.00026062	0.00026062	0.00026062	0.00026062	0.00026062	0.00026062
		G	A	G	C	A	G	C	T	T	G	T	G	C	G	A	G	A	G	T	G
Site 5 OT2	A	0	1	0.000284738	0.000284738	0.999715	0	0.000854214	0	0	0	0.000284738	0	0.00113895	0	1	0	1	0	0.000284738	0
sABE v3.22 +	C	0	0	0	0.998861	0	0	0.998861	0	0	0	0	0	0.998292	0	0	0	0	0	0	0
Replicate 1	G	0.999146	0	0.999146	0.000854214	0	0.999431	0.000284738	0.000569476	0	1	0	0.999715	0	1	0	1	0	1	0	0.999715
	T	0.000854214	0	0.000569476	0	0.000284738	0.000569476	0	0.999431	1	0	0.999715	0.000284738	0.000569476	0	0	0	0	0	0.999715	0.000284738
	N	0	0	0	0	0	0	0	0	0	0	0	0	0	0	0	0	0	0	0	0
	-	0	0	0	0	0	0	0	0	0	0	0	0	0	0	0	0	0	0	0	0
		G	A	G	C	A	G	C	T	T	G	T	G	C	G	A	G	A	G	T	G
Site 5 OT2	A	0	0.999118	0	0.000705841	0.998412	0	0.000705841	0	0.00035292	0	0	0	0.00105876	0	0.999294	0	0.999294	0	0.00017646	0.00017646
sABE v3.22 +	C	0	0	0	0.998588	0.00017646	0	0.998765	0.00017646	0.00017646	0	0.00035292	0	0.998412	0	0	0	0	0	0	0
Replicate 2	G	0.998235	0.00017646	0.999471	0.00017646	0	0.998941	0.00017646	0.000882301	0.00035292	0.999471	0	0.998941	0	0.999471	0.00017646	0.999647	0	0.999647	0	0.999471
	T	0.00141168	0.00035292	0.00017646	0.00017646	0.00105876	0.000705841	0	0.998588	0.998765	0.00017646	0.999294	0.000705841	0.00017646	0.00017646	0.00017646	0	0.00035292	0	0.999471	0
	N	0	0	0	0	0	0	0	0	0	0	0	0	0	0	0	0	0	0	0	0
	-	0.00035292	0.00035292	0.00035292	0.00035292	0.00035292	0.00035292	0.00035292	0.00035292	0.00035292	0.00035292	0.00035292	0.00035292	0.00035292	0.00035292	0.00035292	0.00035292	0.00035292	0.00035292	0.00035292	0.00035292
		G	A	G	C	A	G	C	T	T	G	T	G	C	G	A	G	A	G	T	G
Site 5 OT2	A	0	0.999152	0.000154107	0.000539374	0.998844	0	0.00123286	7.70535e-05	0	7.70535e-05	7.70535e-05	7.70535e-05	0.0010017	7.70535e-05	0.999461	0	0.999615	7.70535e-05	7.70535e-05	0
sABE v3.22 +	C	0	0	0	0.99869	7.70535e-05	0	0.997457	0.000154107	0	0	0	0	0.998536	0	0	0	7.70535e-05	0	0	0
Replicate 3	G	0.999307	0.000154107	0.999229	7.70535e-05	7.70535e-05	0.999229	0.0011558	0.00123286	0.000154107	0.999538	7.70535e-05	0.999229	0	0.999615	7.70535e-05	0.999846	0	0.999769	0	0.999769
	T	0.000539374	0.000539374	0.000462321	0.000539374	0.000847588	0.000616428	0	0.998382	0.999692	0.00023116	0.999615	0.000462321	0.000308214	0.000154107	0.000308214	0	0.000154107	0	0.999769	7.70535e-05
	N	0	0	0	0	0	0	0	0	0	0	0	0	0	0	0	0	0	0	0	0
	-	0.000154107	0.000154107	0.000154107	0.000154107	0.000154107	0.000154107	0.000154107	0.000154107	0.000154107	0.000154107	0.00023116	0.00023116	0.000154107	0.000154107	0.000154107	0.000154107	0.000154107	0.000154107	0.000154107	0.000154107
Site 5 OT3
		G	A	G	C	A	G	C	C	C	C	T	T	C	G	T	G	A	G	T	G
Site 5 OT3	A	0	1	0.000287191	0	0.999713	0.000287191	0	0.000574383	0.000287191	0.000287191	0.000287191	0	0	0.00172315	0.000574383	0	0.999713	0.000287191	0.000287191	0
Mock-transfected	C	0	0	0	0.999426	0	0.000287191	1	0.999138	0.999426	0.999426	0.000287191	0	0.999713	0	0	0	0	0	0	0
Replicate 1	G	1	0	0.999138	0.000287191	0.000287191	0.999138	0	0	0.000287191	0	0	0	0	0.998277	0	1	0	0.999713	0	0.999713
	T	0	0	0.000574383	0.000287191	0	0.000287191	0	0.000287191	0	0.000287191	0.999426	1	0.000287191	0	0.999426	0	0.000287191	0	0.999713	0.000287191
	N	0	0	0	0	0	0	0	0	0	0	0	0	0	0	0	0	0	0	0	0
	-	0	0	0	0	0	0	0	0	0	0	0	0	0	0	0	0	0	0	0	0
		G	A	G	C	A	G	C	C	C	C	T	T	C	G	T	G	A	G	T	G
Site 5 OT3	A	0	0.999672	0	0.000164123	0.999836	0	0.000164123	0.000328246	0.000164123	0.000328246	0	0	0.000164123	0	0	0	0.998687	0	0	0
Mock-transfected	C	0	0	0.000164123	0.999672	0	0	0.999836	0.999508	0.999508	0.999672	0.000328246	0.000328246	0.999508	0	0.000164123	0	0.000164123	0.000164123	0.000164123	0
Replicate 2	G	1	0	0.999179	0.000164123	0	0.999836	0	0	0.000328246	0	0.000164123	0	0.000164123	1	0.000328246	1	0.000492368	0.999508	0	0.999836
	T	0	0.000328246	0.000656491	0	0.000164123	0.000164123	0	0.000164123	0	0	0.999508	0.999672	0.000164123	0	0.999508	0	0.000656491	0.000328246	0.999836	0.000164123
	N	0	0	0	0	0	0	0	0	0	0	0	0	0	0	0	0	0	0	0	0
	-	0	0	0	0	0	0	0	0	0	0	0	0	0	0	0	0	0	0	0	0
		G	A	G	C	A	G	C	C	C	C	T	T	C	G	T	G	A	G	T	G
Site 5 OT3	A	0	0.999621	0	0	0.999811	0	0	0.000189466	0.000189466	0	0.000189466	0	0.000378931	0.000189466	0	0	0.999242	0.000189466	0	0
Mock-transfected	C	0	0	0.000189466	0.999242	0	0	0.999621	0.999811	0.999432	1	0	0	0.999242	0	0.000189466	0	0.000378931	0	0.000189466	0
Replicate 3	G	1	0	0.999242	0.000378931	0	0.999432	0.000378931	0	0.000378931	0	0	0	0	0.999811	0	1	0	0.999811	0	1
	T	0	0.000378931	0.000568397	0.000378931	0.000189466	0.000568397	0	0	0	0	0.999811	1	0.000378931	0	0.999811	0	0.000378931	0	0.999811	0
	N	0	0	0	0	0	0	0	0	0	0	0	0	0	0	0	0	0	0	0	0
	-	0	0	0	0	0	0	0	0	0	0	0	0	0	0	0	0	0	0	0	0
		G	A	G	C	A	G	C	C	C	C	T	T	C	G	T	G	A	G	T	G
Site 5 OT3	A	0	0.999601	0.000133103	0.000133103	1	0	0	0	0.000133103	0.000133103	0	0	0.000266205	0	0.000133103	0.000133103	0.998669	0.000133103	0	0
sABE v3.22 -	C	0	0.000266205	0	0.999468	0	0	0.999734	0.999867	0.999734	0.999867	0.000266205	0	0.999468	0	0	0	0.00053241	0	0.000133103	0
Replicate 1	G	0.999867	0	0.999334	0.000399308	0	0.999734	0.000266205	0	0.000133103	0	0.000133103	0	0.000266205	0.999867	0	0.999867	0.000133103	0.999734	0.000133103	0.999734
	T	0.000133103	0.000133103	0.00053241	0	0	0.000266205	0	0.000133103	0	0	0.999601	1	0	0.000133103	0.999867	0	0.000665513	0.000133103	0.999734	0.000266205
	N	0	0	0	0	0	0	0	0	0	0	0	0	0	0	0	0	0	0	0	0
	-	0	0	0	0	0	0	0	0	0	0	0	0	0	0	0	0	0	0	0	0
		G	A	G	C	A	G	C	C	C	C	T	T	C	G	T	G	A	G	T	G
Site 5 OT3	A	0	0.99972	0	0	0.999907	0.000280269	0.000280269	9.3423e-05	0.000373692	0.000186846	0.000186846	0.000186846	0	9.3423e-05	0.000280269	0	0.999439	9.3423e-05	0.000186846	9.3423e-05
sABE v3.22 -	C	0	0	9.3423e-05	0.99972	9.3423e-05	9.3423e-05	0.999439	0.99972	0.999626	0.999626	0.000186846	0	0.999813	0	0.000373692	0	0.000186846	9.3423e-05	0	0
Replicate 2	G	0.999813	0.000186846	0.999066	0	0	0.999346	0.000186846	0.000186846	0	0.000186846	9.3423e-05	0.000186846	0.000186846	0.999813	0	0.999907	0	0.99972	0.000280269	0.99972
	T	0.000186846	9.3423e-05	0.000840807	0.000280269	0	0.000280269	9.3423e-05	0	0	0	0.999533	0.999626	0	9.3423e-05	0.999346	9.3423e-05	0.000373692	9.3423e-05	0.999533	0.000186846
	N	0	0	0	0	0	0	0	0	0	0	0	0	0	0	0	0	0	0	0	0
	-	0	0	0	0	0	0	0	0	0	0	0	0	0	0	0	0	0	0	0	0
		G	A	G	C	A	G	C	C	C	C	T	T	C	G	T	G	A	G	T	G
Site 5 OT3	A	0	0.999369	0.000315557	0	0.999369	0	0.000315557	0.000315557	0.000631114	0.000315557	0	0	0	0	0	0	0.999369	0	0	0
sABE v3.22 -	C	0	0	0	0.999684	0.000315557	0	0.999684	0.999684	0.999369	0.999369	0	0	0.999684	0	0	0	0	0	0	0
Replicate 3	G	1	0.000631114	0.999053	0	0.000315557	1	0	0	0	0.000315557	0	0	0.000315557	1	0	0.999684	0	1	0	0.999684
	T	0	0	0.000631114	0.000315557	0	0	0	0	0	0	1	1	0	0	1	0.000315557	0.000631114	0	1	0.000315557
	N	0	0	0	0	0	0	0	0	0	0	0	0	0	0	0	0	0	0	0	0
	-	0	0	0	0	0	0	0	0	0	0	0	0	0	0	0	0	0	0	0	0
		G	A	G	C	A	G	C	C	C	C	T	T	C	G	T	G	A	G	T	G
Site 5 OT3	A	7.43992e-05	0.999702	0.000148798	7.43992e-05	1	7.43992e-05	0.000371996	7.43992e-05	0.000595194	7.43992e-05	0	7.43992e-05	0	0	0.000223198	0	0.999182	0	0	7.43992e-05
ABE8e	C	7.43992e-05	0.000148798	0.000148798	0.999256	0	0	0.999405	0.999851	0.99933	0.999777	0.000148798	0	0.999851	0	0.000148798	0	0.000223198	0	0	0
Replicate 1	G	0.999554	0.000148798	0.999033	0.000446395	0	0.999777	0.000148798	0	7.43992e-05	0.000148798	7.43992e-05	0	7.43992e-05	0.999628	0	0.999851	0	1	0	0.999777
	T	0.000297597	0	0.000669593	0.000223198	0	0.000148798	7.43992e-05	7.43992e-05	0	0	0.999777	0.999926	7.43992e-05	0.000371996	0.999628	0.000148798	0.000595194	0	1	0.000148798
	N	0	0	0	0	0	0	0	0	0	0	0	0	0	0	0	0	0	0	0	0
	-	0	0	0	0	0	0	0	0	0	0	0	0	0	0	0	0	0	0	0	0
		G	A	G	C	A	G	C	C	C	C	T	T	C	G	T	G	A	G	T	G
Site 5 OT3	A	0	0.999297	0	0.000351679	1	0	0.000351679	0	0.000527519	0	0	0	0.00017584	0.000527519	0.000703359	0	0.999121	0	0	0
ABE8e	C	0	0.00017584	0	0.999121	0	0	0.999648	1	0.999297	1	0.00017584	0	0.999648	0	0.00017584	0	0.00017584	0	0	0
Replicate 2	G	0.999824	0.000527519	0.999121	0.00017584	0	0.998769	0	0	0.00017584	0	0	0	0	0.999121	0	0.999472	0	1	0.00017584	1
	T	0.00017584	0	0.000879198	0.000351679	0	0.00123088	0	0	0	0	0.999824	1	0.00017584	0.000351679	0.999121	0.000527519	0.000703359	0	0.999824	0
	N	0	0	0	0	0	0	0	0	0	0	0	0	0	0	0	0	0	0	0	0
	-	0	0	0	0	0	0	0	0	0	0	0	0	0	0	0	0	0	0	0	0
		G	A	G	C	A	G	C	C	C	C	T	T	C	G	T	G	A	G	T	G
Site 5 OT3	A	0	0.999477	0	0.000174186	0.999652	0.000348371	0	0	0.000174186	0.000174186	0.000174186	0.000174186	0	0	0.000348371	0	0.998955	0	0	0.000174186
ABE8e	C	0.000174186	0.000174186	0	0.999826	0.000174186	0.000174186	1	0.999652	0.999477	0.999303	0.000174186	0.000174186	1	0	0	0	0	0	0.000174186	0
Replicate 3	G	0.999477	0.000174186	0.999129	0	0.000174186	0.998955	0	0.000348371	0.000174186	0.000348371	0	0.000174186	0	1	0	1	0	1	0	0.999826
	T	0.000174186	0.000174186	0.000870928	0	0	0.000522557	0	0	0.000174186	0.000174186	0.999652	0.999477	0	0	0.999652	0	0.00104511	0	0.999826	0
	N	0	0	0	0	0	0	0	0	0	0	0	0	0	0	0	0	0	0	0	0
	-	0.000174186	0	0	0	0	0	0	0	0	0	0	0	0	0	0	0	0	0	0	0
		G	A	G	C	A	G	C	C	C	C	T	T	C	G	T	G	A	G	T	G
Site 5 OT3	A	0	0.999812	0	0	0.999812	0	0.000188324	0.000376648	0.000376648	0	0	0.000188324	0	0	0.000376648	0	0.999812	0	0	0
sABE v3.22 +	C	0	0.000188324	0	0.998493	0.000188324	0	0.999623	0.999435	0.999623	0.999812	0.000188324	0	1	0	0.000376648	0	0	0	0.000376648	0
Replicate 1	G	0.999812	0	0.999623	0.000753296	0	0.999058	0.000188324	0	0	0.000188324	0	0	0	1	0	1	0	0.999812	0	0.999623
	T	0.000188324	0	0.000376648	0.000753296	0	0.00094162	0	0.000188324	0	0	0.999812	0.999812	0	0	0.999247	0	0.000188324	0.000188324	0.999623	0.000376648
	N	0	0	0	0	0	0	0	0	0	0	0	0	0	0	0	0	0	0	0	0
	-	0	0	0	0	0	0	0	0	0	0	0	0	0	0	0	0	0	0	0	0
		G	A	G	C	A	G	C	C	C	C	T	T	C	G	T	G	A	G	T	G
Site 5 OT3	A	0	0.999409	0	0	0.999557	0.000147732	0.000295465	0.000295465	0.000295465	0.000590929	0	0.000147732	0.000147732	0.000295465	0.000147732	0	0.999409	0	0	0.000295465
sABE v3.22 +	C	0	0.000147732	0.000147732	0.999114	0.000147732	0	0.999557	0.999557	0.999409	0.999261	0.000147732	0	0.999557	0	0	0	0	0	0.000147732	0
Replicate 2	G	0.999852	0.000147732	0.998818	0.000443197	0	0.999114	0.000147732	0.000147732	0.000147732	0.000147732	0	0	0.000295465	0.999557	0	1	0	1	0.000147732	0.999557
	T	0.000147732	0.000295465	0.00103413	0.000443197	0.000295465	0.000738662	0	0	0.000147732	0	0.999852	0.999852	0	0.000147732	0.999852	0	0.000590929	0	0.999705	0.000147732
	N	0	0	0	0	0	0	0	0	0	0	0	0	0	0	0	0	0	0	0	0
	-	0	0	0	0	0	0	0	0	0	0	0	0	0	0	0	0	0	0	0	0
		G	A	G	C	A	G	C	C	C	C	T	T	C	G	T	G	A	G	T	G
Site 5 OT3	A	0	0.999753	6.16827e-05	6.16827e-05	0.999753	0.000123365	0.000123365	0.000308414	0.000616827	0.000370096	0	0.000185048	0.000308414	0.000123365	6.16827e-05	0.000123365	0.99889	0.000123365	6.16827e-05	6.16827e-05
sABE v3.22 +	C	6.16827e-05	0.000123365	0	0.999507	0	0	0.999753	0.999507	0.999321	0.999568	0.000185048	6.16827e-05	0.999568	0	0.000185048	0	0.000308414	0	0.000246731	6.16827e-05
Replicate 3	G	0.999815	6.16827e-05	0.999383	0.000308414	0.000246731	0.999568	6.16827e-05	0.000185048	6.16827e-05	0	0.000185048	6.16827e-05	6.16827e-05	0.999692	6.16827e-05	0.999692	0	0.999753	0.000185048	0.999692
	T	0.000123365	6.16827e-05	0.000555144	0.000123365	0	0.000308414	6.16827e-05	0	0	6.16827e-05	0.99963	0.999692	6.16827e-05	0.000185048	0.999692	0.000185048	0.000801875	0.000123365	0.999507	0.000185048
	N	0	0	0	0	0	0	0	0	0	0	0	0	0	0	0	0	0	0	0	0
	-	0	0	0	0	0	0	0	0	0	0	0	0	0	0	0	0	0	0	0	0
Site 9 OT1
		G	A	A	C	A	C	A	A	T	G	C	A	T	A	G	A	T	T	G	C
Site 9 OT1	A	0	0.995311	0.998828	0	0.997655	0.00117233	0.997655	0.982415	0	0	0	1	0	1	0	0.998828	0	0.00117233	0	0
Mock-transfected	C	0	0.00468933	0.00117233	1	0.00234467	0.998828	0.00234467	0.017585	0.00234467	0.00468933	1	0	0	0	0	0.00117233	0	0	0.00117233	0.997655
Replicate 1	G	0.995311	0	0	0	0	0	0	0	0	0.991794	0	0	0	0	1	0	0.00117233	0	0.997655	0
	T	0.00468933	0	0	0	0	0	0	0	0.997655	0.003517	0	0	1	0	0	0	0.998828	0.998828	0.00117233	0.00234467
	N	0	0	0	0	0	0	0	0	0	0	0	0	0	0	0	0	0	0	0	0
	-	0	0	0	0	0	0	0	0	0	0	0	0	0	0	0	0	0	0	0	0
		G	A	A	C	A	C	A	A	T	G	C	A	T	A	G	A	T	T	G	C
Site 9 OT1	A	0	0.995223	1	0	1	0	0.995223	0.985669	0	0	0	0.998408	0	1	0	1	0	0	0	0.00159236
Mock-transfected	C	0.00159236	0.00477707	0	1	0	1	0.00318471	0.0143312	0.00159236	0.00796178	1	0.00159236	0	0	0	0	0.00159236	0.00159236	0.00159236	0.998408
Replicate 2	G	0.996815	0	0	0	0	0	0	0	0	0.988854	0	0	0	0	1	0	0	0	0.998408	0
	T	0.00159236	0	0	0	0	0	0.00159236	0	0.998408	0.00318471	0	0	1	0	0	0	0.998408	0.998408	0	0
	N	0	0	0	0	0	0	0	0	0	0	0	0	0	0	0	0	0	0	0	0
	-	0	0	0	0	0	0	0	0	0	0	0	0	0	0	0	0	0	0	0	0
		G	A	A	C	A	C	A	A	T	G	C	A	T	A	G	A	T	T	G	C
Site 9 OT1	A	0	0.997596	0.998798	0	0.997596	0	0.990385	0.984375	0	0	0	0.998798	0	1	0	1	0.00120192	0	0	0.00120192
Mock-transfected	C	0.00120192	0.00240385	0.00120192	1	0.00120192	1	0.00841346	0.015625	0	0.00721154	1	0.00120192	0	0	0	0	0	0	0	0.998798
Replicate 3	G	0.998798	0	0	0	0	0	0	0	0	0.991587	0	0	0	0	0.998798	0	0.00120192	0	1	0
	T	0	0	0	0	0.00120192	0	0.00120192	0	1	0.00120192	0	0	1	0	0.00120192	0	0.997596	1	0	0
	N	0	0	0	0	0	0	0	0	0	0	0	0	0	0	0	0	0	0	0	0
	-	0	0	0	0	0	0	0	0	0	0	0	0	0	0	0	0	0	0	0	0
		G	A	A	C	A	C	A	A	T	G	C	A	T	A	G	A	T	T	G	C
Site 9 OT1	A	0	0.992375	0.997277	0	0.995098	0.000544662	0.994009	0.982026	0.000544662	0	0	0.998366	0	0.999455	0	1	0	0	0	0
sABE v3.22 -	C	0	0.00762527	0.00163399	1	0.00108932	0.999455	0.00326797	0.0168845	0.0043573	0.00925926	0.999455	0.000544662	0	0	0.000544662	0	0	0.00108932	0	0.998911
Replicate 1	G	0.997277	0	0.00108932	0	0.00326797	0	0.00272331	0.00108932	0	0.985294	0.000544662	0.000544662	0.000544662	0	0.997821	0	0.00163399	0	0.998911	0
	T	0.00272331	0	0	0	0.000544662	0	0	0	0.995098	0.00544662	0	0.000544662	0.999455	0.000544662	0.00163399	0	0.998366	0.998911	0.00108932	0.00108932
	N	0	0	0	0	0	0	0	0	0	0	0	0	0	0	0	0	0	0	0	0
	-	0	0	0	0	0	0	0	0	0	0	0	0	0	0	0	0	0	0	0	0
		G	A	A	C	A	C	A	A	T	G	C	A	T	A	G	A	T	T	G	C
Site 9 OT1	A	0	0.989156	0.997676	0.000774593	0.996902	0	0.993803	0.987607	0	0	0	1	0	1	0	0.999225	0	0	0	0
sABE v3.22 -	C	0	0.0108443	0.00232378	0.999225	0.00154919	1	0.00309837	0.0123935	0.00232378	0.00542215	0.999225	0	0	0	0	0.000774593	0	0	0	1
Replicate 2	G	0.999225	0	0	0	0.000774593	0	0.00232378	0	0	0.98993	0.000774593	0	0	0	1	0	0.00154919	0	1	0
	T	0.000774593	0	0	0	0.000774593	0	0.000774593	0	0.997676	0.00464756	0	0	1	0	0	0	0.998451	1	0	0
	N	0	0	0	0	0	0	0	0	0	0	0	0	0	0	0	0	0	0	0	0
	-	0	0	0	0	0	0	0	0	0	0	0	0	0	0	0	0	0	0	0	0
		G	A	A	C	A	C	A	A	T	G	C	A	T	A	G	A	T	T	G	C
Site 9 OT1	A	0	0.989071	0.999089	0	0.997268	0	0.994536	0.979964	0	0	0.00182149	0.999089	0	1	0	1	0	0	0	0
sABE v3.22 -	C	0.000910747	0.010929	0.000910747	0.999089	0.00273224	1	0.00546448	0.0200364	0.000910747	0.010929	0.998179	0.000910747	0	0	0	0	0	0	0	0.999089
Replicate 3	G	0.999089	0	0	0.000910747	0	0	0	0	0	0.982696	0	0	0.000910747	0	1	0	0.000910747	0	0.999089	0
	T	0	0	0	0	0	0	0	0	0.999089	0.00637523	0	0	0.999089	0	0	0	0.999089	1	0.000910747	0.000910747
	N	0	0	0	0	0	0	0	0	0	0	0	0	0	0	0	0	0	0	0	0
	-	0	0	0	0	0	0	0	0	0	0	0	0	0	0	0	0	0	0	0	0
		G	A	A	C	A	C	A	A	T	G	C	A	T	A	G	A	T	T	G	C
Site 9 OT1	A	0.000305064	0.991458	0.979256	0	0.932886	0.000915192	0.95058	0.964918	0.000305064	0.000305064	0.000915192	0.988408	0.000305064	0.996644	0	0.99878	0	0	0	0
ABE8e	C	0	0.00518609	0.000610128	1	0.000305064	0.999085	0.00244051	0.0118975	0.00122026	0.00305064	0.99878	0.000305064	0	0	0	0.000610128	0	0	0	0.999695
Replicate 1	G	0.99817	0.0033557	0.0195241	0	0.066504	0	0.0451495	0.0222697	0	0.993899	0	0.0109823	0.000305064	0.00274558	0.99817	0	0.00213545	0	0.999085	0
	T	0.00152532	0	0.000610128	0	0.000305064	0	0.00152532	0.000610128	0.99817	0.00244051	0	0	0.999085	0.000305064	0.00152532	0.000305064	0.997559	1	0.000915192	0.000305064
	N	0	0	0	0	0	0	0	0	0	0	0	0	0	0	0	0	0	0	0	0
	-	0	0	0	0	0	0	0.000305064	0.000305064	0.000305064	0.000305064	0.000305064	0.000305064	0.000305064	0.000305064	0.000305064	0.000305064	0.000305064	0	0	0
		G	A	A	C	A	C	A	A	T	G	C	A	T	A	G	A	T	T	G	C
Site 9 OT1	A	0	0.999115	0.982301	0	0.950442	0	0.962832	0.962832	0	0.000884956	0	0.99115	0	0.99823	0	1	0	0.000884956	0	0.000884956
ABE8e	C	0	0.000884956	0	1	0	1	0.00176991	0.0168142	0.000884956	0.00530973	1	0	0	0	0.000884956	0	0.000884956	0	0	0.99646
Replicate 2	G	0.999115	0	0.0168142	0	0.0495575	0	0.0353982	0.0185841	0	0.988496	0	0.00884956	0	0.00176991	0.999115	0	0	0	0.99646	0
	T	0.000884956	0	0.000884956	0	0	0	0	0.00176991	0.999115	0.00530973	0	0	1	0	0	0	0.999115	0.999115	0.00353982	0.00265487
	N	0	0	0	0	0	0	0	0	0	0	0	0	0	0	0	0	0	0	0	0
	-	0	0	0	0	0	0	0	0	0	0	0	0	0	0	0	0	0	0	0	0
		G	A	A	C	A	C	A	A	T	G	C	A	T	A	G	A	T	T	G	C
Site 9 OT1	A	0	0.995621	0.985769	0	0.950739	0	0.963875	0.964423	0.000547345	0.000547345	0.00164204	0.99179	0	0.997811	0	1	0.000547345	0.000547345	0	0.000547345
ABE8e	C	0	0.00328407	0.00109469	1	0.00218938	1	0.0060208	0.0186097	0.00437876	0.00328407	0.998358	0	0	0	0	0	0.000547345	0	0.000547345	0.998358
Replicate 3	G	0.996169	0.00109469	0.0131363	0	0.0470717	0	0.030104	0.0164204	0	0.9896	0	0.00821018	0	0.00218938	0.999453	0	0.00109469	0	0.999453	0
	T	0.00383142	0	0	0	0	0	0	0.000547345	0.995074	0.00656814	0	0	1	0	0.000547345	0	0.997811	0.999453	0	0.00109469
	N	0	0	0	0	0	0	0	0	0	0	0	0	0	0	0	0	0	0	0	0
	-	0	0	0	0	0	0	0	0	0	0	0	0	0	0	0	0	0	0	0	0
		G	A	A	C	A	C	A	A	T	G	C	A	T	A	G	A	T	T	G	C
Site 9 OT1	A	0	0.997347	0.998674	0	0.945623	0.00132626	0.988064	0.994695	0	0	0.00132626	0.998674	0	1	0	1	0	0	0	0.00265252
sABE v3.22 +	C	0	0.00265252	0.00132626	1	0.00132626	0.998674	0.00397878	0.00530504	0.00132626	0.00530504	0.998674	0	0	0	0	0	0	0	0	0.997347
Replicate 1	G	0.997347	0	0	0	0.0530504	0	0.00795756	0	0	0.988064	0	0.00132626	0	0	0.997347	0	0.00265252	0	1	0
	T	0.00265252	0	0	0	0	0	0	0	0.998674	0.0066313	0	0	1	0	0.00265252	0	0.997347	1	0	0
	N	0	0	0	0	0	0	0	0	0	0	0	0	0	0	0	0	0	0	0	0
	-	0	0	0	0	0	0	0	0	0	0	0	0	0	0	0	0	0	0	0	0
		G	A	A	C	A	C	A	A	T	G	C	A	T	A	G	A	T	T	G	C
Site 9 OT1	A	0	0.998143	0.999071	0	0.954503	0	0.987929	0.982358	0	0	0.00185701	1	0	1	0	1	0	0	0	0
sABE v3.22 +	C	0	0.00185701	0.000928505	1	0.000928505	1	0.00464253	0.0176416	0.00185701	0.00464253	0.998143	0	0	0	0	0	0	0	0.000928505	1
Replicate 2	G	0.998143	0	0	0	0.0436397	0	0.00742804	0	0	0.992572	0	0	0	0	0.998143	0	0.000928505	0	0.999071	0
	T	0.00185701	0	0	0	0.000928505	0	0	0	0.998143	0.00278552	0	0	1	0	0.00185701	0	0.999071	1	0	0
	N	0	0	0	0	0	0	0	0	0	0	0	0	0	0	0	0	0	0	0	0
	-	0	0	0	0	0	0	0	0	0	0	0	0	0	0	0	0	0	0	0	0
		G	A	A	C	A	C	A	A	T	G	C	A	T	A	G	A	T	T	G	C
Site 9 OT1	A	0	0.992936	0.999338	0.000220751	0.962693	0.000441501	0.992053	0.986755	0.000220751	0.000441501	0.000220751	0.999779	0.000220751	0.999779	0.000220751	0.999338	0.000441501	0.000441501	0	0.000441501
sABE v3.22 +	C	0.000441501	0.00662252	0.000220751	0.999338	0.000662252	0.999558	0.00353201	0.0130243	0.001766	0.00618102	0.999558	0	0	0	0	0.000441501	0.000220751	0.000441501	0.000220751	0.998455
Replicate 3	G	0.997572	0.000220751	0.000220751	0	0.0362031	0	0.00286976	0	0	0.989183	0.000220751	0	0.000220751	0	0.999338	0	0.000662252	0	0.998234	0
	T	0.00198675	0.000220751	0.000220751	0.000441501	0.000441501	0	0.00154525	0.000220751	0.998013	0.00419426	0	0.000220751	0.999558	0.000220751	0.000441501	0.000220751	0.998675	0.999117	0.00154525	0.00110375
	N	0	0	0	0	0	0	0	0	0	0	0	0	0	0	0	0	0	0	0	0
	-	0	0	0	0	0	0	0	0	0	0	0	0	0	0	0	0	0	0	0	0
Site 19 OT1
		T	G	C	A	C	T	G	C	G	G	C	C	G	G	A	G	G	A	G	G
Site 19 OT1	A	0.000176149	8.80747e-05	0	0.999383	0	0	0	8.80747e-05	0	8.80747e-05	8.80747e-05	0	0.000352299	8.80747e-05	0.99956	8.80747e-05	0	0.999736	0	0
Mock-transfected	C	8.80747e-05	0	0.999648	0.000176149	0.999912	8.80747e-05	0	0.999295	0	0	0.999824	0.999912	8.80747e-05	8.80747e-05	0	0	0	0	0	0
Replicate 1	G	0.000264224	0.999912	0	0	8.80747e-05	0	0.99956	8.80747e-05	0.999912	0.99956	0	8.80747e-05	0.999119	0.999648	0.000176149	0.999736	0.999736	8.80747e-05	0.999824	0.999824
	T	0.999472	0	0.000352299	0.000440373	0	0.999912	0.000440373	0.000528448	8.80747e-05	0.000352299	8.80747e-05	0	0.000440373	0.000176149	0.000264224	0.000176149	0.000264224	0.000176149	0.000176149	0.000176149
	N	0	0	0	0	0	0	0	0	0	0	0	0	0	0	0	0	0	0	0	0
	-	0	0	0	0	0	0	0	0	0	0	0	0	0	0	0	0	0	0	0	0
		T	G	C	A	C	T	G	C	G	G	C	C	G	G	A	G	G	A	G	G
Site 19 OT1	A	0	9.04609e-05	0.000135691	0.999367	4.52304e-05	0	0	0.000226152	9.04609e-05	4.52304e-05	0.000271383	9.04609e-05	0.00113076	4.52304e-05	0.999729	0	0	0.999412	0	0
Mock-transfected	C	0	0	0.999548	0	0.999774	0.000226152	0	0.999593	4.52304e-05	0	0.999322	0.999729	0	0	0	0	0	0	0	0
Replicate 2	G	0.000587996	0.999729	0	0.000180922	4.52304e-05	0.000180922	0.999955	0	0.999548	0.99991	9.04609e-05	0	0.99801	0.999593	0.000135691	0.999774	0.99991	0.000271383	0.999774	0.999729
	T	0.999412	0.000180922	0.000316613	0.000452304	0.000135691	0.999593	4.52304e-05	0.000180922	0.000316613	4.52304e-05	0.000316613	0.000180922	0.000859379	0.000361844	0.000135691	0.000226152	9.04609e-05	0.000316613	0.000226152	0.000271383
	N	0	0	0	0	0	0	0	0	0	0	0	0	0	0	0	0	0	0	0	0
	-	0	0	0	0	0	0	0	0	0	0	0	0	0	0	0	0	0	0	0	0
		T	G	C	A	C	T	G	C	G	G	C	C	G	G	A	G	G	A	G	G
Site 19 OT1	A	0	7.14082e-05	0	0.998929	0	0	7.14082e-05	0.000214225	0	0	7.14082e-05	0	7.14082e-05	0	0.999643	7.14082e-05	0	0.999572	0	7.14082e-05
Mock-transfected	C	0.000214225	7.14082e-05	0.999714	0	0.999857	0.000714082	0	0.999786	0	0	0.999286	0.999857	0	0	0	7.14082e-05	0	0	7.14082e-05	0.000142816
Replicate 3	G	0.000499857	0.999714	7.14082e-05	0.000714082	7.14082e-05	7.14082e-05	0.999857	0	0.999572	0.999929	0.000142816	0	0.999572	0.999714	0.000214225	0.999714	0.999786	0.000142816	0.999786	0.999786
	T	0.999286	0.000142816	0.000214225	0.000357041	7.14082e-05	0.999215	7.14082e-05	0	0.000428449	7.14082e-05	0.000499857	0.000142816	0.000357041	0.000285633	0.000142816	0.000142816	0.000214225	0.000285633	0.000142816	0
	N	0	0	0	0	0	0	0	0	0	0	0	0	0	0	0	0	0	0	0	0
	-	0	0	0	0	0	0	0	0	0	0	0	0	0	0	0	0	0	0	0	0
		T	G	C	A	C	T	G	C	G	G	C	C	G	G	A	G	G	A	G	G
Site 19 OT1	A	6.63878e-05	0	0.000132776	0.992697	6.63878e-05	0	6.63878e-05	0.000398327	6.63878e-05	0	0.000199164	0.000132776	6.63878e-05	6.63878e-05	0.998871	0	0	0.999137	6.63878e-05	0
sABE v3.22 -	C	0	0	0.999469	0.000132776	0.999668	0.000199164	0	0.999403	0	0	0.99927	0.999469	0	6.63878e-05	0	0	0	0	0	6.63878e-05
Replicate 1	G	0.000265551	0.999801	6.63878e-05	0.00697072	0.000132776	0.000331939	0.999867	0	0.999668	0.999602	0	0	0.999403	0.999535	0.000265551	0.999403	0.999734	0.000331939	0.999867	0.999934
	T	0.999668	0.000199164	0.000331939	0.000132776	6.63878e-05	0.999403	0	0.000132776	0.000132776	0.000265551	0.000331939	0.000265551	0.000398327	0.000199164	0.000730266	0.000464715	0.000132776	0.000464715	6.63878e-05	0
	N	0	0	0	0	0	0	0	0	0	0	0	0	0	0	0	0	0	0	0	0
	-	0	0	0	6.63878e-05	6.63878e-05	6.63878e-05	6.63878e-05	6.63878e-05	0.000132776	0.000132776	0.000199164	0.000132776	0.000132776	0.000132776	0.000132776	0.000132776	0.000132776	6.63878e-05	0	0
		T	G	C	A	C	T	G	C	G	G	C	C	G	G	A	G	G	A	G	G
Site 19 OT1	A	0	0	6.61157e-05	0.996298	3.30579e-05	0.000198347	0.000132231	0.000231405	0.000231405	3.30579e-05	0.000165289	9.91736e-05	0	6.61157e-05	0.99914	0	6.61157e-05	0.999537	3.30579e-05	3.30579e-05
[truncated: 394 more rows]

## Sheet: R-loop
R-loop 1
[truncated: 849 more rows]

## Sheet: 3-AAV, 3-Lenti
3-AAV
[truncated: 127 more rows]

## Sheet: Animal Experiment
		C	C	C	A	T	A	C	C	T	T	G	G	A	G	C	A	A	C	G	G
[truncated: 253 more rows]

[truncated: 6 more sheets: Figure 1, Figure 2, Figure 3, Figure 3i, Figure 4, Figure 5]
